# Supplementary material for: Accumulated precursors of specific GPI-anchored proteins upregulate GPI biosynthesis with ARV1
Source: J Cell Biol. 2023 Feb 24;222(5):e202208159. doi: 10.1083/jcb.202208159 (PMC9997660; doi:10.1083/jcb.202208159)
Supplement: Data S1 — shows CRISPR screening data. [file JCB_202208159_DataS1.xlsx]

## Sheet: esccp.gene_summary
id	num	neg|score	neg|p-value	neg|fdr	neg|rank	neg|goodsgrna	neg|lfc	pos|score	pos|p-value	pos|fdr	pos|rank	pos|goodsgrna	pos|lfc
PIGQ	6	1	1	1	21708	0	8.5554	1.3483e-11	2.2805e-07	0.000825	1	6	8.5554
PIGM	6	0.99887	0.99886	1	21666	0	8.6628	4.7114e-10	2.2805e-07	0.000825	2	5	8.6628
PIGL	6	1	1	1	21707	0	7.1424	1.3776e-09	2.2805e-07	0.000825	3	6	7.1424
PIGH	6	1	1	1	21706	0	7.2748	5.0564e-09	2.2805e-07	0.000825	4	6	7.2748
PIGF	6	0.99966	0.99967	1	21686	0	7.6846	5.6408e-09	2.2805e-07	0.000825	5	6	7.6846
PIGV	6	0.99999	0.99999	1	21702	0	8.2349	2.3516e-08	2.2805e-07	0.000825	6	6	8.2349
MPDU1	6	0.99997	0.99997	1	21698	0	6.8877	5.6516e-08	4.561e-07	0.001414	7	6	6.8877
PIGN	6	0.99971	0.99972	1	21687	0	6.6139	6.4502e-08	6.8415e-07	0.00165	8	6	6.6139
PIGY	6	0.99999	0.99999	1	21701	0	8.2883	6.9487e-08	6.8415e-07	0.00165	9	6	8.2883
PIGW	6	0.99993	0.99994	1	21696	0	8.4682	9.2684e-08	1.1402e-06	0.00225	10	6	8.4682
PIGB	6	0.99199	0.99201	1	21501	0	8.5039	9.8379e-08	1.1402e-06	0.00225	11	5	8.5039
DPM2	6	0.99997	0.99997	1	21697	0	7.5917	2.6859e-07	2.5085e-06	0.004538	12	6	7.5917
PIGA	6	1	1	1	21705	0	7.003	8.8577e-07	7.0695e-06	0.011805	13	6	7.003
hsa-mir-3678	4	1	1	1	21704	0	3.7233	2.5858e-06	9.8061e-06	0.015205	14	4	3.7233
PIGC	6	0.83564	0.91469	0.999872	19574	1	6.9187	3.4735e-06	2.4857e-05	0.035974	15	4	6.9187
DPM3	6	0.38737	0.62425	0.999872	13012	2	6.5335	5.3058e-06	3.854e-05	0.05229	16	4	6.5335
DET1	6	0.99999	0.99999	1	21703	0	4.0121	9.0613e-06	6.3626e-05	0.081246	17	6	4.0121
SRD5A3	6	0.79029	0.88718	0.999872	18926	1	5.4494	1.2273e-05	8.5519e-05	0.097707	18	5	5.4494
hsa-mir-488	4	0.88871	0.89034	0.999872	20019	1	4.4764	2.0049e-05	7.8677e-05	0.094884	19	3	4.4764
SPPL3	6	0.027443	0.097547	0.99173	2015	2	5.8337	2.022e-05	0.00012246	0.123987	20	4	5.8337
CADM1	6	0.99998	0.99998	1	21700	0	4.8928	2.0771e-05	0.00012566	0.123987	21	6	4.8928
CLPTM1L	6	0.99992	0.99992	1	21695	0	4.3278	2.2604e-05	0.00013934	0.131511	22	6	4.3278
PPP6C	6	0.092566	0.25233	0.994617	5232	4	-0.64992	2.5146e-05	0.00014892	0.134695	23	2	-0.64992
MRPL46	5	0.99997	0.99998	1	21699	0	4.5304	2.5702e-05	0.0001106	0.12005	24	5	4.5304
DHDDS	6	0.54055	0.75391	0.999872	15724	1	4.154	3.6774e-05	0.00022144	0.171676	25	5	4.154
hsa-mir-5704	4	0.64676	0.76476	0.999872	17159	1	4.907	5.1294e-05	0.00019453	0.158599	26	2	4.907
UTS2B	6	0.77934	0.88089	0.999872	18766	2	3.0845	5.1685e-05	0.00029076	0.210396	27	4	3.0845
PDXK	6	0.99823	0.99824	1	21650	0	4.1251	6.2582e-05	0.0003382	0.228135	28	4	4.1251
hsa-mir-4470	4	0.99694	0.99696	1	21619	0	6.548	6.3842e-05	0.0002488	0.186241	29	4	6.548
ZNF135	6	0.99732	0.99734	1	21630	0	4.3589	6.7448e-05	0.000361	0.228135	30	5	4.3589
DPM1	6	0.92872	0.94509	0.999872	20439	1	3.7845	7.0009e-05	0.00037742	0.228135	31	3	3.7845
C16orf52	6	0.2762	0.52613	0.999872	10932	2	2.4076	7.029e-05	0.00037833	0.228135	32	4	2.4076
HEATR5B	6	0.1617	0.36691	0.999443	7592	3	-0.21904	7.5438e-05	0.00040205	0.233846	33	2	-0.21904
SYNPR	6	0.33601	0.57941	0.999872	12088	2	2.2299	8.8973e-05	0.00048278	0.268723	34	3	2.2299
SPATA31A3	2	0.9999	0.9999	1	21694	0	7.6116	0.00010076	0.00019726	0.158599	35	2	7.6116
hsa-mir-381	4	0.34495	0.52701	0.999872	12240	1	4.4515	0.00010103	0.00040935	0.233846	36	3	4.4515
C9orf96	6	0.99989	0.99989	1	21693	0	2.4616	0.00011053	0.00060684	0.321299	37	6	2.4616
STRBP	6	0.92467	0.94335	0.999872	20387	1	4.9531	0.00011751	0.00064333	0.332508	38	4	4.9531
hsa-mir-6088	3	0.99988	0.99988	1	21692	0	4.548	0.00011758	0.00035188	0.228135	39	3	4.548
LEKR1	6	0.63662	0.80713	0.999872	17043	1	0.81913	0.00012162	0.00066112	0.333596	40	3	0.81913
RASGRP2	6	0.1674	0.37581	0.999443	7797	3	-0.17617	0.00012573	0.00067617	0.333596	41	2	-0.17617
hsa-mir-4517	4	0.5484	0.69618	0.999872	15871	1	5.1026	0.00012662	0.00051015	0.276856	42	3	5.1026
PRKAR2A	6	0.33869	0.58177	0.999872	12134	3	-0.21806	0.00012846	0.00069623	0.333906	43	2	-0.21806
XPOT	6	0.99986	0.99987	1	21691	0	2.4571	0.00013528	0.00073135	0.333906	44	6	2.4571
ST3GAL3	6	0.31958	0.56493	0.999872	11782	2	2.4178	0.00013923	0.00075188	0.333906	45	3	2.4178
PLD2	6	0.96669	0.96734	0.999872	20991	1	5.0107	0.00013961	0.0007537	0.333906	46	5	5.0107
PIGP	6	0.17165	0.38238	0.999443	7960	3	2.8648	0.00014282	0.00077332	0.335743	47	3	2.8648
NAA40	6	0.99985	0.99986	1	21690	0	3.2642	0.00015027	0.0008171	0.336727	48	6	3.2642
MAGI3	6	0.49239	0.71362	0.999872	14863	1	4.1967	0.00015129	0.00082212	0.336727	49	5	4.1967
TACR2	6	0.23905	0.48157	0.999872	10006	2	2.4658	0.00016645	0.00090513	0.362496	50	3	2.4658
NonTargetingControlGuideForHuman_0417	1	0.99983	0.99985	1	21689	0	12.213	0.00017184	0.00017537	0.152277	51	1	12.213
SLC39A9	6	0.62728	0.80274	0.999872	16932	2	4.5667	0.00017415	0.000948	0.362496	52	4	4.5667
DCAF8L1	6	0.82987	0.91104	0.999872	19485	2	4.3634	0.00017601	0.00096032	0.362496	53	4	4.3634
hsa-let-7i	4	0.31688	0.50418	0.999872	11733	2	3.2853	0.00018755	0.00073227	0.333906	54	2	3.2853
IL9	6	0.94161	0.95125	0.999872	20612	1	4.4014	0.00018813	0.0010301	0.369177	55	4	4.4014
hsa-mir-548s	4	0.99866	0.99866	1	21658	0	5.0426	0.00020935	0.00081847	0.336727	56	4	5.0426
C5orf63	6	0.7411	0.8596	0.999872	18284	1	3.5512	0.00021409	0.0011583	0.405541	57	5	3.5512
ARNTL2	6	0.013154	0.05397	0.99173	1086	2	1.4696	0.0002263	0.0012125	0.417806	58	2	1.4696
hsa-mir-4313	4	0.933	0.93286	0.999872	20499	0	3.2684	0.00025018	0.00096853	0.362496	59	3	3.2684
hsa-mir-3137	4	0.9971	0.99711	1	21625	0	4.2327	0.00025018	0.00096853	0.362496	60	4	4.2327
WBP4	6	0.22329	0.45916	0.999872	9554	3	2.4752	0.00025524	0.0013658	0.455963	61	3	2.4752
hsa-mir-331	4	0.87677	0.88073	0.999872	19914	1	4.698	0.00026773	0.0010356	0.369177	62	3	4.698
hsa-mir-375	4	0.99973	0.99972	1	21688	0	4.1646	0.00026908	0.0010374	0.369177	63	4	4.1646
PCCB	6	0.25358	0.50189	0.999872	10409	2	0.63892	0.00027658	0.0014844	0.473864	64	2	0.63892
LSM4	6	0.55778	0.76807	0.999872	16057	2	2.4798	0.00028115	0.0015122	0.47575	65	3	2.4798
AP2M1	6	0.88985	0.93094	0.999872	20027	1	4.6662	0.00029187	0.0015646	0.477241	66	5	4.6662
C12orf50	6	0.99574	0.99579	1	21595	0	3.8029	0.00029269	0.0015688	0.477241	67	5	3.8029
GAD2	6	0.76478	0.87261	0.999872	18598	1	3.5152	0.00029601	0.0015829	0.477241	68	5	3.5152
NCAPH	6	0.21749	0.45077	0.999872	9387	2	1.6115	0.00031434	0.0016746	0.497966	69	3	1.6115
COL9A1	6	0.90501	0.93586	0.999872	20172	1	4.3906	0.00032587	0.001732	0.502244	70	4	4.3906
KLRC4	6	0.34748	0.5895	0.999872	12287	2	0.82953	0.00032686	0.0017352	0.502244	71	2	0.82953
NonTargetingControlGuideForHuman_0941	1	0.99964	0.99967	1	21685	0	10.972	0.00035624	0.00035872	0.228135	72	1	10.972
hsa-mir-4733	4	0.99964	0.99963	1	21684	0	4.2541	0.00036277	0.0013936	0.455963	73	4	4.2541
hsa-mir-4653	4	0.99904	0.99904	1	21669	0	4.682	0.0003632	0.001395	0.455963	74	4	4.682
hsa-mir-4447	4	0.52145	0.67349	0.999872	15364	1	4.0372	0.00036629	0.0014073	0.455963	75	3	4.0372
ZNF92	6	0.98175	0.98189	1	21298	0	4.2225	0.00037549	0.0019911	0.542636	76	5	4.2225
DAZ1	6	0.00077929	0.0040376	0.867807	90	1	1.0769	0.00037714	0.0019998	0.542636	77	2	1.0769
PCDHGA1	6	0.9996	0.99961	1	21683	0	2.6058	0.00039517	0.0020882	0.55965	78	6	2.6058
BAG6	6	0.98413	0.98425	1	21338	0	3.2988	0.00040417	0.0021311	0.564175	79	5	3.2988
GPC4	5	0.94411	0.94472	0.999872	20641	1	3.7233	0.00042077	0.0019482	0.542206	80	3	3.7233
ZMYM6NB	6	0.14293	0.33695	0.999443	6997	4	-0.48487	0.00042742	0.0022515	0.564717	81	2	-0.48487
HFE2	6	0.99956	0.99956	1	21682	0	2.7462	0.00043756	0.0022962	0.564717	82	6	2.7462
KLRB1	6	0.23111	0.47039	0.999872	9785	2	4.2425	0.00044239	0.0023195	0.564717	83	4	4.2425
HNRNPL	6	0.27702	0.52683	0.999872	10944	1	3.9585	0.00047069	0.0024545	0.564717	84	5	3.9585
PCIF1	6	0.99953	0.99953	1	21681	0	2.761	0.00047121	0.0024554	0.564717	85	6	2.761
TMEM217	6	0.42484	0.65651	0.999872	13703	3	0.87067	0.00047769	0.0024869	0.564717	86	3	0.87067
ARV1	6	0.038496	0.12909	0.99173	2673	2	4.5154	0.00047994	0.0024974	0.564717	87	4	4.5154
C1orf27	6	0.0081665	0.037306	0.99173	731	4	-0.70435	0.00047998	0.0024974	0.564717	88	2	-0.70435
hsa-mir-301b	4	0.99952	0.9995	1	21680	0	4.546	0.00048121	0.001815	0.518434	89	4	4.546
KRT72	6	0.064387	0.19726	0.99173	4073	1	4.5646	0.00048706	0.0025352	0.567368	90	4	4.5646
G3BP2	6	0.40729	0.64143	0.999872	13368	2	3.778	0.00050755	0.0026442	0.580941	91	4	3.778
ATP6V1C2	6	0.34731	0.58934	0.999872	12283	3	1.1463	0.00051201	0.0026693	0.580941	92	3	1.1463
ZBTB11	6	0.80923	0.89832	0.999872	19203	2	3.4772	0.00051377	0.0026762	0.580941	93	4	3.4772
TTC12	6	0.57882	0.78059	0.999872	16348	2	0.75791	0.00052796	0.0027409	0.586245	94	2	0.75791
CCNE1	6	0.32511	0.56982	0.999872	11880	2	1.2084	0.00053098	0.0027546	0.586245	95	3	1.2084
SP140L	6	0.090532	0.24878	0.994617	5151	3	-0.26288	0.00054282	0.0028116	0.592569	96	2	-0.26288
DHRS4L1	6	0.59769	0.78913	0.999872	16574	2	2.2028	0.00057823	0.0030059	0.621452	97	4	2.2028
hsa-mir-181c	4	0.9887	0.98875	1	21429	0	4.1675	0.00058684	0.0022032	0.564182	98	3	4.1675
hsa-mir-548l	4	0.92148	0.92136	0.999872	20348	0	4.1063	0.00058902	0.0022091	0.564182	99	3	4.1063
VANGL2	6	0.18337	0.40023	0.999872	8340	1	2.8607	0.00059328	0.0030853	0.622705	100	5	2.8607
CTNND2	6	0.49239	0.71362	0.999872	14864	1	3.8282	0.00059879	0.0031099	0.622705	101	4	3.8282
PANX3	6	0.99673	0.99677	1	21615	0	3.1746	0.00061125	0.0031733	0.622705	102	5	3.1746
MYL6B	6	0.18137	0.39724	0.999872	8268	2	2.9801	0.00061895	0.003213	0.622705	103	4	2.9801
MZB1	6	0.18002	0.39517	0.999872	8228	4	-0.64234	0.00061895	0.003213	0.622705	104	2	-0.64234
hsa-mir-4748	4	0.46431	0.6253	0.999872	14383	2	1.1869	0.00062014	0.0023263	0.564717	105	2	1.1869
HMGCR	6	0.072518	0.2168	0.99405	4463	2	-0.0075517	0.0006285	0.0032486	0.622705	106	2	-0.0075517
hsa-mir-4278	4	0.96015	0.96005	0.999872	20869	0	2.9824	0.00064387	0.0024011	0.564717	107	2	2.9824
TAS2R20	6	0.11646	0.29331	0.999443	6083	4	-0.73383	0.00064542	0.0033142	0.622705	108	2	-0.73383
KIAA0556	6	0.99929	0.9993	1	21679	0	3.5704	0.00064821	0.0033266	0.622705	109	5	3.5704
GREM1	6	0.94129	0.95109	0.999872	20607	1	4.1223	0.0006524	0.0033457	0.622705	110	4	4.1223
hsa-mir-4305	4	0.20225	0.38395	0.999443	8894	3	-0.6076	0.00065365	0.0024367	0.564717	111	1	-0.6076
RAB10	6	0.77686	0.87949	0.999872	18739	1	3.9538	0.00065546	0.0033562	0.622705	112	5	3.9538
SNX30	6	0.88263	0.92879	0.999872	19968	1	3.6018	0.00066892	0.0034109	0.627496	113	5	3.6018
CNTD2	6	0.7219	0.84949	0.999872	18039	1	2.4112	0.00067877	0.0034588	0.630959	114	4	2.4112
KRT85	6	0.12801	0.31246	0.999443	6481	2	1.0409	0.00072903	0.0036787	0.635986	115	3	1.0409
ABCA1	6	0.92803	0.94478	0.999872	20430	1	4.2048	0.00073456	0.0036987	0.635986	116	4	4.2048
LEO1	6	0.51326	0.73132	0.999872	15213	1	3.0422	0.00073481	0.0037001	0.635986	117	5	3.0422
ZNF582	6	0.9786	0.97874	1	21241	0	1.7638	0.00075584	0.0037886	0.635986	118	4	1.7638
CRISPLD1	6	0.069199	0.20911	0.993265	4316	2	0.96508	0.00075584	0.0037886	0.635986	119	2	0.96508
HSPB9	6	0.90126	0.9346	0.999872	20135	1	1.6889	0.00075584	0.0037886	0.635986	120	3	1.6889
SLC22A13	6	0.40761	0.64173	0.999872	13375	2	0.97892	0.00075584	0.0037886	0.635986	121	3	0.97892
GREB1L	6	0.82575	0.90845	0.999872	19421	2	0.76271	0.00075584	0.0037886	0.635986	122	2	0.76271
LGALSL	6	0.97052	0.97065	1	21068	1	3.4502	0.00075746	0.0037959	0.635986	123	4	3.4502
SHPRH	6	0.84786	0.91972	0.999872	19698	1	3.3384	0.00076053	0.0038087	0.635986	124	5	3.3384
SLC18A1	6	0.74054	0.85929	0.999872	18275	2	1.4686	0.00077929	0.0038917	0.644266	125	3	1.4686
SCYL2	6	0.54332	0.75622	0.999872	15783	2	2.4975	0.00079962	0.0039742	0.644266	126	3	2.4975
PPP2R3C	6	0.2622	0.51355	0.999872	10656	2	2.6792	0.00080024	0.003977	0.644266	127	3	2.6792
ACO2	6	0.39742	0.63295	0.999872	13174	3	2.01	0.00080024	0.003977	0.644266	128	3	2.01
ZNF184	6	0.96509	0.96604	0.999872	20960	1	3.754	0.00081822	0.0040486	0.649643	129	4	3.754
SHOX_X	6	0.62822	0.80317	0.999872	16943	1	2.5848	0.00084218	0.0041589	0.657608	130	3	2.5848
USP14	6	0.95069	0.95626	0.999872	20728	1	0.23182	0.00085468	0.0042146	0.657608	131	2	0.23182
SPINK7	6	0.29033	0.53874	0.999872	11216	2	0.10662	0.00085468	0.0042146	0.657608	132	1	0.10662
hsa-mir-192	4	0.9487	0.94855	0.999872	20696	0	5.1678	0.00085752	0.0031697	0.622705	133	3	5.1678
ITGB1	6	0.99908	0.99909	1	21672	0	2.7463	0.00086537	0.0042606	0.657608	134	4	2.7463
MOB1B	6	0.89418	0.93231	0.999872	20064	1	2.9564	0.00087156	0.004283	0.657608	135	5	2.9564
UIMC1	6	0.036328	0.12302	0.99173	2548	1	3.7363	0.00093267	0.0045266	0.663935	136	4	3.7363
TMEM163	6	0.38365	0.62096	0.999872	12949	3	2.241	0.000955	0.004615	0.668944	137	3	2.241
SRPX	6	0.086808	0.24219	0.99405	5019	3	1.1643	0.00096755	0.0046629	0.670349	138	3	1.1643
PLCXD2	6	0.16942	0.37893	0.999443	7872	2	1.6709	0.00099422	0.0047637	0.680335	139	3	1.6709
TRIM41	6	0.19069	0.41128	0.999872	8538	1	3.5698	0.0010058	0.0048107	0.682554	140	5	3.5698
ENAH	6	0.99899	0.99899	1	21668	0	3.0658	0.0010223	0.0048755	0.687251	141	5	3.0658
ZC3HAV1L	6	0.2679	0.51874	0.999872	10769	1	3.4958	0.0010511	0.004995	0.693978	142	4	3.4958
ONECUT1	6	0.96836	0.96872	0.999872	21027	1	2.9183	0.0010593	0.0050287	0.693978	143	5	2.9183
NLGN1	6	0.079393	0.22907	0.99405	4708	1	3.9495	0.0010647	0.0050511	0.693978	144	5	3.9495
KRTAP9-1	6	0.93688	0.94884	0.999872	20554	1	2.0417	0.0010842	0.0051418	0.702005	145	3	2.0417
IL1RL2	6	0.99792	0.99793	1	21637	0	2.6085	0.0011148	0.0052627	0.706749	146	5	2.6085
RPUSD4	6	0.19637	0.4198	0.999872	8709	3	-0.025002	0.0011311	0.0053234	0.706749	147	2	-0.025002
CD19	6	0.96062	0.96265	0.999872	20876	1	2.814	0.0011546	0.00541	0.706749	148	5	2.814
CPA3	6	0.99875	0.99874	1	21663	0	3.2734	0.0011584	0.0054273	0.706749	149	5	3.2734
OTOP3	6	0.58968	0.78549	0.999872	16490	2	3.8009	0.0011613	0.0054401	0.706749	150	4	3.8009
RDH13	6	0.36022	0.60052	0.999872	12504	1	3.9765	0.0011624	0.0054456	0.706749	151	5	3.9765
SACM1L	6	0.7155	0.84619	0.999872	17958	1	2.2671	0.001177	0.0055021	0.706749	152	4	2.2671
RAP1GDS1	6	0.33301	0.57681	0.999872	12004	3	1.0606	0.001177	0.0055021	0.706749	153	3	1.0606
hsa-mir-548a-2	4	0.56922	0.71394	0.999872	16232	2	1.9225	0.0012128	0.0044531	0.657608	154	2	1.9225
hsa-mir-5194	4	0.92204	0.92195	0.999872	20357	0	3.3957	0.0012128	0.0044531	0.657608	155	3	3.3957
hsa-mir-8068	4	0.99283	0.99285	1	21520	0	3.4485	0.0012128	0.0044531	0.657608	156	4	3.4485
hsa-mir-548at	4	0.90062	0.90089	0.999872	20131	1	1.8247	0.0012128	0.0044531	0.657608	157	2	1.8247
NMUR1	6	0.55847	0.76861	0.999872	16067	3	-0.0086615	0.0012316	0.0057138	0.726807	158	1	-0.0086615
CEP164	6	0.96547	0.96634	0.999872	20970	1	3.1203	0.0012455	0.0057726	0.726807	159	5	3.1203
AFAP1L1	6	0.9421	0.95149	0.999872	20616	1	3.2671	0.001249	0.0057922	0.726807	160	5	3.2671
C1orf74	6	0.96974	0.96995	0.999875	21056	1	2.6578	0.0012803	0.0059154	0.737994	161	3	2.6578
LRRC33	5	0.9987	0.99872	1	21661	0	2.9522	0.0012966	0.0057612	0.726807	162	5	2.9522
OR52N4	6	0.55778	0.76807	0.999872	16053	1	3.2662	0.001315	0.0060508	0.745728	163	5	3.2662
GGT7	6	0.68819	0.83225	0.999872	17631	1	3.7868	0.001321	0.0060768	0.745728	164	4	3.7868
DIAPH3	6	0.44554	0.67415	0.999872	14062	2	1.2265	0.0013271	0.0061033	0.745728	165	3	1.2265
PIP5K1C	6	0.63585	0.80677	0.999872	17035	2	0.33155	0.001332	0.006117	0.745728	166	2	0.33155
hsa-mir-29b-1	4	0.57031	0.71488	0.999872	16249	1	4.9679	0.0013546	0.0049439	0.692399	167	3	4.9679
PODNL1	6	0.99107	0.99109	1	21483	0	2.8479	0.0013581	0.0062169	0.745728	168	5	2.8479
RAB44	6	0.52763	0.7433	0.999872	15479	2	3.5449	0.001372	0.0062602	0.745728	169	4	3.5449
SLC9A1	6	0.96019	0.96233	0.999872	20870	1	1.0737	0.0013823	0.0063017	0.745728	170	3	1.0737
MIS12	6	0.96836	0.96872	0.999872	21028	1	3.3017	0.0013912	0.0063354	0.745728	171	4	3.3017
FDFT1	6	0.57399	0.77844	0.999872	16286	2	3.2969	0.001392	0.0063391	0.745728	172	3	3.2969
AQP2	6	0.993	0.99304	1	21523	0	3.6615	0.0014185	0.0064495	0.745728	173	4	3.6615
KCNQ2	6	0.041703	0.13794	0.99173	2834	5	-0.8776	0.0014325	0.0065015	0.745728	174	1	-0.8776
MYLK	6	0.39359	0.62966	0.999872	13112	2	3.9294	0.001436	0.0065161	0.745728	175	4	3.9294
C2orf27B	3	0.91457	0.91456	0.999872	20274	0	2.706	0.0014452	0.00407	0.649643	176	2	2.706
MEOX2	6	0.66534	0.82091	0.999872	17356	2	3.3316	0.0014544	0.0065804	0.745728	177	4	3.3316
TSC2	6	0.72868	0.85298	0.999872	18122	2	4.0189	0.0014608	0.0066086	0.745728	178	4	4.0189
hsa-mir-3936	4	0.98952	0.98954	1	21444	0	4.4031	0.0014752	0.005369	0.706749	179	3	4.4031
EXOSC9	6	0.89725	0.93329	0.999872	20094	1	1.3768	0.0014827	0.0066971	0.745728	180	3	1.3768
ZNF823	6	0.77631	0.87918	0.999872	18727	1	3.4735	0.0014847	0.006704	0.745728	181	4	3.4735
EXOC6B	6	0.99388	0.99391	1	21550	0	3.6156	0.0015085	0.006797	0.745728	182	5	3.6156
TBC1D10C	6	0.49386	0.71487	0.999872	14892	2	4.1357	0.0015115	0.0068098	0.745728	183	4	4.1357
SF3B2	6	0.30589	0.55264	0.999872	11508	1	2.6448	0.0015223	0.0068527	0.745728	184	5	2.6448
LOC81691	6	0.96618	0.96693	0.999872	20983	1	3.3965	0.0015297	0.0068855	0.745728	185	4	3.3965
SYT3	6	0.62822	0.80317	0.999872	16942	1	0.63307	0.001533	0.0068955	0.745728	186	1	0.63307
HOOK2	6	0.69853	0.83747	0.999872	17753	2	3.7101	0.0015472	0.0069525	0.745728	187	4	3.7101
ARG1	6	0.021729	0.080592	0.99173	1649	2	3.752	0.0015529	0.0069781	0.745728	188	4	3.752
EDNRB	6	0.74472	0.86155	0.999872	18333	1	3.7458	0.0015556	0.0069881	0.745728	189	5	3.7458
hsa-mir-4641	3	0.99557	0.99565	1	21590	0	3.7233	0.0015639	0.0044175	0.657608	190	3	3.7233
LUZP2	6	0.29032	0.53873	0.999872	11192	2	0.35437	0.0015832	0.0071044	0.745728	191	2	0.35437
EED	6	0.71131	0.84401	0.999872	17904	1	3.9656	0.0015919	0.0071418	0.745728	192	5	3.9656
SGMS1	6	0.99826	0.99827	1	21654	0	3.1734	0.0016176	0.0072385	0.745728	193	5	3.1734
MACF1	6	0.93507	0.94794	0.999872	20530	1	2.5819	0.0016189	0.0072472	0.745728	194	3	2.5819
GNA13	6	0.47837	0.70189	0.999872	14604	3	1.6598	0.0016334	0.0073083	0.745728	195	3	1.6598
DKC1	6	0.98323	0.98336	1	21319	0	3.4697	0.0016566	0.0074146	0.745728	196	5	3.4697
C16orf70	6	0.99908	0.9991	1	21673	0	3.3887	0.0016814	0.0075172	0.745728	197	5	3.3887
FAM189A1	6	0.12801	0.31246	0.999443	6477	2	1.8968	0.0016836	0.0075259	0.745728	198	3	1.8968
HPX	6	0.31394	0.55985	0.999872	11684	2	3.5285	0.001692	0.0075569	0.745728	199	4	3.5285
UPP1	6	0.96396	0.96515	0.999872	20938	1	3.1907	0.0016987	0.0075829	0.745728	200	5	3.1907
GPR39	6	0.013079	0.053733	0.99173	1082	3	-0.97025	0.0017052	0.007607	0.745728	201	2	-0.97025
CENPQ	6	0.12439	0.30646	0.999443	6369	4	-0.37694	0.0017104	0.0076267	0.745728	202	2	-0.37694
TKTL2	6	0.22594	0.463	0.999872	9621	2	0.1612	0.0017339	0.0077197	0.745728	203	1	0.1612
CAB39	6	0.8361	0.91501	0.999872	19585	2	4.0312	0.001744	0.0077621	0.745728	204	4	4.0312
PIGS	6	0.57125	0.7772	0.999872	16257	2	2.7358	0.0017445	0.0077635	0.745728	205	3	2.7358
CDH12	6	0.67432	0.82536	0.999872	17460	1	4.347	0.0017457	0.007769	0.745728	206	4	4.347
OR52N5	6	0.99291	0.99294	1	21521	0	2.961	0.0017577	0.0078168	0.745728	207	4	2.961
TDRD9	6	0.96985	0.97005	0.999875	21060	1	3.4972	0.0017591	0.0078237	0.745728	208	4	3.4972
hsa-mir-4283-2	4	0.68738	0.77983	0.999872	17617	1	3.6724	0.0017659	0.0063779	0.745728	209	3	3.6724
MBNL3	6	0.97523	0.97536	1	21167	0	3.3276	0.0017926	0.0079477	0.745728	210	5	3.3276
TMPRSS15	6	0.97075	0.97088	1	21073	1	3.9433	0.0018075	0.0080052	0.745728	211	4	3.9433
IFFO1	6	0.99628	0.99633	1	21607	0	2.7548	0.0018111	0.0080235	0.745728	212	3	2.7548
SLC25A42	6	0.19767	0.42174	0.999872	8757	2	0.46425	0.0018343	0.0081279	0.745728	213	2	0.46425
CCND1	6	0.9504	0.95607	0.999872	20719	1	0.87007	0.0018392	0.0081416	0.745728	214	3	0.87007
HIST1H4B	6	0.3158	0.56154	0.999872	11716	3	-0.252	0.0018392	0.0081416	0.745728	215	2	-0.252
CDCP1	6	0.75266	0.86587	0.999872	18430	2	1.8143	0.0018392	0.0081416	0.745728	216	3	1.8143
CTRL	6	0.98489	0.98501	1	21348	0	2.6231	0.0018392	0.0081416	0.745728	217	4	2.6231
EIF3C	6	0.96572	0.96655	0.999872	20976	1	2.0173	0.0018392	0.0081416	0.745728	218	3	2.0173
hsa-mir-6754	4	0.49611	0.65208	0.999872	14929	1	4.268	0.001872	0.0067427	0.745728	219	3	4.268
PGK1	6	0.78664	0.88508	0.999872	18879	2	1.9885	0.0018845	0.0083304	0.759818	220	3	1.9885
DGAT2	6	0.5635	0.7727	0.999872	16161	1	3.6318	0.0018991	0.0083972	0.761613	221	4	3.6318
UBE2J2	6	0.96669	0.96734	0.999872	20988	1	3.3098	0.001904	0.0084203	0.761613	222	4	3.3098
PCGF1	6	0.15313	0.35329	0.999443	7340	2	0.35587	0.0019347	0.0085411	0.768493	223	2	0.35587
hsa-mir-200c	4	0.99805	0.99805	1	21643	0	3.3621	0.0019518	0.007021	0.745728	224	4	3.3621
NonTargetingControlGuideForHuman_0195	1	0.99805	0.99806	1	21642	0	9.199	0.0019531	0.0019204	0.541404	225	1	9.199
FGFRL1	6	0.99817	0.99818	1	21647	0	2.8769	0.0019816	0.00874	0.768686	226	5	2.8769
ZNF221	6	0.99886	0.99885	1	21665	0	3.1357	0.0019827	0.0087459	0.768686	227	5	3.1357
INHBA	6	0.97358	0.97366	1	21122	0	3.8304	0.0019841	0.0087541	0.768686	228	5	3.8304
SLC7A14	6	0.34598	0.58817	0.999872	12253	2	2.2028	0.0019849	0.0087573	0.768686	229	4	2.2028
RDH11	6	0.99894	0.99894	1	21667	0	3.7761	0.0020052	0.0088266	0.768686	230	5	3.7761
PIGX	6	0.9296	0.94547	0.999872	20450	1	0.78273	0.0020146	0.0088618	0.768686	231	2	0.78273
CCDC159	6	0.96254	0.96407	0.999872	20909	1	4.1169	0.0020197	0.008885	0.768686	232	5	4.1169
ASCC1	6	0.81727	0.90325	0.999872	19312	1	3.4575	0.0020218	0.0088937	0.768686	233	4	3.4575
HSD3B7	6	0.81557	0.90222	0.999872	19290	2	1.0276	0.0020352	0.0089452	0.768686	234	3	1.0276
FAXC	6	0.036815	0.12438	0.99173	2572	1	2.6938	0.0020376	0.0089521	0.768686	235	3	2.6938
LARP7	6	0.51771	0.73509	0.999872	15298	1	3.0523	0.0020486	0.0089931	0.768686	236	4	3.0523
TMOD3	6	0.99491	0.99494	1	21571	0	1.8513	0.00206	0.0090296	0.768686	237	4	1.8513
hsa-mir-6862-1	4	0.99793	0.99794	1	21638	0	3.1423	0.0020673	0.007441	0.745728	238	4	3.1423
hsa-mir-3945	4	0.85049	0.86155	0.999872	19722	1	4.232	0.0020723	0.0074579	0.745728	239	3	4.232
KCNB2	6	0.26087	0.51201	0.999872	10631	2	0.49448	0.0020854	0.0091231	0.771874	240	2	0.49448
STK38	6	0.4309	0.66165	0.999872	13819	3	-0.20446	0.0020915	0.0091491	0.771874	241	2	-0.20446
TEX36	6	0.97389	0.97398	1	21129	0	3.7066	0.0020981	0.0091737	0.771874	242	4	3.7066
hsa-mir-1244-1	4	0.098346	0.22254	0.99405	5447	1	3.9599	0.0021148	0.007608	0.745728	243	3	3.9599
SCN7A	6	0.082087	0.2339	0.99405	4809	2	2.1107	0.0021431	0.0093548	0.781593	244	3	2.1107
SLITRK4	6	0.78664	0.88508	0.999872	18870	2	3.8112	0.002146	0.0093644	0.781593	245	4	3.8112
NonTargetingControlGuideForHuman_0642	1	0.99783	0.99785	1	21635	0	9.0045	0.002171	0.0021608	0.564182	246	1	9.0045
MYH15	6	0.44954	0.67754	0.999872	14129	1	3.7945	0.0021831	0.0095021	0.781593	247	4	3.7945
BCL9	6	0.86787	0.92469	0.999872	19840	1	0.89614	0.0021858	0.0095126	0.781593	248	2	0.89614
hsa-mir-6836	4	0.15908	0.31949	0.999443	7520	1	4.146	0.0021954	0.007909	0.745728	249	3	4.146
MB	6	0.98732	0.98737	1	21392	0	3.572	0.0022347	0.0097101	0.781593	250	4	3.572
OR6B2	6	0.45796	0.68466	0.999872	14267	2	1.1978	0.002236	0.0097183	0.781593	251	3	1.1978
hsa-mir-3125	4	0.47081	0.63075	0.999872	14480	1	3.8922	0.002236	0.008065	0.745728	252	3	3.8922
EPB42	6	0.2149	0.44708	0.999872	9305	1	2.6974	0.0022497	0.0097744	0.781593	253	5	2.6974
ZNF746	6	0.66791	0.82219	0.999872	17383	2	3.3367	0.0022585	0.0098077	0.781593	254	4	3.3367
JAM3	6	0.53713	0.7511	0.999872	15656	2	3.0597	0.0022737	0.0098652	0.781593	255	4	3.0597
LYN	6	0.49069	0.71222	0.999872	14833	1	1.9184	0.0022854	0.0099113	0.781593	256	4	1.9184
KRTAP24-1	6	0.11705	0.29427	0.999443	6100	3	0.84913	0.0022854	0.0099113	0.781593	257	3	0.84913
ZNF226	6	0.31735	0.56289	0.999872	11744	1	0.93517	0.0022854	0.0099113	0.781593	258	2	0.93517
APOBR	6	0.062024	0.19137	0.99173	3948	3	0.86293	0.0022862	0.0099158	0.781593	259	3	0.86293
PMVK	6	0.54978	0.76148	0.999872	15910	3	2.1729	0.0022913	0.0099391	0.781593	260	3	2.1729
CTRC	6	0.59486	0.78786	0.999872	16536	1	3.1702	0.0022946	0.00995	0.781593	261	4	3.1702
CTTNBP2NL	6	0.29555	0.54343	0.999872	11311	1	2.7975	0.002304	0.0099924	0.781593	262	5	2.7975
PP2D1	6	0.99803	0.99804	1	21641	0	2.3916	0.0023128	0.010021	0.781593	263	5	2.3916
SNX25	6	0.99618	0.99622	1	21603	0	3.0065	0.0023203	0.010045	0.781593	264	5	3.0065
GPR160	6	0.019782	0.074643	0.99173	1515	3	-0.34905	0.0023364	0.010103	0.783292	265	2	-0.34905
KRTAP13-3	6	0.88522	0.92955	0.999872	19987	1	3.1254	0.0023499	0.010159	0.784838	266	5	3.1254
PCDH18	6	0.86683	0.92441	0.999872	19831	1	3.184	0.0023728	0.010252	0.786394	267	5	3.184
ETS2	6	0.33308	0.57687	0.999872	12036	1	2.8402	0.0023728	0.010252	0.786394	268	5	2.8402
CCNA1	6	0.42168	0.6538	0.999872	13640	3	0.062365	0.0023866	0.010301	0.787355	269	2	0.062365
ZBTB7B	6	0.27081	0.52134	0.999872	10821	3	1.8767	0.0024021	0.01036	0.789109	270	3	1.8767
IKZF2	6	0.20805	0.43702	0.999872	9106	2	3.4887	0.0024113	0.010397	0.789119	271	4	3.4887
SMAD9	6	3.7262e-06	2.577e-05	0.186469	1	2	-0.13212	0.0024368	0.010506	0.789243	272	2	-0.13212
KIAA1239	6	0.33445	0.57804	0.999872	12048	3	1.1097	0.0024527	0.010571	0.789243	273	3	1.1097
SPTLC3	6	0.76604	0.8733	0.999872	18614	1	1.8757	0.0024658	0.010626	0.789243	274	3	1.8757
SMCP	6	0.62482	0.80163	0.999872	16899	2	0.68423	0.0024751	0.010659	0.789243	275	2	0.68423
CDR2	6	0.27133	0.52181	0.999872	10838	2	-0.20833	0.0024869	0.010711	0.789243	276	1	-0.20833
SLC9A4	6	0.99207	0.99209	1	21504	0	3.3432	0.0024997	0.010769	0.789243	277	5	3.3432
DCP1B	6	0.25927	0.50978	0.999872	10576	2	2.1238	0.0025128	0.010817	0.789243	278	3	2.1238
CD55	6	0.75208	0.86556	0.999872	18424	2	2.4466	0.0025253	0.01088	0.789243	279	3	2.4466
hsa-mir-518a-2	3	0.35991	0.50861	0.999872	12497	1	5.154	0.0025309	0.0070479	0.745728	280	2	5.154
CDS1	6	0.64543	0.81133	0.999872	17141	2	0.36841	0.0025371	0.010923	0.789243	281	2	0.36841
NUPL2	6	0.66094	0.81875	0.999872	17299	2	2.1655	0.0025442	0.010949	0.789243	282	3	2.1655
SGPP1	6	0.82862	0.91027	0.999872	19462	2	3.5161	0.0025525	0.01098	0.789243	283	4	3.5161
WFDC8	6	0.99261	0.99263	1	21513	0	1.9199	0.0025664	0.011039	0.790887	284	4	1.9199
OSBPL2	6	0.40923	0.64312	0.999872	13406	3	-0.033711	0.0025873	0.011125	0.794408	285	1	-0.033711
SNX31	6	0.60915	0.79431	0.999872	16705	1	3.2472	0.0026154	0.011234	0.796303	286	5	3.2472
SCNN1G	6	0.95981	0.96204	0.999872	20864	1	3.3285	0.0026162	0.011238	0.796303	287	4	3.3285
hsa-mir-6733	4	0.99174	0.99176	1	21495	0	4.5064	0.0026238	0.0094086	0.781593	288	3	4.5064
ECSIT	6	0.24474	0.48949	0.999872	10181	2	0.83263	0.0026375	0.011317	0.796303	289	2	0.83263
TLK1	6	0.79778	0.89155	0.999872	19020	1	2.7185	0.0026399	0.01133	0.796303	290	4	2.7185
CASP7	6	0.96836	0.96872	0.999872	21026	1	1.2931	0.0026495	0.011365	0.796303	291	2	1.2931
MSANTD2	6	0.98999	0.99003	1	21459	0	3.4034	0.0026628	0.011417	0.796303	292	5	3.4034
WTH3DI	6	0.96717	0.96773	0.999872	20999	1	3.5943	0.0026699	0.011444	0.796303	293	5	3.5943
CEACAM1	6	0.95822	0.96097	0.999872	20834	1	3.4029	0.0026877	0.01152	0.796303	294	4	3.4029
RAB14	6	0.83375	0.91351	0.999872	19547	1	2.5948	0.0027034	0.011584	0.796303	295	5	2.5948
XPO7	6	0.95438	0.9585	0.999872	20778	1	2.8461	0.0027059	0.011595	0.796303	296	5	2.8461
PSMG4	6	0.2684	0.51921	0.999872	10778	3	1.6112	0.0027274	0.011664	0.796303	297	3	1.6112
CAMKK1	6	0.31055	0.55685	0.999872	11610	3	-0.15525	0.0027379	0.011699	0.796303	298	2	-0.15525
EDN1	6	0.31291	0.55894	0.999872	11651	2	1.5282	0.0027471	0.011738	0.796303	299	3	1.5282
TECTB	6	0.31945	0.56481	0.999872	11778	3	0.59989	0.002788	0.011883	0.798267	300	3	0.59989
RANBP2	3	0.9972	0.99721	1	21628	0	3.3497	0.0027968	0.0077667	0.745728	301	3	3.3497
HOMER1	6	0.36022	0.60052	0.999872	12513	1	2.6824	0.002797	0.011914	0.798267	302	4	2.6824
MT2A	4	0.9972	0.9972	1	21627	0	2.6453	0.0028029	0.01001	0.781593	303	4	2.6453
CLEC4M	6	0.97268	0.97272	1	21103	1	3.2841	0.0028114	0.011971	0.798805	304	5	3.2841
EFCAB7	6	0.22912	0.46758	0.999872	9730	3	0.88383	0.0028382	0.012074	0.798805	305	3	0.88383
MAPK8IP1	6	0.96211	0.96376	0.999872	20899	1	2.7726	0.0028413	0.012083	0.798805	306	5	2.7726
PCDHB1	6	0.95402	0.9583	0.999872	20769	1	2.3569	0.0029248	0.012399	0.811568	307	5	2.3569
DBF4	5	0.99531	0.99529	1	21585	0	2.7337	0.0029463	0.01189	0.798267	308	4	2.7337
AKR1C2	5	0.13522	0.32015	0.999443	6732	2	1.0671	0.0029512	0.011908	0.798267	309	2	1.0671
CDK16	6	0.23668	0.47827	0.999872	9940	2	2.0008	0.0029744	0.012591	0.811568	310	3	2.0008
ZIC1	6	0.28204	0.53129	0.999872	11037	3	0.48461	0.0029744	0.012591	0.811568	311	2	0.48461
CHCHD2	6	0.2625	0.51384	0.999872	10661	2	0.11838	0.0029744	0.012591	0.811568	312	2	0.11838
MICU2	6	0.87746	0.92728	0.999872	19924	1	0.96363	0.0029744	0.012591	0.811568	313	3	0.96363
hsa-mir-6842	4	0.99701	0.99702	1	21621	0	2.5086	0.0029876	0.010634	0.789243	314	4	2.5086
SEC31A	6	0.022494	0.082865	0.99173	1695	1	1.3124	0.0029887	0.012648	0.811568	315	2	1.3124
NonTargetingControlGuideForHuman_0420	1	0.99697	0.99702	1	21620	0	9.9798	0.0030302	0.0029991	0.621452	316	1	9.9798
KIF18B	6	0.92559	0.94374	0.999872	20398	1	3.3685	0.0030308	0.012813	0.811568	317	5	3.3685
TRIM77	6	0.96528	0.96618	0.999872	20966	1	3.3217	0.0030326	0.012821	0.811568	318	5	3.3217
RBM27	6	0.83281	0.91292	0.999872	19531	1	3.227	0.0030374	0.012841	0.811568	319	4	3.227
DDX21	6	0.64622	0.81173	0.999872	17148	2	0.95154	0.003064	0.012948	0.811568	320	2	0.95154
AP3S2	6	0.8967	0.93312	0.999872	20089	1	2.9871	0.003064	0.012948	0.811568	321	4	2.9871
hsa-mir-3713	4	0.95421	0.95406	0.999872	20772	0	3.5204	0.0030799	0.010948	0.789243	322	3	3.5204
hsa-mir-7850	4	0.47868	0.63738	0.999872	14612	1	3.3731	0.0030799	0.010948	0.789243	323	3	3.3731
hsa-mir-3691	4	0.15298	0.30995	0.999443	7324	2	1.309	0.0030799	0.010948	0.789243	324	2	1.309
OR10J5	6	0.63135	0.80464	0.999872	16973	1	2.3751	0.0030981	0.013088	0.811568	325	5	2.3751
SPPL2A	6	0.68819	0.83225	0.999872	17632	1	2.273	0.0031019	0.013105	0.811568	326	5	2.273
C10orf99	6	0.78057	0.88161	0.999872	18781	2	2.6837	0.0031182	0.013168	0.811568	327	3	2.6837
NonTargetingControlGuideForHuman_0864	1	0.99688	0.99694	1	21618	0	8.4634	0.0031182	0.0030816	0.622705	328	1	8.4634
GMDS	6	0.78772	0.88571	0.999872	18894	2	3.5991	0.003148	0.013278	0.811568	329	4	3.5991
RGS6	6	0.14142	0.33451	0.999443	6942	2	2.5332	0.003157	0.013311	0.811568	330	3	2.5332
SAP30BP	6	0.99365	0.9937	1	21543	0	2.8454	0.0031622	0.013333	0.811568	331	5	2.8454
DDHD1	6	0.44826	0.67641	0.999872	14109	3	2.2129	0.0031705	0.013369	0.811568	332	3	2.2129
C7orf57	6	0.30843	0.55492	0.999872	11555	1	3.4195	0.0031862	0.013424	0.811568	333	4	3.4195
CLCN6	6	0.53559	0.74984	0.999872	15627	3	0.35322	0.0031894	0.013434	0.811568	334	2	0.35322
STK17B	6	0.45735	0.68414	0.999872	14255	2	2.0235	0.0032206	0.013554	0.811568	335	3	2.0235
HEMK1	6	0.98488	0.985	1	21347	0	3.5634	0.0032245	0.013571	0.811568	336	5	3.5634
hsa-mir-219a-2	4	0.91905	0.91889	0.999872	20318	0	4.2364	0.003238	0.011513	0.796303	337	3	4.2364
MYF5	6	0.27815	0.52785	0.999872	10960	3	1.233	0.0032395	0.013616	0.812004	338	3	1.233
RBPMS	5	0.70022	0.82174	0.999872	17776	2	0.98384	0.0032857	0.012944	0.811568	339	2	0.98384
IL15	6	0.010989	0.047013	0.99173	951	3	0.46983	0.0032897	0.013798	0.820629	340	2	0.46983
hsa-mir-548b	4	0.46762	0.62805	0.999872	14435	1	0.91841	0.0032985	0.011717	0.796303	341	2	0.91841
CYLC2	6	0.033251	0.11438	0.99173	2351	3	-0.81064	0.0033388	0.013975	0.823057	342	2	-0.81064
TAF8	6	0.85479	0.92141	0.999872	19754	1	2.7662	0.0033392	0.013976	0.823057	343	3	2.7662
OMD	6	0.72557	0.85133	0.999872	18082	2	3.4904	0.0033399	0.013977	0.823057	344	4	3.4904
NDRG1	6	0.81637	0.9027	0.999872	19295	1	1.3554	0.0033424	0.013991	0.823057	345	3	1.3554
CHSY3	6	0.54908	0.76092	0.999872	15898	2	1.8092	0.0033822	0.01414	0.827039	346	3	1.8092
CPLX1	6	0.4309	0.66165	0.999872	13814	3	-0.35091	0.00339	0.014173	0.827039	347	1	-0.35091
XRCC6BP1	6	0.14235	0.33601	0.999443	6980	3	1.0033	0.0034402	0.014376	0.830248	348	3	1.0033
LIMK2	6	0.54907	0.76092	0.999872	15895	1	2.5938	0.0034417	0.014381	0.830248	349	5	2.5938
C1GALT1	6	0.8284	0.91013	0.999872	19460	1	2.2272	0.0034748	0.014512	0.835083	350	5	2.2272
HPS4	6	0.098519	0.26268	0.995363	5451	3	1.0594	0.0034903	0.014557	0.835083	351	3	1.0594
SPTLC1	6	0.81898	0.90425	0.999872	19340	2	3.4523	0.0035185	0.014664	0.835083	352	4	3.4523
CCDC101	6	0.99626	0.9963	1	21606	0	2.6874	0.0035368	0.014734	0.835083	353	5	2.6874
CCL24	6	0.99388	0.99391	1	21549	0	2.9758	0.0035368	0.014734	0.835083	354	5	2.9758
hsa-mir-496	4	0.87854	0.88208	0.999872	19935	1	3.5849	0.0035595	0.012615	0.811568	355	2	3.5849
NIPBL	6	0.58925	0.78529	0.999872	16482	1	3.1721	0.0035688	0.014857	0.83558	356	4	3.1721
QTRTD1	6	0.27335	0.52356	0.999872	10875	2	1.3302	0.0035842	0.014913	0.83558	357	2	1.3302
MTRNR2L7	4	0.74389	0.80343	0.999872	18327	1	2.8349	0.0035856	0.012703	0.811568	358	2	2.8349
LMX1A	6	0.97119	0.9713	1	21078	1	0.74378	0.0035906	0.014938	0.83558	359	2	0.74378
ZNF354A	6	0.42718	0.65846	0.999872	13745	2	1.1952	0.0036178	0.015043	0.83558	360	2	1.1952
KLLN	6	0.92124	0.94196	0.999872	20347	1	2.4178	0.0036407	0.015117	0.83558	361	4	2.4178
ADAM19	6	0.99865	0.99866	1	21657	0	2.3217	0.0036538	0.015161	0.83558	362	5	2.3217
OR5W2	6	0.41803	0.65066	0.999872	13558	2	3.6461	0.0036681	0.015224	0.83558	363	4	3.6461
FMO3	6	0.9755	0.97563	1	21173	0	3.3488	0.003676	0.015251	0.83558	364	4	3.3488
GPR64	6	0.89111	0.93134	0.999872	20037	1	3.2362	0.0036861	0.015295	0.83558	365	4	3.2362
hsa-mir-1302-8	4	0.24849	0.4487	0.999872	10285	1	3.0568	0.0036886	0.013054	0.811568	366	2	3.0568
ICAM3	6	0.57506	0.77891	0.999872	16305	2	2.8639	0.0036933	0.015324	0.83558	367	3	2.8639
hsa-mir-758	4	0.043951	0.12802	0.99173	2977	1	3.9083	0.0036959	0.01308	0.811568	368	3	3.9083
NonTargetingControlGuideForHuman_0319	1	0.9963	0.99637	1	21608	0	8.1859	0.0036966	0.0036312	0.635986	369	1	8.1859
GBF1	6	0.32932	0.57357	0.999872	11950	2	3.4274	0.0037158	0.015408	0.83558	370	4	3.4274
BIRC5	6	0.51127	0.72963	0.999872	15177	3	-0.39938	0.0037159	0.015409	0.83558	371	2	-0.39938
OTOA	6	0.71425	0.84552	0.999872	17937	2	2.2045	0.0037261	0.015451	0.83558	372	3	2.2045
NRIP3	6	0.76457	0.87249	0.999872	18593	1	2.5397	0.0037332	0.015477	0.83558	373	5	2.5397
PPIL3	6	0.16328	0.36946	0.999443	7655	3	-0.1072	0.0037385	0.015493	0.83558	374	2	-0.1072
LACE1	6	0.82521	0.90813	0.999872	19418	1	3.1435	0.0037531	0.015546	0.83558	375	4	3.1435
CEP76	6	0.52863	0.74411	0.999872	15500	2	3.132	0.0037636	0.015589	0.83558	376	4	3.132
GPR157	6	0.73936	0.85866	0.999872	18264	1	2.2492	0.003782	0.015663	0.83558	377	5	2.2492
LPL	6	0.71895	0.84798	0.999872	17997	1	2.6859	0.003805	0.01575	0.83558	378	5	2.6859
hsa-mir-454	4	0.92406	0.92398	0.999872	20379	0	3.593	0.0038286	0.01353	0.811568	379	3	3.593
RPS27	5	0.73552	0.84695	0.999872	18209	1	0.40259	0.003829	0.01463	0.835083	380	2	0.40259
CENPC1	4	0.87822	0.88183	0.999872	19931	1	1.1433	0.0038335	0.013555	0.811568	381	2	1.1433
KIAA2018	6	0.68258	0.82945	0.999872	17565	1	3.4907	0.0038448	0.015904	0.83558	382	5	3.4907
ELOVL7	6	0.48155	0.70454	0.999872	14665	2	2.8613	0.0038534	0.015934	0.83558	383	4	2.8613
BTNL9	6	0.025253	0.091112	0.99173	1877	3	0.523	0.0038611	0.015961	0.83558	384	2	0.523
DNAH14	6	0.97446	0.97455	1	21145	0	3.057	0.0038657	0.015977	0.83558	385	5	3.057
LOC100130539	6	0.80975	0.89866	0.999872	19210	1	2.0352	0.0038663	0.015979	0.83558	386	4	2.0352
PMS2	6	0.78892	0.88641	0.999872	18910	2	3.0238	0.0038663	0.015979	0.83558	387	4	3.0238
AVPR1A	6	0.98881	0.98888	1	21431	0	3.305	0.0038759	0.016013	0.83558	388	5	3.305
BRINP3	6	0.010814	0.046472	0.99173	931	2	3.1299	0.003892	0.016075	0.83558	389	4	3.1299
MLC1	6	0.95993	0.96213	0.999872	20865	1	3.3184	0.0038967	0.016091	0.83558	390	5	3.3184
hsa-mir-376a-2	3	0.054578	0.12978	0.99173	3571	2	-1.4201	0.0039178	0.010815	0.789243	391	1	-1.4201
MCUR1	6	0.42579	0.65728	0.999872	13711	3	1.1049	0.0039231	0.016193	0.83558	392	3	1.1049
FUBP1	5	0.99609	0.99605	1	21600	0	2.836	0.003952	0.015019	0.83558	393	4	2.836
FAM126B	6	0.9982	0.99821	1	21648	0	2.7956	0.0039593	0.016342	0.83558	394	5	2.7956
FAM3B	6	0.70068	0.83858	0.999872	17784	1	3.1964	0.0039903	0.01645	0.83558	395	4	3.1964
LRRC66	6	0.35585	0.59675	0.999872	12426	3	-0.29856	0.0039917	0.016459	0.83558	396	2	-0.29856
TM4SF19	6	0.88263	0.92879	0.999872	19967	1	3.7028	0.0039997	0.016485	0.83558	397	4	3.7028
PSIP1	6	0.96424	0.96536	0.999872	20942	1	2.1713	0.0040127	0.016535	0.83558	398	5	2.1713
KLHL23	6	0.83976	0.91731	0.999872	19637	1	3.6286	0.0040131	0.016537	0.83558	399	4	3.6286
hsa-mir-6860	4	0.7193	0.79271	0.999872	18001	1	3.2388	0.0040176	0.014164	0.827039	400	3	3.2388
HAND2	6	0.30281	0.54988	0.999872	11462	2	1.8765	0.0040177	0.016554	0.83558	401	3	1.8765
OR1N1	6	0.31393	0.55984	0.999872	11682	3	1.7922	0.0040326	0.016602	0.83558	402	3	1.7922
XAB2	6	0.90062	0.93438	0.999872	20129	1	3.321	0.004053	0.016683	0.83558	403	4	3.321
CRMP1	6	0.94436	0.95265	0.999872	20648	1	3.3833	0.0040553	0.016691	0.83558	404	4	3.3833
hsa-mir-4519	4	0.26386	0.46122	0.999872	10684	1	3.6224	0.0040665	0.014335	0.830248	405	3	3.6224
NRXN2	6	0.94231	0.95159	0.999872	20618	1	2.3353	0.0040713	0.016753	0.83558	406	5	2.3353
PI15	6	0.026583	0.095025	0.99173	1958	1	2.5416	0.0040913	0.016823	0.83558	407	5	2.5416
CR2	6	0.67103	0.82375	0.999872	17420	1	0.067913	0.0040919	0.016825	0.83558	408	1	0.067913
NHP2L1	6	0.042243	0.13941	0.99173	2870	4	-0.93097	0.0040919	0.016825	0.83558	409	1	-0.93097
PODXL2	6	0.5955	0.78816	0.999872	16541	1	2.2001	0.0040943	0.016836	0.83558	410	5	2.2001
PLAC1	6	0.059452	0.18483	0.99173	3832	1	3.1481	0.0041253	0.016945	0.83558	411	4	3.1481
GLI4	6	0.90456	0.9357	0.999872	20165	1	2.6017	0.0041572	0.017077	0.83558	412	5	2.6017
HNRNPCL1	6	0.99761	0.99765	1	21633	0	2.3079	0.0041626	0.017102	0.83558	413	5	2.3079
SPTSSA	6	0.67046	0.82346	0.999872	17413	2	2.5167	0.0041643	0.017108	0.83558	414	3	2.5167
hsa-mir-2861	4	0.8919	0.89308	0.999872	20047	1	3.6848	0.0041664	0.014661	0.835083	415	3	3.6848
PTCHD4	6	0.67746	0.8269	0.999872	17505	1	2.1154	0.0041922	0.017211	0.83558	416	3	2.1154
SPO11	6	0.14758	0.3444	0.999443	7145	2	1.0473	0.0042321	0.017358	0.83558	417	3	1.0473
HIST1H3I	6	0.51482	0.73266	0.999872	15246	2	0.83856	0.0042321	0.017358	0.83558	418	2	0.83856
TXNDC8	6	0.48297	0.70571	0.999872	14699	3	-0.061265	0.0042321	0.017358	0.83558	419	2	-0.061265
DNAJC1	6	0.52332	0.7397	0.999872	15391	3	-0.46097	0.0042321	0.017358	0.83558	420	2	-0.46097
NTRK2	6	0.19981	0.42491	0.999872	8823	2	2.3723	0.0042321	0.017358	0.83558	421	3	2.3723
PSMB6	6	0.31735	0.56289	0.999872	11747	2	0.13569	0.0042321	0.017358	0.83558	422	2	0.13569
ACP6	6	0.20825	0.43733	0.999872	9120	4	-0.28026	0.0042321	0.017358	0.83558	423	2	-0.28026
AIM2	6	0.50333	0.72291	0.999872	15053	1	1.6738	0.0042321	0.017358	0.83558	424	3	1.6738
OR5AK2	6	0.81898	0.90425	0.999872	19341	2	1.7911	0.0042321	0.017358	0.83558	425	3	1.7911
ZSCAN2	6	0.95531	0.95907	0.999872	20793	1	2.2518	0.0042329	0.01736	0.83558	426	5	2.2518
LPCAT1	6	0.99042	0.99045	1	21470	0	3.1607	0.0042529	0.017444	0.836218	427	4	3.1607
DCAF11	6	0.3726	0.61131	0.999872	12728	1	2.7051	0.0042538	0.01745	0.836218	428	5	2.7051
ARHGDIA	6	0.19562	0.4187	0.999872	8685	4	-0.45528	0.0042673	0.017508	0.837124	429	2	-0.45528
RBAK	6	0.52768	0.74334	0.999872	15481	1	2.337	0.0042797	0.017554	0.837482	430	5	2.337
ALDOC	6	0.99824	0.99825	1	21652	0	3.2168	0.0043396	0.017781	0.846459	431	4	3.2168
hsa-mir-7704	4	0.99261	0.99263	1	21512	0	4.5619	0.0043628	0.01533	0.83558	432	3	4.5619
USP17L11	6	0.94139	0.95113	0.999872	20609	1	1.3803	0.0043676	0.017897	0.850131	433	2	1.3803
VAV2	6	0.38459	0.62181	0.999872	12968	1	2.5094	0.0044199	0.018098	0.853231	434	5	2.5094
OR2A2	6	0.41426	0.6474	0.999872	13503	1	2.4288	0.0044391	0.018168	0.853231	435	5	2.4288
hsa-mir-4671	3	0.98967	0.9898	1	21448	0	4.7328	0.0044647	0.012335	0.811386	436	3	4.7328
RIMS2	6	0.49537	0.71616	0.999872	14909	2	0.41913	0.0044678	0.018281	0.853231	437	1	0.41913
RPS3	6	0.24474	0.48949	0.999872	10175	2	1.2212	0.0044678	0.018281	0.853231	438	3	1.2212
GPX8	6	0.7155	0.84619	0.999872	17966	1	3.166	0.0044843	0.018344	0.853231	439	5	3.166
DEPDC1	6	0.96933	0.96961	0.999875	21048	1	2.6469	0.0044895	0.018363	0.853231	440	5	2.6469
GPATCH1	6	0.97273	0.97278	1	21104	1	2.1964	0.004491	0.018367	0.853231	441	3	2.1964
PICALM	6	0.45872	0.6853	0.999872	14279	3	1.96	0.0044977	0.018391	0.853231	442	3	1.96
PLA2G16	6	0.40191	0.63685	0.999872	13265	2	3.1856	0.0044986	0.018395	0.853231	443	4	3.1856
NonTargetingControlGuideForHuman_0291	1	0.99548	0.99552	1	21589	0	7.8025	0.004518	0.004434	0.657608	444	1	7.8025
UNK	6	0.97847	0.9786	1	21236	0	3.4649	0.0045295	0.018509	0.855998	445	5	3.4649
FER	6	0.78664	0.88508	0.999872	18880	2	0.66249	0.0045429	0.018558	0.855998	446	2	0.66249
GLMN	6	0.94649	0.95382	0.999872	20677	1	0.11277	0.0045605	0.018614	0.855998	447	2	0.11277
PLA2G5	6	0.21853	0.45227	0.999872	9406	2	1.5048	0.0045773	0.01868	0.855998	448	3	1.5048
PTPN1	6	0.99904	0.99904	1	21670	0	2.7044	0.0045851	0.018714	0.855998	449	5	2.7044
C9orf129	6	0.98841	0.98847	1	21426	0	3.5069	0.0045853	0.018714	0.855998	450	4	3.5069
OR8K5	6	0.9217	0.94215	0.999872	20351	1	2.4978	0.0045892	0.01873	0.855998	451	3	2.4978
CPM	6	0.33308	0.57687	0.999872	12032	2	3.2533	0.0046007	0.018773	0.856134	452	4	3.2533
SLC1A6	6	0.5411	0.75435	0.999872	15737	2	1.7104	0.0046276	0.01887	0.856384	453	3	1.7104
PSMD4	6	0.72356	0.85034	0.999872	18060	2	1.5226	0.0046318	0.018888	0.856384	454	3	1.5226
hsa-mir-3160-1	4	0.99536	0.99534	1	21587	0	2.7405	0.004643	0.016269	0.83558	455	4	2.7405
DAPK2	6	0.11427	0.28961	0.999443	6014	3	-1.3648	0.0046431	0.018936	0.856384	456	1	-1.3648
RDX	6	0.38044	0.61819	0.999872	12890	3	0.033159	0.0046592	0.018999	0.856465	457	2	0.033159
PCSK1	6	0.99869	0.99869	1	21660	0	3.0776	0.0046678	0.019034	0.856465	458	5	3.0776
ZNF426	6	0.83067	0.91153	0.999872	19497	1	3.2602	0.0046789	0.019076	0.856465	459	4	3.2602
SMPD4	6	0.076127	0.22333	0.99405	4590	4	-0.67977	0.0046932	0.019129	0.856465	460	1	-0.67977
hsa-mir-4448	4	0.9953	0.99529	1	21584	0	0.25994	0.004702	0.016477	0.83558	461	4	0.25994
NonTargetingControlGuideForHuman_0197	1	0.9953	0.99533	1	21583	0	7.7204	0.0047024	0.0046223	0.668944	462	1	7.7204
NTNG1	6	0.98584	0.98595	1	21363	0	2.2337	0.0047083	0.019186	0.856465	463	5	2.2337
PRSS12	6	0.93483	0.94784	0.999872	20522	1	1.7273	0.0047433	0.019316	0.856465	464	3	1.7273
hsa-mir-1269a	4	0.95135	0.95121	0.999872	20732	0	4.5003	0.0047479	0.016649	0.83558	465	3	4.5003
ROS1	6	0.7401	0.85907	0.999872	18271	2	2.2745	0.0047632	0.019395	0.856465	466	4	2.2745
MAP3K4	6	0.98743	0.98747	1	21397	0	2.2125	0.0047814	0.019458	0.856465	467	5	2.2125
AGAP6	3	0.7514	0.76311	0.999872	18416	1	-0.49133	0.0047828	0.013173	0.811568	468	1	-0.49133
SLC9A7	6	0.06357	0.19522	0.99173	4035	2	1.9986	0.0047851	0.019468	0.856465	469	3	1.9986
LCMT1	6	0.46259	0.68854	0.999872	14354	2	2.7572	0.0047934	0.019502	0.856465	470	4	2.7572
FLRT2	6	0.99494	0.99497	1	21572	0	2.9367	0.0047939	0.019503	0.856465	471	4	2.9367
ARHGEF18	6	0.40449	0.63906	0.999872	13312	2	2.8196	0.0048078	0.01956	0.856465	472	4	2.8196
OR56B4	6	0.9523	0.95723	0.999872	20744	1	3.0216	0.00482	0.019607	0.856465	473	5	3.0216
WDR37	6	0.17503	0.38758	0.999872	8080	2	1.8882	0.0048211	0.019612	0.856465	474	3	1.8882
EMR3	6	0.99607	0.99611	1	21599	0	2.7032	0.0048375	0.019678	0.856465	475	5	2.7032
KREMEN2	6	0.9937	0.99374	1	21545	0	3.1498	0.0048397	0.019683	0.856465	476	5	3.1498
CRY1	6	0.051876	0.16524	0.99173	3429	2	0.3137	0.0048435	0.019698	0.856465	477	2	0.3137
ANGPT2	6	0.65988	0.81823	0.999872	17287	2	3.108	0.0048528	0.019727	0.856465	478	4	3.108
USP44	6	0.96577	0.96659	0.999872	20977	1	3.3927	0.0048804	0.019829	0.858822	479	4	3.3927
COG7	6	0.36022	0.60052	0.999872	12510	3	-0.12157	0.0048963	0.019886	0.858822	480	2	-0.12157
hsa-mir-575	4	0.87601	0.88012	0.999872	19905	1	3.8649	0.0049195	0.017223	0.83558	481	3	3.8649
CTDSPL2	6	0.27483	0.52491	0.999872	10906	2	-0.01189	0.0049439	0.020069	0.861631	482	2	-0.01189
GINS4	6	0.044154	0.14463	0.99173	2990	4	-0.86818	0.0049483	0.020084	0.861631	483	2	-0.86818
CCR10	6	0.24842	0.49461	0.999872	10284	3	1.6266	0.0049863	0.020223	0.864858	484	3	1.6266
OR13C2	6	0.92766	0.94462	0.999872	20425	1	0.88154	0.0049938	0.020256	0.864858	485	2	0.88154
DNALI1	6	0.95316	0.95777	0.999872	20755	1	2.8317	0.0050001	0.020279	0.864858	486	5	2.8317
UBL3	6	0.76884	0.87492	0.999872	18648	2	3.2254	0.0050565	0.020492	0.868103	487	4	3.2254
KIAA0825	6	0.3487	0.59056	0.999872	12310	3	-0.24032	0.0050689	0.020536	0.868103	488	1	-0.24032
CST11	6	0.52431	0.74051	0.999872	15419	2	0.65323	0.0050689	0.020536	0.868103	489	2	0.65323
TRIM36	6	0.94291	0.95189	0.999872	20625	1	2.4754	0.0050906	0.020619	0.868103	490	5	2.4754
ZRANB2	6	0.31055	0.55685	0.999872	11611	2	2.4234	0.0050948	0.02063	0.868103	491	3	2.4234
PDLIM1	6	0.97648	0.97661	1	21194	0	3.2383	0.0051451	0.020818	0.868103	492	4	3.2383
TMEM41A	6	0.16818	0.37702	0.999443	7824	3	-0.38872	0.0051522	0.020848	0.868103	493	2	-0.38872
NUS1	6	0.52431	0.74051	0.999872	15420	2	3.2816	0.0051679	0.02091	0.868103	494	4	3.2816
ZBTB16	6	0.97252	0.97257	1	21102	1	1.6355	0.005181	0.020958	0.868103	495	3	1.6355
SCYL3	6	0.39101	0.62742	0.999872	13073	1	-0.96674	0.0051941	0.021009	0.868103	496	2	-0.96674
TPSD1	6	0.65418	0.81549	0.999872	17237	1	1.708	0.0051941	0.021009	0.868103	497	3	1.708
FBXW2	6	0.97797	0.97809	1	21222	0	2.7977	0.0052023	0.021035	0.868103	498	5	2.7977
ORC5	6	0.37729	0.61542	0.999872	12831	1	3.0741	0.0052148	0.021075	0.868103	499	5	3.0741
OR2M7	6	0.57492	0.77884	0.999872	16303	2	2.617	0.0052612	0.021228	0.872778	500	4	2.617
hsa-mir-377	4	0.9768	0.97691	1	21196	0	3.2434	0.0052677	0.01836	0.853231	501	2	3.2434
EDAR	6	0.20805	0.43702	0.999872	9103	2	0.82403	0.0052942	0.021345	0.875901	502	2	0.82403
TAS2R30	5	0.95026	0.95045	0.999872	20716	1	3.4327	0.0053114	0.019324	0.856465	503	3	3.4327
N4BP1	6	0.99468	0.99471	1	21564	0	2.4557	0.0053357	0.021491	0.879262	504	5	2.4557
KAT5	6	0.56402	0.77315	0.999872	16175	1	2.8923	0.005342	0.021514	0.879262	505	4	2.8923
SPIN2B	1	0.99464	0.99466	1	21562	0	7.4415	0.0053646	0.005301	0.706749	506	1	7.4415
PRAP1	6	0.01909	0.072465	0.99173	1470	4	-1.6435	0.0053693	0.021627	0.879992	507	2	-1.6435
GDE1	6	0.082721	0.23501	0.99405	4860	3	1.8571	0.0053743	0.021647	0.879992	508	3	1.8571
PLXNA4	6	0.95687	0.96008	0.999872	20815	1	2.7399	0.0053884	0.021702	0.880568	509	5	2.7399
EIF2AK3	6	0.99067	0.99069	1	21475	0	2.8865	0.0054044	0.02176	0.88129	510	4	2.8865
hsa-mir-519a-1	3	0.99458	0.99466	1	21561	0	3.8422	0.005422	0.014897	0.83558	511	3	3.8422
C6orf57	6	0.19559	0.41865	0.999872	8681	2	3.1245	0.0054327	0.021867	0.881462	512	4	3.1245
SPRR2F	4	0.05053	0.13993	0.99173	3359	2	0.72586	0.0054373	0.018921	0.856384	513	2	0.72586
OR51M1	6	0.44261	0.67167	0.999872	14014	2	-0.12333	0.0054444	0.021913	0.881462	514	1	-0.12333
KRTAP4-9	3	0.75746	0.76773	0.999872	18500	1	5.184	0.0054619	0.015002	0.83558	515	2	5.184
YY2	6	0.37729	0.61542	0.999872	12823	2	0.57917	0.005487	0.022069	0.881462	516	2	0.57917
PPWD1	5	0.051205	0.14836	0.99173	3394	4	-0.61046	0.0054992	0.019908	0.858822	517	1	-0.61046
ZNF367	6	0.20503	0.43265	0.999872	8991	2	0.029793	0.0055053	0.022136	0.881462	518	2	0.029793
hsa-mir-942	4	0.99447	0.99448	1	21557	0	2.3822	0.0055301	0.019234	0.856465	519	4	2.3822
OR6C75	6	0.32122	0.56635	0.999872	11818	1	2.3053	0.005533	0.022239	0.881462	520	5	2.3053
DTNA	6	0.76628	0.87344	0.999872	18623	2	0.62854	0.0055446	0.022286	0.881462	521	2	0.62854
CCNL1	6	0.2976	0.54521	0.999872	11347	2	2.9725	0.0055582	0.022344	0.881462	522	4	2.9725
SULT1C2	6	0.48381	0.70642	0.999872	14707	2	3.1244	0.0055671	0.022374	0.881462	523	4	3.1244
KRTAP27-1	6	0.51599	0.73363	0.999872	15266	2	1.9914	0.0055946	0.022479	0.881462	524	3	1.9914
MTMR1	6	0.3861	0.62314	0.999872	12985	1	1.7016	0.0056043	0.022518	0.881462	525	5	1.7016
OR10G3	6	0.75797	0.86882	0.999872	18505	2	1.1343	0.0056108	0.022541	0.881462	526	3	1.1343
AZU1	6	0.84088	0.918	0.999872	19653	1	2.3084	0.0056128	0.022547	0.881462	527	5	2.3084
KRTAP7-1	6	0.99644	0.99648	1	21609	0	2.6091	0.0056393	0.022652	0.881462	528	5	2.6091
MPPE1	6	0.59388	0.78741	0.999872	16527	1	2.9869	0.0056593	0.022726	0.881462	529	5	2.9869
BRDT	6	0.1674	0.37581	0.999443	7794	2	2.1536	0.0056651	0.022748	0.881462	530	3	2.1536
FAM228A	6	0.29919	0.54664	0.999872	11382	3	-0.46955	0.0056778	0.022803	0.881462	531	2	-0.46955
SMTN	6	0.20591	0.43391	0.999872	9023	3	0.27704	0.0056848	0.022827	0.881462	532	2	0.27704
ESRRB	6	0.78976	0.88687	0.999872	18918	1	2.0133	0.0056987	0.022883	0.881462	533	3	2.0133
HNRNPF	6	0.023406	0.085684	0.99173	1742	3	1.8528	0.0057197	0.022959	0.881462	534	3	1.8528
FAM110B	6	0.9382	0.94952	0.999872	20574	1	2.5435	0.0057324	0.023004	0.881462	535	5	2.5435
LRRC16A	6	0.025542	0.09198	0.99173	1885	3	1.8293	0.0057393	0.023029	0.881462	536	3	1.8293
CBLN2	6	0.79396	0.8893	0.999872	18973	1	2.6905	0.0057429	0.023044	0.881462	537	5	2.6905
TCTE1	6	0.29032	0.53873	0.999872	11212	2	-0.14918	0.0057448	0.02305	0.881462	538	2	-0.14918
DAG1	6	0.93891	0.94986	0.999872	20583	1	1.7001	0.0057448	0.02305	0.881462	539	3	1.7001
hsa-mir-5047	4	0.21657	0.4048	0.999872	9344	1	3.3653	0.0057534	0.019939	0.858822	540	3	3.3653
PLA2G3	6	0.48629	0.70852	0.999872	14762	2	-0.00031616	0.0057639	0.02312	0.881462	541	2	-0.00031616
ZNF562	6	0.2216	0.45664	0.999872	9490	2	1.8997	0.0057873	0.023223	0.881462	542	3	1.8997
GATS	6	0.23189	0.47152	0.999872	9807	1	2.2849	0.0058022	0.023278	0.881462	543	5	2.2849
SPCS2	6	0.070372	0.212	0.993265	4377	2	-0.33449	0.005806	0.023291	0.881462	544	3	-0.33449
PREB	6	0.12555	0.30839	0.999443	6408	2	3.0947	0.005826	0.023361	0.881462	545	4	3.0947
TMCO5A	5	0.91264	0.92124	0.999872	20246	1	3.7318	0.0058391	0.020981	0.868103	546	4	3.7318
SNAI3	6	0.55283	0.76396	0.999872	15961	3	0.63376	0.0058449	0.023431	0.881462	547	1	0.63376
MAP3K7	6	0.98628	0.98636	1	21376	0	2.3481	0.0058452	0.023432	0.881462	548	5	2.3481
DENND4A	6	0.76194	0.87102	0.999872	18556	1	2.1404	0.0058956	0.023636	0.881462	549	5	2.1404
GPC6	6	0.98535	0.98548	1	21354	0	2.2496	0.0059014	0.023655	0.881462	550	5	2.2496
hsa-mir-559	4	0.00046327	0.001748	0.68065	61	3	-5.1553	0.0059047	0.02044	0.868103	551	1	-5.1553
PAIP2	6	0.18337	0.40023	0.999872	8345	3	-0.2381	0.0059048	0.02367	0.881462	552	2	-0.2381
ACSL3	6	0.02577	0.092653	0.99173	1900	3	-0.84736	0.0059142	0.023703	0.881462	553	2	-0.84736
TERF1	6	0.51326	0.73132	0.999872	15211	2	1.642	0.00592	0.023725	0.881462	554	4	1.642
ERAS	6	0.27133	0.52181	0.999872	10844	1	3.0981	0.00592	0.023725	0.881462	555	4	3.0981
NKD1	6	0.35316	0.59445	0.999872	12386	3	1.6375	0.0059455	0.02381	0.881462	556	3	1.6375
DKK4	6	0.99545	0.99551	1	21588	0	1.6659	0.0059758	0.023929	0.881462	557	3	1.6659
hsa-mir-34b	4	0.5697	0.71435	0.999872	16245	1	3.4856	0.0059906	0.020736	0.868103	558	3	3.4856
PHKA2	6	0.36607	0.60569	0.999872	12618	2	3.4127	0.0059925	0.023987	0.881462	559	4	3.4127
TVP23A	6	0.99914	0.99916	1	21675	0	2.7437	0.0059951	0.023997	0.881462	560	5	2.7437
MS4A2	6	0.99807	0.99808	1	21644	0	3.1474	0.0060019	0.024022	0.881462	561	4	3.1474
LACC1	6	0.6705	0.82348	0.999872	17415	1	1.9591	0.0060027	0.024024	0.881462	562	5	1.9591
ALG14	6	0.26477	0.51587	0.999872	10698	1	1.77	0.0060091	0.024044	0.881462	563	3	1.77
HEPACAM	6	0.74585	0.86217	0.999872	18345	2	3.0489	0.0060131	0.024061	0.881462	564	4	3.0489
BMP2K	6	0.74894	0.86383	0.999872	18384	1	3.2156	0.006043	0.024179	0.881462	565	4	3.2156
MYADML2	6	0.087787	0.24391	0.994563	5050	2	0.46036	0.0060451	0.024185	0.881462	566	2	0.46036
LRRC16B	6	0.61155	0.79543	0.999872	16729	2	2.2356	0.0060451	0.024185	0.881462	567	3	2.2356
FAAH2	6	0.93599	0.9484	0.999872	20541	1	1.3637	0.0060451	0.024185	0.881462	568	3	1.3637
SLC35E2B	4	0.95241	0.95227	0.999872	20747	0	2.7309	0.0060854	0.021062	0.868103	569	2	2.7309
C8orf34	6	0.065144	0.19916	0.99173	4120	2	2.6205	0.0060869	0.024334	0.882254	570	3	2.6205
FAM47E-STBD1	2	0.19806	0.31381	0.999443	8771	1	3.4307	0.006093	0.011738	0.796303	571	1	3.4307
PFN3	6	0.93317	0.94706	0.999872	20500	1	2.6387	0.0061216	0.024469	0.882254	572	3	2.6387
C11orf57	6	0.99006	0.9901	1	21463	0	3.2194	0.0061398	0.024541	0.882254	573	4	3.2194
TMCO1	6	0.7992	0.89238	0.999872	19043	2	1.9054	0.0061451	0.024561	0.882254	574	3	1.9054
HSPA4L	6	0.99874	0.99874	1	21662	0	2.763	0.0061613	0.024631	0.882254	575	4	2.763
RSPH10B	6	0.89003	0.93101	0.999872	20029	1	2.1109	0.0061833	0.024711	0.882254	576	5	2.1109
EML1	6	0.031123	0.10829	0.99173	2229	1	3.1509	0.0061854	0.024717	0.882254	577	4	3.1509
MAGEA11	6	0.99906	0.99907	1	21671	0	2.9311	0.0061892	0.024727	0.882254	578	5	2.9311
OSBPL6	6	0.63394	0.80589	0.999872	17014	2	-0.23754	0.0061952	0.024752	0.882254	579	1	-0.23754
FASTKD1	6	0.73014	0.85375	0.999872	18137	2	2.3007	0.0062036	0.024776	0.882254	580	3	2.3007
PRKCA	6	0.1469	0.3433	0.999443	7116	1	3.2435	0.00622	0.024845	0.882254	581	4	3.2435
COX7C	6	0.018886	0.071817	0.99173	1451	4	-0.79175	0.0062203	0.024846	0.882254	582	2	-0.79175
RBM26	6	0.99677	0.99681	1	21616	0	1.9258	0.006229	0.024879	0.882254	583	5	1.9258
GLIS3	6	0.59445	0.78768	0.999872	16531	2	1.8481	0.0062445	0.024937	0.882254	584	3	1.8481
IRF1	6	0.87573	0.9268	0.999872	19903	1	2.5371	0.0062702	0.025032	0.882254	585	4	2.5371
ZSCAN4	6	0.19241	0.41389	0.999872	8580	3	-0.33257	0.0062702	0.025032	0.882254	586	2	-0.33257
KCTD12	6	0.28865	0.53726	0.999872	11165	1	0.7494	0.0062736	0.025042	0.882254	587	3	0.7494
TMEM129	6	0.75389	0.86656	0.999872	18446	2	2.8397	0.0062904	0.025105	0.882254	588	3	2.8397
GPR22	6	0.90396	0.93549	0.999872	20158	1	2.6102	0.0062925	0.025108	0.882254	589	3	2.6102
DBT	6	0.61373	0.79647	0.999872	16757	2	3.0451	0.0062947	0.025117	0.882254	590	4	3.0451
LIM2	6	0.9952	0.99525	1	21580	0	2.8195	0.0063169	0.025202	0.883803	591	5	2.8195
CREB3L3	6	0.94039	0.95059	0.999872	20596	1	2.4344	0.0063487	0.025324	0.886658	592	5	2.4344
EPN1	6	0.99368	0.99371	1	21544	0	2.8712	0.0063843	0.025461	0.890029	593	4	2.8712
GPR114	6	0.81241	0.90029	0.999872	19246	2	2.2715	0.0064032	0.025531	0.891033	594	3	2.2715
SLC31A1	6	0.98778	0.98783	1	21410	0	2.0188	0.0064157	0.025582	0.891303	595	5	2.0188
PAPD4	6	0.49343	0.7145	0.999872	14881	2	3.0938	0.0064275	0.025621	0.891303	596	4	3.0938
PPIP5K1	6	0.16066	0.36527	0.999443	7554	4	-0.3635	0.0064743	0.025797	0.894561	597	2	-0.3635
TNNT3	6	0.38652	0.62352	0.999872	12998	3	-0.63485	0.0065204	0.025979	0.897818	598	1	-0.63485
LIPH	6	0.1452	0.3406	0.999443	7054	4	-0.49892	0.0065204	0.025979	0.897818	599	1	-0.49892
KCNJ5	6	0.98692	0.98697	1	21388	0	2.2221	0.00653	0.026015	0.897818	600	5	2.2221
TTC37	6	0.72139	0.84921	0.999872	18025	2	2.1264	0.0065502	0.026085	0.898519	601	3	2.1264
DOCK3	6	0.72171	0.84938	0.999872	18029	2	2.8298	0.0065577	0.026118	0.898519	602	4	2.8298
HPS6	6	0.43996	0.66938	0.999872	13977	1	2.9842	0.0066041	0.026297	0.901811	603	4	2.9842
DSCR3	6	0.06814	0.20649	0.99173	4265	2	1.7832	0.0066282	0.026381	0.902576	604	3	1.7832
CORT	6	0.97512	0.97525	1	21164	0	2.3412	0.006638	0.026427	0.902576	605	4	2.3412
hsa-mir-518d	4	0.99335	0.99337	1	21533	0	1.9866	0.006652	0.022915	0.881462	606	4	1.9866
B4GALT2	6	0.81016	0.89892	0.999872	19218	1	3.3993	0.0066535	0.026478	0.902576	607	4	3.3993
EIF4G2	6	0.99867	0.99868	1	21659	0	2.7809	0.0066698	0.026534	0.902576	608	5	2.7809
SNRPE	6	0.45259	0.68012	0.999872	14184	1	2.4903	0.0066763	0.026557	0.902576	609	4	2.4903
TSTD3	6	0.45169	0.67935	0.999872	14175	1	0.49828	0.0066954	0.026633	0.902576	610	1	0.49828
FNBP1L	6	0.29619	0.544	0.999872	11325	2	0.15396	0.0066954	0.026633	0.902576	611	2	0.15396
GPR97	6	0.61079	0.7951	0.999872	16718	2	1.4591	0.006713	0.026691	0.902576	612	3	1.4591
PTX4	6	0.15136	0.35046	0.999443	7279	2	2.5228	0.0067187	0.026711	0.902576	613	3	2.5228
APLF	6	0.52048	0.73734	0.999872	15341	2	2.8471	0.0067287	0.026754	0.902576	614	4	2.8471
ELL2	6	0.63662	0.80713	0.999872	17050	1	3.2536	0.0067571	0.026858	0.902576	615	4	3.2536
CEP135	6	0.066781	0.20315	0.99173	4213	3	1.5133	0.0067577	0.026859	0.902576	616	3	1.5133
hsa-mir-656	4	0.99323	0.99325	1	21529	0	2.5047	0.0067723	0.023336	0.881462	617	4	2.5047
PTGIS	6	0.73123	0.85434	0.999872	18146	1	2.3524	0.0067753	0.026929	0.903244	618	5	2.3524
SMARCAL1	6	0.97277	0.97282	1	21107	1	2.232	0.0067837	0.026963	0.903244	619	5	2.232
FSIP1	6	0.053895	0.17046	0.99173	3543	1	2.2009	0.0067985	0.027013	0.90353	620	5	2.2009
NME1	4	0.042864	0.12601	0.99173	2909	3	-1.0702	0.0068057	0.023436	0.881462	621	1	-1.0702
SNAI2	6	0.95842	0.9611	0.999872	20840	1	0.03033	0.0068204	0.027097	0.903553	622	2	0.03033
TAS2R3	6	0.30725	0.55386	0.999872	11540	3	0.27596	0.0068204	0.027097	0.903553	623	2	0.27596
ZNF484	6	0.74856	0.86362	0.999872	18374	2	-0.074231	0.0068592	0.027231	0.90541	624	2	-0.074231
CLDN5	6	0.98026	0.98041	1	21274	0	3.2953	0.0068603	0.027236	0.90541	625	4	3.2953
RAF1	6	0.9979	0.99791	1	21636	0	2.0449	0.0068731	0.02729	0.905812	626	5	2.0449
IKBKE	6	0.028653	0.10114	0.99173	2082	4	-2.2482	0.0068954	0.027374	0.905873	627	1	-2.2482
TRPC5OS	6	0.11427	0.28961	0.999443	6015	1	2.7786	0.0069173	0.027458	0.905873	628	4	2.7786
MAP3K12	6	0.16445	0.37125	0.999443	7693	2	2.2046	0.0069174	0.027458	0.905873	629	3	2.2046
hsa-mir-941-2	2	0.99307	0.99307	1	21525	0	4.3026	0.0069344	0.013296	0.811568	630	2	4.3026
CP	6	0.72229	0.84969	0.999872	18046	2	2.346	0.0069461	0.02756	0.90713	631	3	2.346
KIR2DL3	5	0.98065	0.98076	1	21285	0	2.4744	0.0069464	0.024363	0.882254	632	4	2.4744
GIMAP4	6	0.852	0.92072	0.999872	19730	1	2.5998	0.0069654	0.027626	0.90713	633	5	2.5998
hsa-mir-3910-1	4	0.99301	0.99302	1	21524	0	2.3524	0.0069926	0.024005	0.881462	634	4	2.3524
ACAP3	6	0.059594	0.18519	0.99173	3846	3	-0.97725	0.0069954	0.027721	0.90713	635	3	-0.97725
PLA2G4B	6	0.049544	0.15896	0.99173	3298	3	1.0775	0.0069954	0.027721	0.90713	636	3	1.0775
SYNJ2BP-COX16	1	0.993	0.99298	1	21522	0	6.6394	0.0069992	0.0069603	0.745728	637	1	6.6394
KRT10	6	0.12226	0.30294	0.999443	6294	2	2.1777	0.0070068	0.027772	0.90713	638	3	2.1777
ARHGAP8	6	0.99207	0.99209	1	21503	0	2.3907	0.0070256	0.027837	0.90713	639	5	2.3907
CCDC168	6	0.99444	0.99446	1	21556	0	2.0282	0.007055	0.027948	0.90713	640	5	2.0282
PFKM	6	0.62076	0.79975	0.999872	16856	2	2.0723	0.0070571	0.02796	0.90713	641	3	2.0723
TMTC2	6	0.074099	0.21963	0.99405	4526	3	1.0788	0.0070581	0.027965	0.90713	642	3	1.0788
GLIPR1	6	0.43258	0.66306	0.999872	13841	2	1.9359	0.0071108	0.028154	0.909104	643	3	1.9359
SFMBT2	6	0.17115	0.38164	0.999443	7924	4	-0.43842	0.0071204	0.028184	0.909104	644	2	-0.43842
CKS1B	6	0.25861	0.50885	0.999872	10555	3	-0.25853	0.0071204	0.028184	0.909104	645	2	-0.25853
DIP2C	6	0.91337	0.93887	0.999872	20257	1	1.8367	0.0071359	0.028247	0.909524	646	5	1.8367
RAD23A	6	0.15136	0.35046	0.999443	7272	1	1.7979	0.0071659	0.028335	0.909524	647	4	1.7979
SPNS2	6	0.98653	0.98659	1	21382	0	2.5582	0.0071667	0.028337	0.909524	648	5	2.5582
TCEANC	6	0.84786	0.91972	0.999872	19701	1	2.7045	0.0071737	0.028365	0.909524	649	4	2.7045
SPTA1	6	0.35051	0.59218	0.999872	12337	3	0.27594	0.0072454	0.028635	0.911138	650	2	0.27594
SOD1	6	0.24739	0.49318	0.999872	10258	2	0.44775	0.0072454	0.028635	0.911138	651	1	0.44775
TNC	6	0.51482	0.73266	0.999872	15242	2	1.7785	0.0072454	0.028635	0.911138	652	3	1.7785
PYGM	6	0.98754	0.98759	1	21404	0	2.3947	0.007248	0.028643	0.911138	653	5	2.3947
ADM2	6	0.852	0.92072	0.999872	19729	1	2.8637	0.0073	0.028836	0.911138	654	4	2.8637
RORB	6	0.21754	0.45084	0.999872	9388	2	2.9442	0.0073189	0.028911	0.911138	655	4	2.9442
PROC	6	0.54907	0.76092	0.999872	15885	2	0.39476	0.0073454	0.028998	0.911138	656	1	0.39476
ERAP2	6	0.056076	0.17618	0.99173	3665	4	-0.617	0.0074454	0.029349	0.911138	657	1	-0.617
OR52R1	6	0.81786	0.90361	0.999872	19320	1	2.3079	0.0074454	0.029349	0.911138	658	4	2.3079
RFPL4A	6	0.73864	0.85827	0.999872	18254	1	1.9855	0.0074646	0.029416	0.911138	659	5	1.9855
FAM107B	6	0.43839	0.66801	0.999872	13940	3	1.441	0.0074666	0.029423	0.911138	660	3	1.441
C3orf79	6	0.73936	0.85866	0.999872	18263	2	0.36718	0.0074666	0.029423	0.911138	661	2	0.36718
CXCL6	6	0.13885	0.33031	0.999443	6869	4	-0.4286	0.0074666	0.029423	0.911138	662	2	-0.4286
TARBP1	6	0.057602	0.18009	0.99173	3736	3	0.79007	0.0074666	0.029423	0.911138	663	3	0.79007
CRYBB3	6	0.11192	0.28562	0.999443	5945	2	0.83925	0.0074666	0.029423	0.911138	664	3	0.83925
FAM154B	6	0.52915	0.74457	0.999872	15511	2	1.3362	0.0074666	0.029423	0.911138	665	3	1.3362
MED13	6	0.68569	0.831	0.999872	17607	2	2.1641	0.0074666	0.029423	0.911138	666	4	2.1641
PHF14	6	0.062173	0.19175	0.99173	3954	4	-0.47521	0.0074666	0.029423	0.911138	667	2	-0.47521
NonTargetingControlGuideForHuman_0330	1	0.99251	0.99248	1	21510	0	8.2968	0.0074895	0.0074474	0.745728	668	1	8.2968
ANG	6	0.22709	0.46466	0.999872	9660	2	2.8932	0.0074913	0.029508	0.912492	669	4	2.8932
HDGF	6	0.40008	0.63524	0.999872	13240	3	1.6862	0.0075365	0.029686	0.914671	670	3	1.6862
SERTM1	6	0.10871	0.28017	0.999354	5810	4	-0.60689	0.0075453	0.029721	0.914671	671	2	-0.60689
GDI1	6	0.40862	0.64259	0.999872	13400	2	3.0999	0.0075523	0.029747	0.914671	672	4	3.0999
ATG4C	6	0.060073	0.18641	0.99173	3861	3	-1.3868	0.0075953	0.029901	0.915565	673	2	-1.3868
PLCH2	6	0.059024	0.18375	0.99173	3817	3	1.3798	0.0075994	0.029912	0.915565	674	3	1.3798
hsa-mir-493	4	0.82698	0.84667	0.999872	19443	1	0.48862	0.007606	0.025697	0.892539	675	1	0.48862
PCBP4	6	0.99023	0.99026	1	21465	0	2.1984	0.0076322	0.030024	0.915565	676	3	2.1984
KIF13A	6	0.99077	0.99078	1	21476	0	1.943	0.0076336	0.03003	0.915565	677	5	1.943
TGDS	6	0.97772	0.97784	1	21217	0	3.0291	0.0076589	0.030118	0.915565	678	4	3.0291
CLEC16A	6	0.78212	0.88247	0.999872	18805	2	0.098227	0.0076703	0.030162	0.915565	679	2	0.098227
ARHGEF1	6	0.9382	0.94952	0.999872	20573	1	1.9527	0.0076703	0.030162	0.915565	680	3	1.9527
SMIM4	6	0.8575	0.92208	0.999872	19774	1	2.9666	0.0076715	0.030165	0.915565	681	4	2.9666
ZNF669	6	0.2157	0.44825	0.999872	9326	3	1.6472	0.0077015	0.030281	0.915565	682	3	1.6472
DEFB108B	6	0.97498	0.97512	1	21159	0	1.6652	0.0077042	0.030295	0.915565	683	5	1.6652
EFHD1	6	0.49583	0.71655	0.999872	14916	3	1.7423	0.0077133	0.030323	0.915565	684	3	1.7423
KCNK2	6	0.78622	0.88483	0.999872	18866	1	1.8655	0.0077452	0.030444	0.915565	685	3	1.8655
CORO7	6	0.64231	0.80983	0.999872	17102	1	2.5929	0.0077484	0.030455	0.915565	686	5	2.5929
RIPK4	6	0.93991	0.95036	0.999872	20592	1	1.8552	0.0077578	0.030487	0.915565	687	5	1.8552
C1QL4	6	0.92449	0.94327	0.999872	20386	1	2.1447	0.0077715	0.030537	0.915565	688	5	2.1447
hsa-mir-4514	4	0.85022	0.86137	0.999872	19718	1	3.2483	0.0078171	0.026175	0.899071	689	3	3.2483
GUCY1A3	6	0.43996	0.66938	0.999872	13978	2	1.454	0.0078202	0.030722	0.915565	690	3	1.454
CNTROB	6	0.85037	0.92032	0.999872	19721	1	2.8947	0.0078678	0.030894	0.915565	691	4	2.8947
SLC6A15	6	0.57399	0.77844	0.999872	16289	2	1.4509	0.0078749	0.030915	0.915565	692	3	1.4509
SLITRK1	6	0.58925	0.78529	0.999872	16486	2	3.2291	0.0078753	0.030917	0.915565	693	4	3.2291
PDPN	6	0.020501	0.076836	0.99173	1562	2	0.4885	0.0078951	0.030986	0.915565	694	1	0.4885
UTP23	6	0.59769	0.78913	0.999872	16572	1	2.7371	0.0079021	0.031008	0.915565	695	3	2.7371
2019-03-10	6	0.52994	0.74523	0.999872	15527	3	0.10687	0.0079451	0.031164	0.915565	696	2	0.10687
C9orf142	6	0.091508	0.2505	0.994617	5196	3	0.39888	0.0079562	0.031202	0.915565	697	3	0.39888
CLDN18	6	0.23023	0.46916	0.999872	9765	1	2.6589	0.0079994	0.031359	0.915565	698	3	2.6589
ENTPD6	6	0.26308	0.51434	0.999872	10669	2	2.3687	0.0080115	0.031404	0.915565	699	3	2.3687
ANKK1	6	0.98702	0.98706	1	21389	0	2.1029	0.0080326	0.031479	0.915565	700	5	2.1029
ILDR1	6	0.013975	0.056554	0.99173	1129	2	3.3137	0.0080439	0.03152	0.915565	701	4	3.3137
FNBP1	6	0.47603	0.6999	0.999872	14582	2	0.59938	0.008045	0.031524	0.915565	702	2	0.59938
XKRX	6	0.36734	0.60679	0.999872	12643	2	0.30761	0.008045	0.031524	0.915565	703	2	0.30761
WIPF1	6	0.52339	0.73976	0.999872	15403	3	-0.071547	0.008045	0.031524	0.915565	704	2	-0.071547
GRIPAP1	6	0.87531	0.92669	0.999872	19900	1	2.3786	0.0080526	0.031552	0.915565	705	3	2.3786
PCBP3	6	0.053895	0.17046	0.99173	3538	1	3.0026	0.0080538	0.031557	0.915565	706	4	3.0026
LOC100130348	6	0.84131	0.91821	0.999872	19660	1	2.135	0.0080574	0.031567	0.915565	707	5	2.135
hsa-mir-6499	4	0.19112	0.36766	0.999443	8549	2	1.8761	0.0080837	0.026822	0.902576	708	2	1.8761
DEFB112	6	0.65644	0.81654	0.999872	17256	1	2.6626	0.0080901	0.031683	0.915565	709	5	2.6626
PTGFRN	6	0.99179	0.99179	1	21496	0	1.935	0.0081037	0.031733	0.915565	710	5	1.935
SLC31A2	6	0.95944	0.96179	0.999872	20861	1	2.4748	0.0081276	0.031827	0.915565	711	4	2.4748
OR2D3	6	0.9874	0.98745	1	21396	0	1.7904	0.0081298	0.031836	0.915565	712	5	1.7904
STRIP1	6	0.39766	0.63316	0.999872	13181	2	2.2154	0.0081401	0.031869	0.915565	713	3	2.2154
PROSER2	6	0.97147	0.97157	1	21082	1	3.0242	0.0081782	0.032003	0.915565	714	5	3.0242
IRAK1BP1	6	0.86683	0.92441	0.999872	19833	1	1.9889	0.0081913	0.032046	0.915565	715	4	1.9889
WIPI1	6	0.15263	0.35251	0.999443	7315	4	-0.40671	0.0082448	0.032256	0.915565	716	1	-0.40671
TBC1D10A	6	0.21749	0.45077	0.999872	9386	2	0.3824	0.0082448	0.032256	0.915565	717	1	0.3824
SMIM15	6	0.049738	0.15949	0.99173	3315	4	-1.1378	0.0082448	0.032256	0.915565	718	1	-1.1378
ZNF853	6	0.31291	0.55894	0.999872	11670	1	2.6749	0.0082618	0.032317	0.915565	719	5	2.6749
PTPRT	6	0.21371	0.44536	0.999872	9266	2	2.6178	0.0082625	0.032319	0.915565	720	3	2.6178
AP1M1	6	0.97415	0.97423	1	21135	0	2.9386	0.0082906	0.032423	0.915565	721	5	2.9386
RABIF	6	0.67046	0.82346	0.999872	17414	2	3.1958	0.0083292	0.03255	0.915565	722	4	3.1958
hsa-mir-4789	4	0.97991	0.97996	1	21264	0	3.7132	0.0083347	0.027401	0.905873	723	3	3.7132
GPD1L	6	0.96997	0.97015	0.999875	21061	1	1.7775	0.0083447	0.032607	0.915565	724	3	1.7775
IFNA2	6	0.98912	0.98916	1	21436	0	2.7875	0.0083769	0.032713	0.915565	725	5	2.7875
MAP6D1	6	0.86909	0.92501	0.999872	19848	1	1.6012	0.0084128	0.032846	0.915565	726	3	1.6012
C10orf88	6	0.36734	0.60679	0.999872	12641	2	2.0403	0.0084196	0.032871	0.915565	727	3	2.0403
NCOA3	6	0.97697	0.9771	1	21199	0	2.2785	0.00842	0.032871	0.915565	728	5	2.2785
POFUT2	6	0.62742	0.8028	0.999872	16935	1	2.8	0.0084322	0.032907	0.915565	729	5	2.8
C1orf65	6	0.92613	0.94396	0.999872	20406	1	3.1057	0.0084684	0.033046	0.915565	730	5	3.1057
CASP8	6	0.52048	0.73734	0.999872	15345	2	2.8457	0.0084798	0.033082	0.915565	731	4	2.8457
EPPIN	6	0.1329	0.32054	0.999443	6659	3	1.2725	0.0084945	0.033131	0.915565	732	3	1.2725
NELL2	6	0.086572	0.24179	0.99405	5008	2	1.221	0.0085022	0.033154	0.915565	733	3	1.221
BAX	6	0.97951	0.97964	1	21253	0	2.8989	0.0085424	0.033296	0.915565	734	4	2.8989
AP1AR	4	0.23791	0.43498	0.999872	9974	1	2.3434	0.0085493	0.027881	0.90713	735	2	2.3434
hsa-mir-4530	4	0.93709	0.93693	0.999872	20556	0	3.2247	0.0085695	0.027923	0.90713	736	3	3.2247
DSG2	6	0.96751	0.96802	0.999872	21007	1	2.9008	0.0085712	0.033404	0.915565	737	4	2.9008
GGA2	6	0.2378	0.47985	0.999872	9963	1	2.2636	0.0085715	0.033404	0.915565	738	5	2.2636
KIF4B	6	0.063555	0.19519	0.99173	4021	2	1.7964	0.0085762	0.03342	0.915565	739	3	1.7964
RAB40C	6	0.019034	0.072291	0.99173	1466	3	1.4539	0.0085989	0.033501	0.915565	740	3	1.4539
NonTargetingControlGuideForHuman_0730	1	0.9914	0.99136	1	21490	0	5.9688	0.0086002	0.0085671	0.768493	741	1	5.9688
MGMT	6	0.0805	0.23102	0.99405	4754	3	0.13781	0.0086193	0.033578	0.915565	742	2	0.13781
NUDCD2	6	0.19347	0.41549	0.999872	8609	4	-1.1594	0.0086193	0.033578	0.915565	743	2	-1.1594
TIAM1	6	0.83538	0.91454	0.999872	19572	2	2.4734	0.0086193	0.033578	0.915565	744	4	2.4734
PCYOX1L	6	0.82291	0.90668	0.999872	19386	1	0.14438	0.0086202	0.033582	0.915565	745	2	0.14438
ENDOU	6	0.57399	0.77844	0.999872	16282	1	2.5014	0.0086243	0.033597	0.915565	746	5	2.5014
VPS37B	6	0.31291	0.55894	0.999872	11671	3	0.98528	0.0086823	0.033799	0.915565	747	3	0.98528
KRT76	6	0.87643	0.927	0.999872	19911	1	1.8504	0.0086833	0.033804	0.915565	748	5	1.8504
COPG1	6	0.9928	0.99282	1	21519	0	2.546	0.0086904	0.033834	0.915565	749	5	2.546
ZNF507	6	0.032065	0.11096	0.99173	2277	2	0.36631	0.0087027	0.033882	0.915565	750	3	0.36631
ADAMTS8	6	0.039372	0.13149	0.99173	2715	1	1.7707	0.0087066	0.033897	0.915565	751	5	1.7707
KRCC1	6	0.36022	0.60052	0.999872	12512	2	1.0894	0.0087691	0.034118	0.915565	752	3	1.0894
SBNO2	6	0.77816	0.88022	0.999872	18755	1	2.8472	0.0087712	0.03413	0.915565	753	4	2.8472
ABCD3	6	0.32717	0.57166	0.999872	11922	1	1.0768	0.0087844	0.03418	0.915565	754	3	1.0768
SFTPD	6	0.91376	0.93902	0.999872	20260	1	1.8575	0.0088052	0.03425	0.915565	755	5	1.8575
hsa-mir-1908	3	0.99119	0.99125	1	21487	0	-1.4483	0.0088116	0.023675	0.881462	756	3	-1.4483
TEX26	6	0.1716	0.38229	0.999443	7951	4	-0.52829	0.0088128	0.034278	0.915565	757	2	-0.52829
TXK	6	0.98201	0.98217	1	21300	0	2.9439	0.0088135	0.034281	0.915565	758	4	2.9439
HNF1B	6	0.70143	0.83895	0.999872	17793	2	3.0602	0.008816	0.034291	0.915565	759	4	3.0602
NMRAL1	6	0.70035	0.83842	0.999872	17779	2	1.6309	0.0088242	0.034321	0.915565	760	3	1.6309
SUV420H1	6	0.81624	0.90261	0.999872	19294	2	2.5527	0.0088508	0.034396	0.915565	761	3	2.5527
KRTAP21-2	6	0.043208	0.14202	0.99173	2938	2	2.782	0.008865	0.034448	0.915565	762	4	2.782
CENPA	6	0.084661	0.23847	0.99405	4938	1	2.5131	0.0088906	0.034549	0.915565	763	5	2.5131
MGAT1	6	0.089695	0.24728	0.994606	5132	2	2.9117	0.0089042	0.034604	0.915565	764	4	2.9117
HSD17B12	6	0.25359	0.5019	0.999872	10430	3	-0.23052	0.0089189	0.034657	0.915565	765	1	-0.23052
RBM33	6	0.038033	0.12779	0.99173	2642	3	0.84967	0.0089189	0.034657	0.915565	766	3	0.84967
GDI2	6	0.86608	0.92421	0.999872	19828	1	2.7794	0.008925	0.034672	0.915565	767	4	2.7794
KLK6	6	0.92721	0.94444	0.999872	20419	1	1.8191	0.0089296	0.034687	0.915565	768	5	1.8191
FRYL	6	0.99825	0.99826	1	21653	0	1.9494	0.008978	0.034886	0.915565	769	5	1.9494
hsa-mir-1193	4	0.62609	0.75758	0.999872	16923	1	3.2717	0.0089805	0.028875	0.911138	770	3	3.2717
PAK6	6	0.9922	0.99223	1	21506	0	2.0767	0.0089933	0.034941	0.915565	771	5	2.0767
CASP8AP2	6	0.11806	0.29594	0.999443	6138	1	2.0765	0.0090203	0.035032	0.915565	772	5	2.0765
ZMYM4	5	0.58575	0.74462	0.999872	16432	2	0.65311	0.0090241	0.030566	0.915565	773	2	0.65311
GCSH	6	0.25623	0.50553	0.999872	10496	2	2.0938	0.009042	0.035105	0.915565	774	3	2.0938
ASRGL1	6	0.082263	0.23422	0.99405	4835	4	-0.96911	0.0090437	0.035112	0.915565	775	1	-0.96911
PTCHD2	6	0.30137	0.54859	0.999872	11428	2	0.91358	0.0090437	0.035112	0.915565	776	3	0.91358
NonTargetingControlGuideForHuman_0758	1	0.99094	0.99091	1	21480	0	7.4519	0.009057	0.0090246	0.768686	777	1	7.4519
LOC100129216	3	0.080745	0.1835	0.99173	4758	1	4.4267	0.0090733	0.024371	0.882254	778	2	4.4267
KLHL31	6	0.68364	0.82999	0.999872	17579	2	1.6064	0.0090882	0.035279	0.915565	779	3	1.6064
CD8B	6	0.95107	0.95648	0.999872	20731	1	2.0597	0.0090907	0.035287	0.915565	780	5	2.0597
FAM78B	6	0.015862	0.062447	0.99173	1250	2	0.27935	0.0091055	0.035346	0.915565	781	2	0.27935
PCDHGA12	2	0.99089	0.99088	1	21479	0	4.6903	0.0091064	0.017274	0.83558	782	2	4.6903
SMKR1	6	0.33099	0.57505	0.999872	11982	1	1.9152	0.0091154	0.035382	0.915565	783	5	1.9152
HAX1	6	0.95362	0.95806	0.999872	20761	1	2.63	0.0091235	0.035409	0.915565	784	5	2.63
hsa-mir-4999	4	0.68738	0.77983	0.999872	17619	1	2.0523	0.0091402	0.029255	0.911138	785	2	2.0523
hsa-mir-8064	4	0.64785	0.76514	0.999872	17170	1	1.5323	0.0091402	0.029255	0.911138	786	2	1.5323
hsa-mir-190b	4	0.77408	0.81774	0.999872	18702	1	1.3662	0.0091402	0.029255	0.911138	787	2	1.3662
hsa-mir-759	4	0.73922	0.80128	0.999872	18261	1	1.775	0.0091402	0.029255	0.911138	788	2	1.775
FKBP9	6	0.86751	0.92459	0.999872	19838	1	3.2205	0.0091466	0.035487	0.915565	789	4	3.2205
SLC7A10	6	0.086808	0.24219	0.99405	5017	1	1.9071	0.0091645	0.035552	0.915565	790	5	1.9071
MAN2B1	6	0.30177	0.54894	0.999872	11437	3	-0.25004	0.0091685	0.035566	0.915565	791	2	-0.25004
TOMM7	6	0.79029	0.88718	0.999872	18927	2	0.74334	0.0091685	0.035566	0.915565	792	3	0.74334
CHAMP1	6	0.32027	0.56554	0.999872	11792	3	0.0024623	0.0091692	0.035567	0.915565	793	2	0.0024623
C5orf38	6	0.88331	0.929	0.999872	19972	1	2.7576	0.0091866	0.035627	0.915565	794	4	2.7576
BIRC7	6	0.51424	0.73217	0.999872	15229	3	-0.44424	0.0091924	0.035649	0.915565	795	2	-0.44424
AURKC	6	0.86336	0.92351	0.999872	19815	1	2.6986	0.0092032	0.035689	0.915565	796	5	2.6986
ATP6V1F	6	0.39552	0.63133	0.999872	13144	2	2.0263	0.0092175	0.035737	0.915565	797	3	2.0263
LILRB3	6	0.63237	0.80514	0.999872	16989	2	2.6054	0.0092213	0.035752	0.915565	798	4	2.6054
DAAM1	6	0.80115	0.89348	0.999872	19076	1	2.2974	0.0092313	0.035783	0.915565	799	5	2.2974
PLEC	6	0.97308	0.97312	1	21112	1	2.7853	0.0092441	0.035827	0.915565	800	4	2.7853
CTBS	6	0.90371	0.9354	0.999872	20156	1	2.6411	0.0092451	0.03583	0.915565	801	5	2.6411
TMA16	6	0.011081	0.047301	0.99173	958	4	-1.478	0.0092506	0.035845	0.915565	802	2	-1.478
PLD3	6	0.072192	0.21621	0.99405	4455	3	0.10301	0.0092739	0.035937	0.915565	803	2	0.10301
IFIT2	6	0.26323	0.51447	0.999872	10674	3	1.1533	0.0092914	0.036002	0.915565	804	3	1.1533
RQCD1	6	0.65778	0.81721	0.999872	17270	2	3.1768	0.0093185	0.036087	0.915565	805	4	3.1768
RABL2A	6	0.34193	0.5846	0.999872	12191	1	2.1343	0.0093585	0.03624	0.915565	806	5	2.1343
POU6F1	6	0.28002	0.52953	0.999872	10984	3	-0.01327	0.009393	0.036364	0.915565	807	1	-0.01327
PFDN6	6	0.95454	0.9586	0.999872	20780	1	0.08289	0.009393	0.036364	0.915565	808	2	0.08289
KRTAP10-4	6	0.12321	0.30447	0.999443	6329	3	-0.17091	0.009393	0.036364	0.915565	809	1	-0.17091
CNR1	6	0.96084	0.96281	0.999872	20880	1	3.136	0.0093943	0.03637	0.915565	810	4	3.136
MTAP	6	0.39787	0.63333	0.999872	13184	2	1.6821	0.0094173	0.036451	0.915565	811	3	1.6821
SMU1	6	0.1017	0.26811	0.995568	5582	3	1.3675	0.0094523	0.036568	0.915565	812	3	1.3675
TTPAL	6	0.18441	0.40182	0.999872	8364	2	2.999	0.0094567	0.036588	0.915565	813	4	2.999
MTX3	6	0.52617	0.74205	0.999872	15454	1	2.8994	0.0094616	0.03661	0.915565	814	4	2.8994
RSAD1	6	0.99114	0.99115	1	21486	0	2.0122	0.009464	0.036619	0.915565	815	5	2.0122
OR6Q1	6	0.99914	0.99916	1	21676	0	2.0421	0.0094774	0.036666	0.915565	816	5	2.0421
C17orf64	6	0.64231	0.80983	0.999872	17104	2	2.7185	0.009485	0.03669	0.915565	817	4	2.7185
ANXA6	6	0.59593	0.78835	0.999872	16544	1	3.0963	0.0094951	0.036736	0.915565	818	4	3.0963
LILRA4	6	0.77473	0.87825	0.999872	18712	1	1.9335	0.0095113	0.036793	0.915565	819	5	1.9335
FGD2	6	0.61627	0.79767	0.999872	16791	2	0.026604	0.0095427	0.0369	0.915565	820	1	0.026604
GIN1	6	0.62766	0.80292	0.999872	16936	1	2.0017	0.0095427	0.0369	0.915565	821	4	2.0017
ATP10B	6	0.99514	0.99518	1	21578	0	2.1235	0.0095642	0.036967	0.915565	822	4	2.1235
F2R	6	0.76194	0.87102	0.999872	18555	2	3.025	0.009572	0.036998	0.915565	823	4	3.025
FBXO36	6	0.35153	0.59303	0.999872	12356	2	0.82504	0.0095912	0.037071	0.915565	824	3	0.82504
IVD	6	0.84426	0.91887	0.999872	19680	1	3.0958	0.0096023	0.037113	0.915565	825	4	3.0958
MTFR1	6	0.86937	0.92508	0.999872	19850	1	1.1919	0.0096209	0.037179	0.915565	826	2	1.1919
IGSF1	6	0.25742	0.5072	0.999872	10524	2	2.8065	0.0096396	0.037248	0.915565	827	4	2.8065
LAMA4	6	0.95916	0.9616	0.999872	20849	1	2.1169	0.0096673	0.037346	0.915565	828	5	2.1169
DIP2A	6	0.89345	0.9321	0.999872	20059	1	1.4182	0.0096674	0.037346	0.915565	829	3	1.4182
ZSCAN18	6	0.56168	0.77121	0.999872	16135	2	-0.40601	0.0096674	0.037346	0.915565	830	1	-0.40601
CECR1	6	0.95897	0.96147	0.999872	20846	1	1.7823	0.0096981	0.037427	0.915565	831	3	1.7823
UHRF2	6	0.92911	0.94526	0.999872	20446	1	2.1847	0.0097111	0.037466	0.915565	832	4	2.1847
hsa-mir-4763	4	0.37784	0.5539	0.999872	12843	1	3.3959	0.0097247	0.03066	0.915565	833	3	3.3959
hsa-mir-4652	4	0.084038	0.19857	0.99173	4902	2	-0.75692	0.0097379	0.030692	0.915565	834	1	-0.75692
CLEC3A	6	0.10327	0.27085	0.995939	5636	4	-0.77848	0.0097423	0.037556	0.915565	835	2	-0.77848
NonTargetingControlGuideForHuman_0670	1	0.99024	0.99024	1	21466	0	5.6517	0.0097569	0.0097101	0.781593	836	1	5.6517
LEFTY2	6	0.47843	0.70194	0.999872	14607	2	1.9556	0.0097615	0.037613	0.915565	837	3	1.9556
CCDC155	6	0.31504	0.56085	0.999872	11705	1	2.8754	0.0097793	0.037669	0.915565	838	4	2.8754
CDH2	6	0.058759	0.18308	0.99173	3802	1	2.5802	0.0097875	0.037687	0.915565	839	4	2.5802
C11orf87	6	0.2082	0.43726	0.999872	9118	3	-0.41402	0.0097922	0.037704	0.915565	840	2	-0.41402
hsa-mir-3200	4	0.40163	0.57351	0.999872	13259	2	2.3202	0.0097957	0.030827	0.915565	841	2	2.3202
F8	6	0.49962	0.71979	0.999872	14979	2	0.96599	0.0098056	0.037743	0.915565	842	3	0.96599
SLC17A7	6	0.53141	0.74644	0.999872	15553	1	2.8024	0.0098189	0.03778	0.915565	843	4	2.8024
OR13C3	6	0.2149	0.44708	0.999872	9297	2	2.6513	0.0098321	0.03782	0.915565	844	4	2.6513
PAIP1	6	0.75551	0.86746	0.999872	18472	2	1.5894	0.009842	0.037852	0.915565	845	3	1.5894
SHROOM4	6	0.070154	0.21146	0.993265	4364	1	2.3036	0.0098518	0.037874	0.915565	846	3	2.3036
SLC9C2	6	0.011548	0.048817	0.99173	991	3	-0.91381	0.0098595	0.037896	0.915565	847	2	-0.91381
KRT81	6	0.017685	0.068123	0.99173	1370	2	1.6469	0.0098919	0.037992	0.915565	848	3	1.6469
NDUFA7	6	0.74782	0.86322	0.999872	18364	1	2.6342	0.0099001	0.038016	0.915565	849	4	2.6342
PSMD14	6	0.89169	0.93153	0.999872	20046	1	1.1662	0.0099135	0.038043	0.915565	850	3	1.1662
LLPH	6	0.35241	0.59378	0.999872	12380	2	-0.65336	0.0099196	0.038058	0.915565	851	2	-0.65336
MAP7	6	0.92559	0.94374	0.999872	20399	1	2.8667	0.0099329	0.038092	0.915565	852	4	2.8667
RCAN1	6	0.80811	0.89764	0.999872	19191	1	2.0562	0.0099418	0.038114	0.915565	853	4	2.0562
SLC22A12	6	0.48629	0.70852	0.999872	14751	1	3.0627	0.0099471	0.038124	0.915565	854	4	3.0627
CNEP1R1	6	0.80701	0.897	0.999872	19172	2	2.692	0.0099812	0.038212	0.915565	855	4	2.692
G6PC	6	0.52339	0.73976	0.999872	15402	3	-0.44298	0.0099917	0.038247	0.915565	856	1	-0.44298
ADAD2	6	0.012329	0.051284	0.99173	1044	3	-0.34208	0.0099979	0.038265	0.915565	857	2	-0.34208
CASP4	6	0.92326	0.94276	0.999872	20373	1	2.0416	0.01001	0.038301	0.915565	858	4	2.0416
DERL2	6	0.52992	0.74521	0.999872	15523	2	0.88556	0.010016	0.038316	0.915565	859	3	0.88556
GNL1	6	0.20805	0.43702	0.999872	9102	2	3.0281	0.010038	0.03837	0.915565	860	4	3.0281
C7orf33	6	0.91952	0.94126	0.999872	20325	1	2.0423	0.010066	0.038441	0.915565	861	3	2.0423
SPATC1	6	0.19611	0.41943	0.999872	8702	2	0.1222	0.010066	0.038441	0.915565	862	3	0.1222
RDH8	6	0.7423	0.86024	0.999872	18305	1	2.731	0.010076	0.038465	0.915565	863	3	2.731
PLEKHO2	6	0.92688	0.94429	0.999872	20414	1	2.9253	0.010146	0.038669	0.918121	864	4	2.9253
TNNI2	6	0.44435	0.67312	0.999872	14053	2	2.02	0.010156	0.038696	0.918121	865	3	2.02
OS9	6	0.42195	0.65403	0.999872	13645	3	1.6157	0.010168	0.038732	0.918121	866	3	1.6157
ATP12A	6	0.88263	0.92879	0.999872	19970	1	1.3393	0.010174	0.038745	0.918121	867	3	1.3393
POLD2	6	0.1752	0.38784	0.999872	8087	2	0.47292	0.010191	0.038794	0.918121	868	2	0.47292
GBP4	6	0.34739	0.58941	0.999872	12285	3	1.5663	0.010253	0.038951	0.918121	869	3	1.5663
GMPPB	6	0.86267	0.92333	0.999872	19806	1	2.631	0.010254	0.038953	0.918121	870	4	2.631
CXCR4	6	0.077608	0.22594	0.99405	4650	2	2.7464	0.010288	0.039038	0.919133	871	4	2.7464
hsa-mir-3674	4	0.94118	0.94104	0.999872	20606	0	3.2901	0.01031	0.032036	0.915565	872	3	3.2901
SLC4A3	6	0.46431	0.69002	0.999872	14393	2	2.8423	0.010331	0.03916	0.921001	873	4	2.8423
PIK3R1	6	0.47798	0.70156	0.999872	14601	1	3.1844	0.010372	0.03929	0.921431	874	4	3.1844
SCAMP4	6	0.73485	0.85627	0.999872	18196	2	0.32249	0.01044	0.03946	0.921431	875	1	0.32249
TPM3	6	0.4496	0.67759	0.999872	14146	3	-0.24368	0.01044	0.03946	0.921431	876	1	-0.24368
HSH2D	6	0.15866	0.36207	0.999443	7512	3	0.010961	0.01044	0.03946	0.921431	877	3	0.010961
C11orf35	6	0.43303	0.66344	0.999872	13852	3	-0.10812	0.010449	0.039485	0.921431	878	2	-0.10812
LRCH2	6	0.83394	0.91363	0.999872	19548	2	2.7023	0.010475	0.039559	0.921431	879	4	2.7023
SCNM1	6	0.3425	0.5851	0.999872	12199	1	0.67119	0.010492	0.039602	0.921431	880	2	0.67119
STX17	6	0.92599	0.94391	0.999872	20403	1	2.6923	0.010512	0.039661	0.921431	881	4	2.6923
PHEX	6	0.98813	0.98819	1	21418	0	2.923	0.010517	0.039672	0.921431	882	4	2.923
CCDC172	6	0.7738	0.87773	0.999872	18698	2	1.1128	0.010517	0.039673	0.921431	883	3	1.1128
MAP1B	6	0.89003	0.93101	0.999872	20028	1	2.8814	0.010525	0.039692	0.921431	884	4	2.8814
PMM1	6	0.11846	0.29663	0.999443	6169	2	2.7064	0.010547	0.039756	0.921431	885	4	2.7064
ZNF284	6	0.47603	0.6999	0.999872	14577	2	2.6571	0.010553	0.039772	0.921431	886	4	2.6571
RASGRP3	6	0.91741	0.94044	0.999872	20305	1	3.3146	0.010618	0.03994	0.921709	887	4	3.3146
DGCR14	6	0.95674	0.96	0.999872	20813	1	2.5805	0.010618	0.03994	0.921709	888	4	2.5805
hsa-mir-599	4	0.029295	0.089961	0.99173	2132	2	-0.72602	0.01062	0.032791	0.915565	889	2	-0.72602
PPP4R1	6	0.36841	0.60773	0.999872	12672	1	2.2121	0.01063	0.03997	0.921709	890	3	2.2121
UBE2D3	6	0.031123	0.10829	0.99173	2230	2	2.9214	0.01067	0.040074	0.921709	891	4	2.9214
ZFAND4	6	0.29993	0.54731	0.999872	11398	3	0.96302	0.010681	0.040101	0.921709	892	3	0.96302
TRDMT1	6	0.64674	0.81198	0.999872	17156	2	-0.25696	0.01069	0.040124	0.921709	893	2	-0.25696
PRAC	6	0.95954	0.96186	0.999872	20862	1	1.837	0.01069	0.040124	0.921709	894	3	1.837
ALDH3B2	6	0.88795	0.93037	0.999872	20015	1	2.2707	0.010725	0.040223	0.922321	895	3	2.2707
PKDCC	6	0.96901	0.9693	0.999872	21041	1	3.1074	0.010742	0.040262	0.922321	896	4	3.1074
CDON	6	0.83538	0.91454	0.999872	19573	2	2.8917	0.010762	0.040313	0.922321	897	4	2.8917
ANKRD45	6	0.40449	0.63906	0.999872	13320	1	3.0163	0.010765	0.040321	0.922321	898	4	3.0163
VWA5A	6	0.2307	0.4698	0.999872	9777	3	-0.026014	0.010839	0.040514	0.923813	899	2	-0.026014
UBXN10	6	0.52271	0.7392	0.999872	15387	2	1.1785	0.010839	0.040514	0.923813	900	3	1.1785
MPC1	6	0.70219	0.83933	0.999872	17798	2	0.073782	0.010839	0.040514	0.923813	901	1	0.073782
hsa-mir-4723	4	0.96899	0.96894	0.999872	21035	0	3.1347	0.010874	0.033352	0.915565	902	3	3.1347
BSN	6	0.97559	0.97572	1	21175	0	3.0213	0.010922	0.040723	0.926365	903	4	3.0213
C7orf34	6	0.70346	0.84	0.999872	17814	1	2.6762	0.010933	0.040754	0.926365	904	4	2.6762
TCEB3B	6	0.78046	0.88154	0.999872	18775	2	2.898	0.010952	0.040801	0.926483	905	4	2.898
PCDHA7	2	0.93759	0.9377	0.999872	20565	0	4.6715	0.010976	0.020738	0.868103	906	2	4.6715
KCNJ3	6	0.12512	0.30764	0.999443	6387	4	-0.47001	0.010989	0.040904	0.927498	907	1	-0.47001
ZFR2	6	0.69465	0.83546	0.999872	17702	2	2.9878	0.011007	0.040961	0.927498	908	4	2.9878
OR2S2	6	0.29032	0.53873	0.999872	11198	2	2.7432	0.011014	0.040974	0.927498	909	4	2.7432
DOM3Z	4	0.94059	0.94047	0.999872	20597	0	3.453	0.011017	0.033678	0.915565	910	3	3.453
TP53BP1	6	0.40954	0.64339	0.999872	13411	3	1.7564	0.011055	0.041075	0.928226	911	3	1.7564
NOD2	6	0.96387	0.96508	0.999872	20937	1	3.0215	0.011059	0.041092	0.928226	912	4	3.0215
hsa-mir-4477a	4	0.83732	0.85303	0.999872	19604	1	3.0371	0.011109	0.033892	0.915565	913	3	3.0371
KIF11	6	0.60623	0.793	0.999872	16665	2	0.34224	0.011113	0.04124	0.928742	914	2	0.34224
CENPI	6	0.032923	0.11342	0.99173	2331	5	-0.60382	0.011113	0.04124	0.928742	915	1	-0.60382
GPER1	4	0.96468	0.96463	0.999872	20949	0	3.1813	0.011151	0.033985	0.915565	916	3	3.1813
C11orf52	6	0.97689	0.97703	1	21198	0	2.579	0.011164	0.041384	0.928742	917	3	2.579
CSK	6	0.22958	0.4682	0.999872	9749	3	0.82638	0.011175	0.041413	0.928742	918	3	0.82638
GORASP2	6	0.13111	0.31759	0.999443	6585	2	2.0745	0.011229	0.041557	0.928742	919	3	2.0745
ZNF789	6	0.077495	0.22576	0.99405	4646	3	0.20466	0.011233	0.041566	0.928742	920	2	0.20466
PET112	6	0.13027	0.31623	0.999443	6567	4	-0.53781	0.011238	0.041582	0.928742	921	1	-0.53781
WDFY3	6	0.50109	0.72104	0.999872	15012	2	1.8973	0.011238	0.041582	0.928742	922	3	1.8973
RASL10A	6	0.051416	0.164	0.99173	3402	4	-1.0314	0.011239	0.041585	0.928742	923	2	-1.0314
NUP98	6	0.091555	0.25058	0.994617	5201	4	-0.64935	0.011264	0.041654	0.928881	924	2	-0.64935
FAM98B	6	0.7411	0.8596	0.999872	18283	2	0.72663	0.011322	0.041808	0.928881	925	3	0.72663
BET3L	4	0.98278	0.98278	1	21310	0	3.1169	0.011322	0.034358	0.915565	926	2	3.1169
ATP6AP2	6	0.14987	0.34808	0.999443	7224	1	2.6804	0.011324	0.041816	0.928881	927	4	2.6804
SLC17A4	6	0.54612	0.75851	0.999872	15833	2	2.8032	0.011342	0.041864	0.928881	928	4	2.8032
hsa-mir-3689d-1	4	0.16876	0.33421	0.999443	7842	2	1.9829	0.011343	0.034403	0.915565	929	2	1.9829
TPRG1L	6	0.3401	0.58301	0.999872	12156	1	3.0674	0.011354	0.041897	0.928881	930	4	3.0674
INSM1	6	0.82211	0.90618	0.999872	19379	1	2.7345	0.011378	0.041952	0.928881	931	4	2.7345
ZNF705A	4	0.35063	0.53169	0.999872	12347	2	-0.4109	0.011384	0.034508	0.915565	932	1	-0.4109
OR51B5	6	0.045128	0.14722	0.99173	3040	4	-0.90329	0.011386	0.041973	0.928881	933	2	-0.90329
ZCCHC17	6	0.93405	0.94747	0.999872	20509	1	3.1551	0.011387	0.041976	0.928881	934	4	3.1551
TSTA3	6	0.38895	0.62563	0.999872	13031	3	-0.30338	0.011387	0.041977	0.928881	935	1	-0.30338
SFTPA1	6	0.66651	0.82149	0.999872	17370	2	2.5113	0.011446	0.042129	0.930426	936	3	2.5113
PRKAR1A	6	0.57622	0.77944	0.999872	16319	2	2.7275	0.011447	0.042132	0.930426	937	4	2.7275
FYCO1	6	0.93353	0.94723	0.999872	20504	1	1.9322	0.011512	0.042304	0.932316	938	3	1.9322
KCNS3	6	0.28077	0.53018	0.999872	11006	3	0.10317	0.011512	0.042304	0.932316	939	1	0.10317
hsa-mir-4537	4	0.1074	0.23737	0.99405	5766	1	2.8161	0.011514	0.034804	0.915565	940	3	2.8161
CCDC60	6	0.35061	0.59226	0.999872	12344	2	2.6206	0.01156	0.042432	0.932592	941	4	2.6206
PLEKHG6	6	0.32329	0.5682	0.999872	11846	3	0.8928	0.011585	0.042508	0.932592	942	3	0.8928
CYR61	6	0.060073	0.18641	0.99173	3864	4	-0.68771	0.011587	0.04251	0.932592	943	1	-0.68771
QTRT1	6	0.97517	0.9753	1	21165	0	2.8058	0.011607	0.042558	0.932592	944	4	2.8058
THAP5	6	0.83564	0.9147	0.999872	19576	2	2.6199	0.01162	0.042587	0.932592	945	4	2.6199
POLG	6	0.62074	0.79973	0.999872	16853	2	1.8718	0.011661	0.0427	0.932592	946	3	1.8718
PRKACG	6	0.01948	0.07368	0.99173	1490	1	3.0513	0.011685	0.042755	0.932592	947	4	3.0513
BFSP1	6	0.96478	0.96579	0.999872	20954	1	2.5072	0.011692	0.042776	0.932592	948	4	2.5072
GDPD4	6	0.99277	0.99278	1	21518	0	2.6921	0.011702	0.042802	0.932592	949	4	2.6921
ERN1	6	0.091436	0.25037	0.994617	5188	4	-1.21	0.011736	0.04289	0.932592	950	2	-1.21
CDH13	6	0.18751	0.4065	0.999872	8437	2	2.7603	0.011748	0.042926	0.932592	951	4	2.7603
ELMOD1	6	0.28354	0.53262	0.999872	11054	2	2.4676	0.011769	0.042975	0.932592	952	3	2.4676
GDF15	6	0.81422	0.90137	0.999872	19273	2	-0.071451	0.011786	0.043022	0.932592	953	2	-0.071451
ANO7	6	0.55489	0.7657	0.999872	15996	2	0.82472	0.011786	0.043024	0.932592	954	3	0.82472
B3GALT2	6	0.186	0.40425	0.999872	8411	4	-0.31217	0.011836	0.043162	0.932592	955	2	-0.31217
KCNK6	6	0.57399	0.77844	0.999872	16293	1	2.8258	0.01186	0.04323	0.932592	956	4	2.8258
GKAP1	6	0.87832	0.92753	0.999872	19934	1	1.8431	0.011884	0.043286	0.932592	957	4	1.8431
ECD	6	0.9217	0.94215	0.999872	20352	1	2.6027	0.011893	0.043315	0.932592	958	3	2.6027
ZCCHC4	6	0.69861	0.83752	0.999872	17754	2	1.0988	0.011935	0.043425	0.932592	959	3	1.0988
hsa-mir-7641-2	2	0.67733	0.6778	0.999872	17500	1	2.9757	0.011959	0.022559	0.881462	960	1	2.9757
UBASH3B	6	0.82114	0.90556	0.999872	19373	1	3.0498	0.011974	0.043528	0.932592	961	4	3.0498
KBTBD3	6	0.98792	0.98796	1	21414	0	2.6645	0.011984	0.043562	0.932592	962	4	2.6645
EPS15	5	0.55235	0.72345	0.999872	15951	2	3.3188	0.012063	0.039611	0.921431	963	3	3.3188
NonTargetingControlGuideForHuman_0380	1	0.98792	0.98795	1	21413	0	7.3015	0.012083	0.012009	0.798805	964	1	7.3015
PCDHB12	6	0.98599	0.98609	1	21373	0	1.6424	0.012085	0.043829	0.93518	965	2	1.6424
SYT11	6	0.27917	0.52876	0.999872	10977	1	0.15285	0.012085	0.043829	0.93518	966	2	0.15285
KAT7	6	0.64622	0.81173	0.999872	17151	2	1.9334	0.012091	0.043845	0.93518	967	3	1.9334
SELV	6	0.37175	0.61056	0.999872	12712	3	1.2467	0.012094	0.043857	0.93518	968	3	1.2467
ARHGEF7	6	0.27419	0.52433	0.999872	10895	3	1.5454	0.012146	0.043991	0.93518	969	3	1.5454
GLRA4	5	0.73827	0.84895	0.999872	18249	2	2.8136	0.012169	0.03992	0.921709	970	3	2.8136
hsa-mir-3168	4	0.51705	0.66969	0.999872	15286	1	3.6064	0.012178	0.036337	0.915565	971	3	3.6064
NonTargetingControlGuideForHuman_0615	1	0.98782	0.98785	1	21411	0	6.4071	0.012184	0.012106	0.798805	972	1	6.4071
C1orf115	6	0.39658	0.63221	0.999872	13160	3	0.011792	0.012184	0.044088	0.93518	973	2	0.011792
DNM2	6	0.96669	0.96734	0.999872	20989	1	1.5933	0.012213	0.044167	0.93518	974	3	1.5933
DERA	6	0.063015	0.19383	0.99173	4003	3	1.1207	0.012234	0.044222	0.93518	975	3	1.1207
SNRPA	6	0.64128	0.80937	0.999872	17093	2	2.4687	0.012243	0.044245	0.93518	976	4	2.4687
SPINK9	6	0.81118	0.89956	0.999872	19235	1	2.5905	0.012306	0.044416	0.93518	977	4	2.5905
LRRN2	6	0.19383	0.41599	0.999872	8615	4	-0.46035	0.012326	0.044473	0.93518	978	2	-0.46035
IL13RA2	6	0.29414	0.54217	0.999872	11285	3	0.37282	0.012333	0.044492	0.93518	979	3	0.37282
PPIE	6	0.40729	0.64143	0.999872	13371	1	1.5155	0.012333	0.044492	0.93518	980	3	1.5155
FSCB	6	0.96473	0.96575	0.999872	20950	1	3.0352	0.01234	0.044508	0.93518	981	4	3.0352
hsa-mir-4440	4	0.087564	0.20456	0.99173	5040	2	2.0581	0.01235	0.036739	0.915565	982	2	2.0581
HOMER2	6	0.0079451	0.036367	0.99173	713	2	0.52502	0.012359	0.044553	0.93518	983	2	0.52502
hsa-mir-3605	4	0.33467	0.51854	0.999872	12055	2	2.0314	0.012414	0.036883	0.915565	984	2	2.0314
hsa-mir-6073	4	0.79987	0.83115	0.999872	19054	1	0.031781	0.012415	0.036883	0.915565	985	1	0.031781
LILRA5	6	0.69925	0.83785	0.999872	17761	1	2.7441	0.012444	0.044806	0.93518	986	4	2.7441
PNPT1	6	0.67589	0.82615	0.999872	17483	1	0.24878	0.012458	0.044843	0.93518	987	2	0.24878
NELFE	6	0.94892	0.95521	0.999872	20701	1	0.58436	0.012458	0.044843	0.93518	988	2	0.58436
EPB41	6	0.44612	0.67463	0.999872	14074	2	0.99443	0.012459	0.044848	0.93518	989	3	0.99443
ADH6	6	0.61155	0.79543	0.999872	16735	2	1.8037	0.012463	0.04486	0.93518	990	3	1.8037
hsa-mir-548ae-1	4	0.40163	0.57351	0.999872	13261	1	2.888	0.012466	0.036991	0.915565	991	2	2.888
ADAP1	6	0.32728	0.57175	0.999872	11924	3	-0.095561	0.012473	0.044889	0.93518	992	2	-0.095561
C5orf22	6	0.22594	0.463	0.999872	9622	2	2.8764	0.012477	0.044905	0.93518	993	4	2.8764
DPY19L2	6	0.94558	0.9533	0.999872	20667	1	3.0596	0.012503	0.044983	0.93518	994	4	3.0596
MBNL2	6	0.37387	0.61242	0.999872	12757	2	2.8207	0.012543	0.045089	0.93518	995	4	2.8207
NonTargetingControlGuideForHuman_0953	1	0.98745	0.98746	1	21399	0	4.9883	0.012552	0.012483	0.811568	996	1	4.9883
AADACL2	6	0.01206	0.050431	0.99173	1030	1	2.5602	0.012557	0.045129	0.93518	997	4	2.5602
CHRNB3	6	0.22472	0.46123	0.999872	9596	3	0.65455	0.012557	0.045129	0.93518	998	3	0.65455
NOTUM	6	0.98012	0.98026	1	21270	0	2.2478	0.01256	0.045133	0.93518	999	4	2.2478
CTAGE5	4	0.69909	0.78443	0.999872	17760	1	3.1541	0.012595	0.037265	0.915565	1000	3	3.1541
PPA1	6	0.46431	0.69002	0.999872	14388	3	0.4989	0.012627	0.045319	0.93518	1001	2	0.4989
TULP3	6	0.024048	0.087615	0.99173	1782	2	1.4742	0.012633	0.045337	0.93518	1002	3	1.4742
INTS5	6	0.76711	0.87393	0.999872	18629	1	1.7568	0.012642	0.045357	0.93518	1003	3	1.7568
ACAA2	6	0.54907	0.76092	0.999872	15894	1	2.6765	0.012651	0.045382	0.93518	1004	4	2.6765
NAT6	6	0.39101	0.62742	0.999872	13070	2	2.6578	0.012673	0.045441	0.93518	1005	4	2.6578
EIF2AK4	6	0.95603	0.95952	0.999872	20804	1	2.9389	0.012673	0.045441	0.93518	1006	4	2.9389
CDY2A	5	0.054633	0.15619	0.99173	3589	1	3.7824	0.012677	0.041395	0.928742	1007	3	3.7824
hsa-mir-1302-7	4	0.94098	0.94084	0.999872	20602	0	3.0652	0.012694	0.037494	0.915565	1008	2	3.0652
hsa-mir-302d	4	0.10102	0.22692	0.99405	5553	2	-0.92767	0.012697	0.0375	0.915565	1009	1	-0.92767
FABP12	6	0.016572	0.064636	0.99173	1296	5	-2.5009	0.012707	0.045532	0.93518	1010	1	-2.5009
C1orf131	6	0.14794	0.34499	0.999443	7157	3	0.3966	0.012707	0.045532	0.93518	1011	3	0.3966
BTAF1	6	0.17302	0.38448	0.999443	7993	3	0.19764	0.012707	0.045532	0.93518	1012	3	0.19764
SMAD1	6	0.1421	0.33558	0.999443	6972	3	-0.47025	0.012707	0.045532	0.93518	1013	2	-0.47025
SORT1	6	0.3128	0.55885	0.999872	11642	2	1.2525	0.012714	0.045554	0.93518	1014	3	1.2525
LCE3C	6	0.6555	0.8161	0.999872	17253	2	3.079	0.012722	0.045579	0.93518	1015	4	3.079
hsa-mir-215	4	0.64414	0.7638	0.999872	17134	1	2.3026	0.012742	0.0376	0.915565	1016	2	2.3026
OR5AC2	6	0.4344	0.66463	0.999872	13875	3	-0.038958	0.012751	0.045662	0.936008	1017	2	-0.038958
PDE5A	6	0.38737	0.62425	0.999872	13008	3	1.5745	0.012812	0.045822	0.936248	1018	3	1.5745
SLC25A10	6	0.47972	0.70299	0.999872	14627	3	1.7636	0.012831	0.045875	0.936248	1019	3	1.7636
HIGD1A	6	0.97907	0.97921	1	21248	0	1.8779	0.012849	0.045933	0.936248	1020	4	1.8779
ERLIN2	6	0.0089439	0.040328	0.99173	799	2	2.6333	0.012876	0.046003	0.936809	1021	4	2.6333
GATA1	6	0.91575	0.9398	0.999872	20290	1	2.8744	0.012934	0.046164	0.937024	1022	4	2.8744
OR1G1	6	0.70967	0.84317	0.999872	17883	2	0.41718	0.012955	0.046223	0.937024	1023	2	0.41718
CENPW	6	0.23189	0.47152	0.999872	9798	2	-0.038267	0.012955	0.046223	0.937024	1024	1	-0.038267
SDHD	6	0.19981	0.42491	0.999872	8824	3	-0.016425	0.012955	0.046223	0.937024	1025	2	-0.016425
ZNF414	6	0.12686	0.31057	0.999443	6449	2	2.7029	0.012962	0.046242	0.937024	1026	4	2.7029
DDB1	6	0.37175	0.61056	0.999872	12711	3	0.91628	0.012972	0.046273	0.937024	1027	3	0.91628
hsa-mir-6077-1	4	0.103	0.23016	0.99405	5625	3	-0.74528	0.013012	0.038227	0.915565	1028	1	-0.74528
CNIH1	4	0.94422	0.94409	0.999872	20644	0	2.3305	0.013012	0.038227	0.915565	1029	2	2.3305
TNFAIP1	6	0.90615	0.93626	0.999872	20184	1	2.6609	0.013071	0.046533	0.93961	1030	4	2.6609
AKR1D1	6	0.95498	0.95886	0.999872	20788	1	3.0537	0.013095	0.046599	0.93961	1031	4	3.0537
ZNF319	6	0.64054	0.80903	0.999872	17085	2	2.6714	0.013113	0.046645	0.93961	1032	3	2.6714
RAD51	6	0.21263	0.44376	0.999872	9244	3	0.95027	0.013154	0.046747	0.93961	1033	3	0.95027
TMEM232	6	0.44435	0.67312	0.999872	14050	2	2.7617	0.013193	0.046852	0.93961	1034	4	2.7617
IL17D	6	0.82318	0.90683	0.999872	19393	2	1.4282	0.013204	0.046878	0.93961	1035	3	1.4282
MTERF	6	0.53141	0.74644	0.999872	15552	2	0.11329	0.013229	0.046942	0.93961	1036	2	0.11329
TMEM251	6	0.65703	0.81684	0.999872	17259	2	2.005	0.013268	0.047041	0.93961	1037	3	2.005
hsa-let-7a-3	4	0.52583	0.67722	0.999872	15444	2	-0.11898	0.013294	0.038844	0.918121	1038	1	-0.11898
RHBDD2	6	0.0089439	0.040328	0.99173	800	1	2.7254	0.013324	0.047185	0.93961	1039	4	2.7254
WBP5	6	0.97714	0.97726	1	21206	0	2.7112	0.013333	0.047211	0.93961	1040	4	2.7112
AP3B2	6	0.40028	0.63542	0.999872	13247	3	0.71103	0.013334	0.047214	0.93961	1041	3	0.71103
ACOT6	6	0.72912	0.85322	0.999872	18125	2	2.8239	0.013339	0.047227	0.93961	1042	4	2.8239
HNF4A	6	0.82415	0.90747	0.999872	19406	1	1.3722	0.013353	0.047266	0.93961	1043	3	1.3722
SLC24A3	6	0.39403	0.63007	0.999872	13123	3	-0.0092726	0.013353	0.047266	0.93961	1044	1	-0.0092726
C4orf51	6	0.84786	0.91972	0.999872	19699	1	2.5537	0.013353	0.047266	0.93961	1045	4	2.5537
LIFR	6	0.012234	0.050972	0.99173	1040	5	-1.698	0.013353	0.047266	0.93961	1046	1	-1.698
C18orf32	6	0.75551	0.86746	0.999872	18474	1	2.5114	0.01341	0.04741	0.940337	1047	4	2.5114
ATXN7L3	6	0.34083	0.58365	0.999872	12173	2	2.1545	0.013426	0.047449	0.940337	1048	3	2.1545
TSPAN6	6	0.9798	0.97995	1	21259	0	2.8822	0.013464	0.047549	0.940337	1049	4	2.8822
RBM48	6	0.72229	0.84969	0.999872	18048	2	3.0335	0.013473	0.047569	0.940337	1050	4	3.0335
FAM174B	6	0.5841	0.78296	0.999872	16407	2	2.9689	0.013484	0.047605	0.940337	1051	4	2.9689
AUTS2	6	0.67551	0.82595	0.999872	17472	2	2.051	0.013484	0.047606	0.940337	1052	3	2.051
NSG1	6	0.52763	0.7433	0.999872	15478	2	2.7502	0.013563	0.047818	0.9419	1053	4	2.7502
NonTargetingControlGuideForHuman_0996	1	0.98643	0.98644	1	21381	0	6.8448	0.013567	0.013478	0.811568	1054	1	6.8448
FICD	6	0.1025	0.26953	0.995939	5604	1	1.854	0.013577	0.04786	0.9419	1055	3	1.854
SUPT5H	6	0.44736	0.67566	0.999872	14087	3	-0.005224	0.013636	0.048015	0.9419	1056	2	-0.005224
MMP21	6	0.53593	0.7501	0.999872	15636	2	1.9079	0.013677	0.048124	0.9419	1057	3	1.9079
RANBP17	6	0.56003	0.76986	0.999872	16101	1	0.6998	0.013677	0.048124	0.9419	1058	3	0.6998
STX11	6	0.24181	0.48542	0.999872	10094	2	0.76288	0.013677	0.048124	0.9419	1059	2	0.76288
SLC47A2	6	0.27291	0.52318	0.999872	10869	3	0.36181	0.013677	0.048124	0.9419	1060	1	0.36181
CDK7	6	0.48505	0.70745	0.999872	14731	2	0.30315	0.013677	0.048124	0.9419	1061	2	0.30315
MAGT1	6	0.11846	0.29663	0.999443	6163	2	2.9072	0.013688	0.048155	0.9419	1062	4	2.9072
UNC13C	6	0.71245	0.84461	0.999872	17919	2	1.9174	0.013703	0.048195	0.9419	1063	3	1.9174
SCN8A	6	0.40125	0.63628	0.999872	13255	3	1.5436	0.013709	0.048206	0.9419	1064	3	1.5436
INTU	6	0.52958	0.74492	0.999872	15522	2	3.0863	0.01374	0.048276	0.942111	1065	4	3.0863
TLR2	6	0.15996	0.36416	0.999443	7540	1	2.7563	0.01375	0.048303	0.942111	1066	4	2.7563
SRC	6	0.012621	0.052258	0.99173	1058	3	-0.66175	0.013779	0.048375	0.942623	1067	2	-0.66175
MAPK1	6	0.80975	0.89866	0.999872	19212	1	2.8282	0.013794	0.048416	0.942623	1068	4	2.8282
DMRT2	6	0.16841	0.37739	0.999443	7831	2	2.6573	0.013888	0.048657	0.944453	1069	4	2.6573
CTSC	6	0.71131	0.84401	0.999872	17905	1	1.7617	0.01395	0.048832	0.944453	1070	4	1.7617
HSD11B1L	6	0.10324	0.27079	0.995939	5631	3	-1.1675	0.01395	0.048832	0.944453	1071	2	-1.1675
KCNH5	6	0.81884	0.90416	0.999872	19330	1	1.4719	0.01395	0.048832	0.944453	1072	3	1.4719
SCARA5	6	0.1767	0.39009	0.999872	8126	4	-0.57454	0.01395	0.048832	0.944453	1073	2	-0.57454
TSSK4	6	0.83296	0.91301	0.999872	19533	2	0.8044	0.01401	0.048987	0.944453	1074	2	0.8044
EDA	6	0.30452	0.55144	0.999872	11487	1	2.5317	0.014017	0.049005	0.944453	1075	3	2.5317
GFI1B	6	0.80189	0.89391	0.999872	19086	1	1.3055	0.014046	0.049075	0.944453	1076	3	1.3055
ANKRD29	6	0.29192	0.5402	0.999872	11241	3	1.3335	0.014048	0.049085	0.944453	1077	3	1.3335
HIP1R	6	0.98108	0.98121	1	21288	0	2.5958	0.014051	0.049095	0.944453	1078	3	2.5958
ABRA	6	0.14432	0.33921	0.999443	7039	4	-0.45717	0.014074	0.049165	0.944453	1079	1	-0.45717
ARMCX6	6	0.97004	0.97021	0.999875	21064	1	2.7452	0.014084	0.04919	0.944453	1080	4	2.7452
PDCD11	6	0.71363	0.8452	0.999872	17933	2	1.1138	0.014174	0.049413	0.944453	1081	3	1.1138
CHD6	5	0.54035	0.71592	0.999872	15718	2	3.3952	0.014214	0.045791	0.936248	1082	3	3.3952
IDI2	6	0.88497	0.92947	0.999872	19984	1	2.6709	0.014215	0.049533	0.944453	1083	4	2.6709
TMEM30B	6	0.47141	0.69594	0.999872	14494	2	2.5069	0.014249	0.049617	0.944453	1084	4	2.5069
TMEM130	6	0.5075	0.72647	0.999872	15121	2	0.089783	0.014265	0.049658	0.944453	1085	2	0.089783
HINT1	6	0.034587	0.11809	0.99173	2437	4	-1.1722	0.014273	0.049682	0.944453	1086	2	-1.1722
NUP188	6	0.31735	0.56289	0.999872	11746	1	2.0077	0.014293	0.049732	0.944453	1087	3	2.0077
MMACHC	6	0.99576	0.99582	1	21596	0	0.88816	0.014323	0.049816	0.944453	1088	2	0.88816
TP53AIP1	6	0.29414	0.54217	0.999872	11275	1	1.88	0.014346	0.04988	0.944453	1089	3	1.88
hsa-mir-3118-2	1	0.98565	0.98563	1	21357	0	4.676	0.014355	0.014259	0.829865	1090	1	4.676
SPINK13	6	0.48427	0.70679	0.999872	14714	1	2.9528	0.014412	0.050064	0.944453	1091	4	2.9528
TAGLN3	6	0.7921	0.88821	0.999872	18949	1	1.3884	0.014413	0.050067	0.944453	1092	4	1.3884
PDCD10	6	0.97839	0.97852	1	21232	0	1.5574	0.014413	0.050067	0.944453	1093	4	1.5574
IL37	6	0.72343	0.85027	0.999872	18059	1	1.7333	0.014413	0.050067	0.944453	1094	4	1.7333
DIS3	6	0.0084446	0.038434	0.99173	758	5	-3.5294	0.014422	0.05009	0.944453	1095	1	-3.5294
MPP2	6	0.2299	0.46868	0.999872	9755	4	-0.25395	0.014422	0.05009	0.944453	1096	1	-0.25395
IL17RA	6	0.57938	0.78085	0.999872	16354	1	1.3247	0.014422	0.05009	0.944453	1097	2	1.3247
C11orf49	6	0.026964	0.096142	0.99173	1980	3	1.075	0.014438	0.050131	0.944453	1098	3	1.075
ITSN1	6	0.66355	0.82003	0.999872	17336	1	2.7471	0.014459	0.050179	0.944453	1099	4	2.7471
ZNF230	6	0.72456	0.85081	0.999872	18070	2	2.7481	0.014466	0.050196	0.944453	1100	4	2.7481
AXDND1	6	0.75797	0.86882	0.999872	18516	2	1.4882	0.014515	0.050314	0.944453	1101	3	1.4882
OC90	6	0.17054	0.38069	0.999443	7911	4	-0.75908	0.014571	0.050473	0.944453	1102	1	-0.75908
C9orf139	6	0.9349	0.94787	0.999872	20524	1	2.3191	0.014588	0.050514	0.944453	1103	4	2.3191
FMN1	6	0.97811	0.97824	1	21226	0	3.0511	0.014597	0.05054	0.944453	1104	4	3.0511
TBC1D10B	6	0.61036	0.79489	0.999872	16714	2	2.7881	0.01461	0.050573	0.944453	1105	4	2.7881
PRPF38A	6	0.38141	0.61902	0.999872	12908	2	-0.082662	0.014671	0.050748	0.944453	1106	1	-0.082662
ATP2A2	6	0.78298	0.88297	0.999872	18821	2	1.6971	0.014694	0.050811	0.944453	1107	3	1.6971
CYP3A7	6	0.99623	0.99628	1	21605	0	2.9187	0.014708	0.05085	0.944453	1108	4	2.9187
AGR3	6	0.12409	0.30594	0.999443	6349	2	1.6537	0.014759	0.050984	0.944453	1109	3	1.6537
CWF19L2	6	0.75726	0.86843	0.999872	18494	2	0.99996	0.014762	0.050989	0.944453	1110	4	0.99996
CGB	5	0.99343	0.99342	1	21536	0	3.0944	0.014811	0.047538	0.940337	1111	4	3.0944
RFWD2	6	0.42314	0.65504	0.999872	13665	3	1.6445	0.014813	0.051122	0.944453	1112	3	1.6445
SUN1	6	0.62858	0.80334	0.999872	16946	2	1.1452	0.01482	0.051139	0.944453	1113	3	1.1452
FBXL3	6	0.97772	0.97784	1	21219	0	1.2	0.01482	0.051139	0.944453	1114	3	1.2
CSTB	6	0.39746	0.63298	0.999872	13179	1	1.7692	0.01482	0.051139	0.944453	1115	3	1.7692
DHX58	6	0.53483	0.74921	0.999872	15612	1	1.13	0.01482	0.051139	0.944453	1116	3	1.13
CHD3	6	0.62965	0.80384	0.999872	16959	2	2.5505	0.014883	0.051296	0.944453	1117	4	2.5505
BLID	6	0.64888	0.81299	0.999872	17186	1	2.8133	0.014908	0.051368	0.944453	1118	4	2.8133
UQCRQ	6	0.79988	0.89276	0.999872	19057	1	2.8936	0.014925	0.051412	0.944453	1119	4	2.8936
TBX3	6	0.99001	0.99004	1	21460	0	2.0031	0.014933	0.051428	0.944453	1120	3	2.0031
RAB28	6	0.44153	0.67073	0.999872	13994	2	2.7811	0.014946	0.051461	0.944453	1121	4	2.7811
PDIA3	6	0.83622	0.91506	0.999872	19586	1	2.0422	0.014983	0.051563	0.944453	1122	3	2.0422
hsa-mir-4655	4	0.51858	0.67103	0.999872	15316	1	3.007	0.014994	0.04278	0.932592	1123	3	3.007
hsa-mir-6841	4	0.95504	0.9549	0.999872	20789	0	2.8162	0.015031	0.042865	0.932592	1124	3	2.8162
NUTM2G	6	0.34009	0.58299	0.999872	12148	3	1.053	0.015056	0.051764	0.944453	1125	3	1.053
RCHY1	6	0.15941	0.36329	0.999443	7525	2	2.7256	0.015082	0.051833	0.944453	1126	4	2.7256
MCM6	6	0.36354	0.60346	0.999872	12563	3	1.051	0.015107	0.051887	0.944453	1127	3	1.051
TNFRSF10D	6	0.39101	0.62742	0.999872	13071	2	2.3899	0.015129	0.051946	0.944453	1128	4	2.3899
TVP23B	6	0.99382	0.99385	1	21548	0	1.3263	0.015129	0.051947	0.944453	1129	2	1.3263
GLRA3	6	0.76339	0.87183	0.999872	18578	2	0.61765	0.015142	0.051991	0.944453	1130	2	0.61765
VSTM4	6	0.76478	0.87261	0.999872	18599	2	0.82792	0.015142	0.051991	0.944453	1131	2	0.82792
LOC100130357	6	0.18537	0.40328	0.999872	8385	3	-0.23985	0.015142	0.051991	0.944453	1132	2	-0.23985
SLC16A6	6	0.12813	0.31267	0.999443	6494	4	-0.65301	0.015142	0.051991	0.944453	1133	1	-0.65301
DENND1C	6	0.18562	0.40365	0.999872	8404	3	-0.32297	0.015142	0.051991	0.944453	1134	1	-0.32297
PEX3	6	0.66202	0.81928	0.999872	17311	2	1.7833	0.015142	0.051991	0.944453	1135	3	1.7833
SHPK	6	0.78203	0.88243	0.999872	18801	1	2.5737	0.015177	0.052087	0.944453	1136	4	2.5737
STK40	6	0.94871	0.95509	0.999872	20697	1	3.0678	0.015191	0.052121	0.944453	1137	4	3.0678
SLC25A45	6	0.88699	0.93007	0.999872	20006	1	1.78	0.015191	0.052123	0.944453	1138	3	1.78
NXT1	6	0.16081	0.36553	0.999443	7557	3	1.3942	0.015198	0.052138	0.944453	1139	3	1.3942
CKAP5	6	0.64228	0.80981	0.999872	17099	2	2.8748	0.015211	0.05217	0.944453	1140	4	2.8748
NDUFS6	6	0.055479	0.17467	0.99173	3633	4	-0.85867	0.015217	0.052181	0.944453	1141	2	-0.85867
hsa-mir-30a	4	0.68179	0.77769	0.999872	17559	1	2.9635	0.015238	0.043318	0.932592	1142	3	2.9635
FAH	6	0.38737	0.62425	0.999872	13009	2	2.3956	0.015259	0.052288	0.944453	1143	4	2.3956
HYPK	6	0.23668	0.47827	0.999872	9947	2	3.0678	0.015262	0.052297	0.944453	1144	4	3.0678
hsa-mir-208b	4	0.42297	0.59103	0.999872	13659	1	1.2426	0.015318	0.043498	0.932592	1145	1	1.2426
CCDC181	6	0.93164	0.94634	0.999872	20478	1	2.5956	0.015343	0.052494	0.944453	1146	4	2.5956
ARHGEF10L	6	0.95013	0.95592	0.999872	20715	1	2.8849	0.015364	0.052548	0.944453	1147	4	2.8849
DCAF4	6	0.0038914	0.018681	0.99173	352	3	0.88589	0.01537	0.052569	0.944453	1148	3	0.88589
GDNF	6	0.39359	0.62966	0.999872	13110	3	1.2887	0.015371	0.052569	0.944453	1149	3	1.2887
KCNA4	6	0.7448	0.86161	0.999872	18337	2	0.4546	0.015378	0.05259	0.944453	1150	2	0.4546
EHD4	6	0.26458	0.5157	0.999872	10695	2	0.52868	0.0154	0.05265	0.944453	1151	2	0.52868
MUC15	6	0.44145	0.67066	0.999872	13993	3	1.0676	0.015407	0.052674	0.944453	1152	3	1.0676
C6orf89	6	0.24474	0.48949	0.999872	10179	2	2.8402	0.015437	0.05275	0.944453	1153	4	2.8402
RASGRP1	6	0.40746	0.64159	0.999872	13373	2	1.3148	0.015444	0.052771	0.944453	1154	4	1.3148
CUTA	6	0.98902	0.98908	1	21433	0	2.7112	0.015448	0.052776	0.944453	1155	4	2.7112
TMEFF2	6	0.27716	0.52696	0.999872	10946	2	2.7042	0.015465	0.052824	0.944453	1156	4	2.7042
FBXO46	6	0.017276	0.066822	0.99173	1344	4	-1.2155	0.015465	0.052824	0.944453	1157	1	-1.2155
PNLIP	6	0.14257	0.33638	0.999443	6991	4	-0.59279	0.015465	0.052824	0.944453	1158	2	-0.59279
TRIM58	6	0.31958	0.56493	0.999872	11780	2	0.54598	0.015465	0.052824	0.944453	1159	2	0.54598
ZCCHC18	6	0.26477	0.51587	0.999872	10699	1	1.775	0.01548	0.052859	0.944453	1160	3	1.775
ZNF333	6	0.065933	0.20107	0.99173	4149	1	2.0643	0.015481	0.052861	0.944453	1161	3	2.0643
hsa-mir-520d	3	0.98447	0.98462	1	21340	0	3.2762	0.01553	0.040608	0.924984	1162	3	3.2762
F12	6	0.65778	0.81721	0.999872	17267	2	2.6313	0.015602	0.053202	0.948006	1163	4	2.6313
DPH3P1	6	0.32511	0.56982	0.999872	11870	3	0.95347	0.015614	0.053235	0.948006	1164	3	0.95347
SERPINB3	6	0.58779	0.78463	0.999872	16460	2	1.7956	0.015614	0.053235	0.948006	1165	3	1.7956
SH3TC1	6	0.3401	0.58301	0.999872	12158	3	-0.19847	0.015664	0.053363	0.948739	1166	1	-0.19847
OR2A12	6	0.68819	0.83225	0.999872	17638	1	2.5599	0.0157	0.05345	0.949034	1167	4	2.5599
CD177	6	0.23668	0.47827	0.999872	9937	1	2.0252	0.015706	0.053467	0.949034	1168	3	2.0252
hsa-mir-182	4	0.97226	0.97225	1	21097	0	3.1156	0.015779	0.044566	0.93518	1169	3	3.1156
SYNRG	6	0.98636	0.98644	1	21380	0	2.683	0.015859	0.053878	0.94932	1170	4	2.683
PEX26	6	0.12439	0.30646	0.999443	6371	2	-0.38407	0.015866	0.053897	0.94932	1171	3	-0.38407
TACSTD2	6	0.88188	0.92857	0.999872	19962	1	2.6671	0.015869	0.053902	0.94932	1172	4	2.6671
hsa-mir-3657	4	0.92502	0.92495	0.999872	20396	0	3.4854	0.015873	0.044794	0.93518	1173	3	3.4854
PEX19	6	0.98752	0.98757	1	21402	0	2.2042	0.015881	0.053935	0.94932	1174	4	2.2042
BRAP	6	0.14555	0.34117	0.999443	7075	3	-0.016519	0.015887	0.053952	0.94932	1175	2	-0.016519
COLEC10	6	0.46033	0.68666	0.999872	14310	3	0.57892	0.015887	0.053952	0.94932	1176	2	0.57892
CDC42SE2	6	0.23423	0.47479	0.999872	9876	2	0.47666	0.015887	0.053952	0.94932	1177	2	0.47666
FBLN5	6	0.091293	0.25013	0.994617	5186	2	0.12071	0.015887	0.053952	0.94932	1178	4	0.12071
SLC22A1	6	0.52058	0.73742	0.999872	15352	2	1.4737	0.015887	0.053952	0.94932	1179	3	1.4737
NHLH1	6	0.83281	0.91292	0.999872	19530	1	2.8553	0.015892	0.053964	0.94932	1180	4	2.8553
RIN1	6	0.94008	0.95044	0.999872	20593	1	2.0375	0.016031	0.054325	0.951634	1181	3	2.0375
hsa-mir-4269	4	0.646	0.76448	0.999872	17147	1	0.93707	0.016047	0.045197	0.93518	1182	2	0.93707
hsa-mir-548ag-1	4	0.35858	0.53814	0.999872	12477	1	2.4634	0.01606	0.045231	0.93518	1183	2	2.4634
SEL1L2	6	0.12226	0.30294	0.999443	6306	1	2.7288	0.016069	0.054425	0.951634	1184	4	2.7288
MEIS3	6	0.99845	0.99847	1	21655	0	2.7496	0.016078	0.054441	0.951634	1185	4	2.7496
ZNF423	6	0.99064	0.99066	1	21473	0	2.1982	0.01611	0.054517	0.951634	1186	4	2.1982
C19orf26	6	0.7945	0.88963	0.999872	18983	2	2.6873	0.016136	0.054585	0.951634	1187	4	2.6873
AP2S1	6	0.998	0.99801	1	21639	0	2.152	0.016203	0.054755	0.951634	1188	4	2.152
AHI1	6	0.55106	0.76252	0.999872	15943	3	-1.6252	0.01621	0.054769	0.951634	1189	1	-1.6252
TFAP2A	6	0.33601	0.57941	0.999872	12081	1	1.9652	0.016286	0.054959	0.951634	1190	3	1.9652
SESN2	6	0.99405	0.99407	1	21553	0	2.3652	0.016303	0.054996	0.951634	1191	3	2.3652
TAPT1	6	0.48629	0.70852	0.999872	14760	2	0.16179	0.016313	0.055023	0.951634	1192	2	0.16179
ERH	6	0.40008	0.63524	0.999872	13242	2	0.82434	0.016334	0.055089	0.951634	1193	1	0.82434
GYG1	6	0.45147	0.67917	0.999872	14172	3	1.2506	0.016334	0.055089	0.951634	1194	3	1.2506
HDLBP	6	0.95188	0.95698	0.999872	20740	1	2.7039	0.016366	0.055181	0.951634	1195	4	2.7039
DNMT3L	6	0.93056	0.94586	0.999872	20464	1	2.0045	0.016369	0.055192	0.951634	1196	3	2.0045
RAB3IP	6	0.17503	0.38758	0.999872	8074	3	0.37282	0.016384	0.055237	0.951634	1197	2	0.37282
CMTM4	6	0.91869	0.94093	0.999872	20314	1	2.331	0.016404	0.055288	0.951634	1198	3	2.331
CD109	6	0.97772	0.97784	1	21216	0	2.2606	0.016426	0.055355	0.951634	1199	4	2.2606
P2RY1	6	0.6902	0.83327	0.999872	17657	1	2.5303	0.016437	0.055383	0.951634	1200	4	2.5303
NANOS2	6	0.12082	0.30053	0.999443	6235	2	2.4824	0.016474	0.055477	0.951634	1201	4	2.4824
FBXL22	6	0.26787	0.51871	0.999872	10751	3	-0.2108	0.016482	0.055499	0.951634	1202	2	-0.2108
MUL1	6	0.018135	0.069489	0.99173	1398	5	-0.93641	0.016482	0.055499	0.951634	1203	1	-0.93641
VPS37A	6	0.093157	0.25337	0.994617	5255	4	-0.96	0.016482	0.055499	0.951634	1204	1	-0.96
SLC12A2	6	0.2559	0.50509	0.999872	10476	2	1.4735	0.016482	0.055499	0.951634	1205	3	1.4735
ERAP1	6	0.68967	0.83302	0.999872	17649	2	1.8115	0.016513	0.055584	0.951634	1206	3	1.8115
PLBD1	6	0.39583	0.63158	0.999872	13151	2	0.65736	0.016524	0.055609	0.951634	1207	4	0.65736
ARAP2	6	0.42394	0.65571	0.999872	13679	2	1.6066	0.01665	0.055922	0.951634	1208	3	1.6066
DPP8	6	0.9919	0.9919	1	21498	0	2.7185	0.016656	0.055938	0.951634	1209	4	2.7185
hsa-mir-6747	4	0.87201	0.877	0.999872	19878	1	3.0963	0.01666	0.046588	0.93961	1210	3	3.0963
TAL2	6	0.72385	0.85047	0.999872	18064	2	1.4437	0.01673	0.056122	0.951634	1211	3	1.4437
BARHL1	6	0.049974	0.1601	0.99173	3326	2	0.41144	0.01673	0.056122	0.951634	1212	3	0.41144
ZFAND5	6	0.65617	0.81641	0.999872	17255	2	1.2483	0.01673	0.056122	0.951634	1213	3	1.2483
KCTD14	6	0.79118	0.88769	0.999872	18936	2	2.5985	0.016751	0.056185	0.951634	1214	4	2.5985
hsa-mir-8073	4	0.62032	0.75563	0.999872	16848	1	2.6772	0.016792	0.046863	0.93961	1215	2	2.6772
OPTC	6	0.0091431	0.041005	0.99173	818	2	2.4154	0.016807	0.056336	0.951634	1216	3	2.4154
PTGDR2	6	0.25927	0.50978	0.999872	10584	2	2.6765	0.016812	0.056351	0.951634	1217	4	2.6765
OR8B12	6	0.98052	0.98067	1	21282	0	1.8809	0.016849	0.056436	0.951634	1218	3	1.8809
ICA1L	6	0.21078	0.44104	0.999872	9185	3	0.12964	0.016854	0.05645	0.951634	1219	2	0.12964
PDK1	6	0.81412	0.90132	0.999872	19266	1	2.3571	0.016856	0.056454	0.951634	1220	4	2.3571
DERL1	6	0.19668	0.42027	0.999872	8723	2	1.9814	0.016868	0.056479	0.951634	1221	3	1.9814
VWA1	6	0.5268	0.74259	0.999872	15465	3	1.1817	0.016879	0.056514	0.951634	1222	3	1.1817
PTCHD3	6	0.99879	0.99878	1	21664	0	2.471	0.016914	0.056606	0.951634	1223	4	2.471
SAP30	6	0.4496	0.67759	0.999872	14137	2	0.83079	0.016925	0.056628	0.951634	1224	3	0.83079
XKR7	6	0.56663	0.77514	0.999872	16206	2	0.66184	0.016964	0.056732	0.951634	1225	3	0.66184
PRSS8	6	0.33099	0.57505	0.999872	11981	1	2.2953	0.016996	0.056825	0.951634	1226	3	2.2953
SPOCK2	6	0.75797	0.86882	0.999872	18509	2	2.3208	0.017028	0.056915	0.951634	1227	3	2.3208
EIF4ENIF1	6	0.36243	0.60251	0.999872	12549	2	1.7665	0.017028	0.056915	0.951634	1228	3	1.7665
KCTD18	6	0.35316	0.59445	0.999872	12388	3	1.3844	0.017028	0.056915	0.951634	1229	3	1.3844
TCAIM	6	0.29301	0.54115	0.999872	11260	2	0.7183	0.017041	0.05695	0.951634	1230	2	0.7183
ABCC1	6	0.22329	0.45916	0.999872	9551	1	2.6017	0.017105	0.057123	0.951634	1231	4	2.6017
PTPRM	6	0.44954	0.67754	0.999872	14131	1	2.9348	0.017121	0.057166	0.951634	1232	4	2.9348
FAM8A1	6	0.40008	0.63524	0.999872	13232	2	2.6318	0.017128	0.057186	0.951634	1233	4	2.6318
EIF4A2	6	0.10347	0.27119	0.995939	5650	1	0.27992	0.017202	0.057366	0.951634	1234	2	0.27992
MUM1L1	5	0.083739	0.21918	0.99405	4899	2	3.3948	0.017214	0.054547	0.951634	1235	3	3.3948
ZNF728	5	0.92116	0.92692	0.999872	20345	1	2.5217	0.017242	0.054635	0.951634	1236	4	2.5217
KIF1B	6	0.58188	0.78197	0.999872	16379	2	0.81163	0.017249	0.057494	0.951634	1237	3	0.81163
VCX2	5	0.9973	0.99728	1	21629	0	2.0508	0.017262	0.054685	0.951634	1238	4	2.0508
PAF1	6	0.15497	0.35622	0.999443	7380	2	1.7197	0.017272	0.057543	0.951634	1239	3	1.7197
CD33	6	0.22329	0.45916	0.999872	9552	2	2.4716	0.017274	0.057548	0.951634	1240	4	2.4716
MBD1	6	0.81535	0.90207	0.999872	19286	2	2.2734	0.017294	0.057595	0.951634	1241	3	2.2734
GAGE12B	2	0.98268	0.98277	1	21309	0	3.534	0.01732	0.0322	0.915565	1242	2	3.534
NEDD9	6	0.24069	0.48387	0.999872	10059	1	1.6028	0.01735	0.057746	0.951634	1243	3	1.6028
STIM1	6	0.05085	0.16247	0.99173	3371	3	0.0094343	0.01735	0.057746	0.951634	1244	2	0.0094343
SLC25A52	6	0.41253	0.64595	0.999872	13473	3	0.22725	0.01735	0.057746	0.951634	1245	2	0.22725
C14orf37	6	0.96827	0.96864	0.999872	21024	1	1.546	0.017357	0.057762	0.951634	1246	3	1.546
WAPAL	6	0.2439	0.48837	0.999872	10154	3	1.2644	0.017379	0.057823	0.951634	1247	3	1.2644
S100B	6	0.99033	0.99036	1	21469	0	2.536	0.017379	0.057823	0.951634	1248	4	2.536
MVB12A	6	0.32027	0.56554	0.999872	11794	3	0.4838	0.017443	0.057993	0.951634	1249	2	0.4838
ZFHX3	6	0.47886	0.70229	0.999872	14615	2	1.9538	0.017466	0.058064	0.951634	1250	3	1.9538
PRKACA	6	0.73546	0.8566	0.999872	18208	2	0.89378	0.017474	0.058087	0.951634	1251	3	0.89378
ASIC4	6	0.79927	0.89242	0.999872	19045	2	1.9581	0.017482	0.05811	0.951634	1252	3	1.9581
SNN	6	0.7489	0.86381	0.999872	18380	2	3.1122	0.017512	0.058191	0.951634	1253	4	3.1122
IL10	6	0.49239	0.71362	0.999872	14867	1	1.93	0.017513	0.058194	0.951634	1254	4	1.93
TAS2R46	6	0.033251	0.11438	0.99173	2350	2	2.8954	0.017609	0.058457	0.951634	1255	4	2.8954
RALYL	6	0.41865	0.65119	0.999872	13573	3	1.5885	0.017624	0.058507	0.951634	1256	3	1.5885
YRDC	6	0.70758	0.84214	0.999872	17864	2	0.94391	0.017646	0.058557	0.951634	1257	2	0.94391
IZUMO2	6	0.52911	0.74452	0.999872	15508	2	2.4746	0.017651	0.058571	0.951634	1258	4	2.4746
SPI1	6	0.30843	0.55492	0.999872	11571	1	2.1094	0.017692	0.058683	0.951634	1259	4	2.1094
TLR3	6	0.76311	0.87169	0.999872	18573	2	0.65161	0.017697	0.058696	0.951634	1260	2	0.65161
SLCO4C1	6	0.03605	0.12223	0.99173	2533	3	-0.22286	0.017697	0.058696	0.951634	1261	2	-0.22286
CDC42	6	0.17308	0.38457	0.999443	8012	4	-0.50364	0.017697	0.058696	0.951634	1262	2	-0.50364
CACNG2	6	0.066781	0.20315	0.99173	4210	3	0.046281	0.017697	0.058696	0.951634	1263	2	0.046281
AHSA2	6	0.92599	0.94391	0.999872	20404	1	0.22211	0.017697	0.058696	0.951634	1264	3	0.22211
MAPRE3	6	0.29911	0.54657	0.999872	11376	2	0.77179	0.017697	0.058696	0.951634	1265	2	0.77179
TAOK1	6	0.077608	0.22594	0.99405	4658	1	2.4526	0.01771	0.058727	0.951634	1266	4	2.4526
TM4SF4	6	0.97452	0.97462	1	21148	0	2.7834	0.017719	0.058746	0.951634	1267	4	2.7834
CASC1	6	0.99518	0.99522	1	21579	0	2.4611	0.017727	0.058766	0.951634	1268	4	2.4611
ALYREF	6	0.44988	0.67783	0.999872	14152	3	0.035531	0.017763	0.058855	0.951634	1269	2	0.035531
COLQ	6	0.29032	0.53873	0.999872	11194	2	2.3976	0.017815	0.058988	0.951634	1270	4	2.3976
EFCAB14	6	0.22329	0.45916	0.999872	9555	2	2.4388	0.01785	0.059075	0.951634	1271	4	2.4388
B3GAT2	6	0.31642	0.56208	0.999872	11732	2	2.8413	0.017894	0.059195	0.951634	1272	4	2.8413
VWA3B	6	0.030863	0.10757	0.99173	2220	3	0.7384	0.017895	0.059197	0.951634	1273	3	0.7384
TBC1D8	6	0.23668	0.47827	0.999872	9944	2	1.7454	0.017904	0.059216	0.951634	1274	3	1.7454
SAMD3	6	0.98735	0.98739	1	21393	0	2.4814	0.017929	0.059288	0.951634	1275	3	2.4814
hsa-mir-548ay	4	0.15678	0.31589	0.999443	7456	2	1.6074	0.01795	0.049433	0.944453	1276	2	1.6074
SRPK1	6	0.82089	0.90542	0.999872	19367	1	1.9287	0.017952	0.059348	0.951634	1277	3	1.9287
MS4A8	6	0.9304	0.94579	0.999872	20460	1	2.3322	0.017956	0.059362	0.951634	1278	3	2.3322
RNASEH2C	6	0.11563	0.29187	0.999443	6054	1	1.9522	0.017966	0.059398	0.951634	1279	3	1.9522
P4HA2	6	0.39012	0.62666	0.999872	13051	2	0.86078	0.01797	0.059407	0.951634	1280	2	0.86078
IFITM5	6	0.24739	0.49318	0.999872	10255	2	1.4576	0.01797	0.059407	0.951634	1281	3	1.4576
SFXN3	6	0.92287	0.9426	0.999872	20366	1	2.3654	0.017993	0.05946	0.951634	1282	4	2.3654
METTL3	6	0.34407	0.58648	0.999872	12217	2	0.71614	0.01803	0.059559	0.951634	1283	2	0.71614
VILL	6	0.50185	0.72166	0.999872	15025	1	2.481	0.018037	0.059574	0.951634	1284	4	2.481
LCN10	6	0.14816	0.34534	0.999443	7166	4	-0.49309	0.018038	0.059576	0.951634	1285	2	-0.49309
MIB1	6	0.60485	0.79237	0.999872	16645	1	1.9716	0.018045	0.059592	0.951634	1286	3	1.9716
TXN2	6	0.78664	0.88508	0.999872	18883	2	2.5838	0.018056	0.059621	0.951634	1287	4	2.5838
CATSPERG	6	0.98987	0.98992	1	21453	0	2.1083	0.018062	0.059639	0.951634	1288	4	2.1083
RNFT2	6	0.69654	0.83642	0.999872	17732	2	2.2418	0.018063	0.05964	0.951634	1289	4	2.2418
TEKT3	6	0.12767	0.31191	0.999443	6469	3	-0.5169	0.018125	0.059804	0.951634	1290	2	-0.5169
CSNK1A1L	6	0.44689	0.67529	0.999872	14085	1	2.8471	0.018134	0.059825	0.951634	1291	4	2.8471
CD5	6	0.78345	0.88324	0.999872	18828	1	2.8927	0.018157	0.059879	0.951634	1292	4	2.8927
TMEM230	6	0.79719	0.8912	0.999872	19017	2	1.0136	0.018165	0.059898	0.951634	1293	2	1.0136
GPR87	6	0.46354	0.68937	0.999872	14373	3	0.21812	0.018168	0.059904	0.951634	1294	2	0.21812
IRF3	6	0.19241	0.41389	0.999872	8584	4	-0.40239	0.018168	0.059904	0.951634	1295	1	-0.40239
LRRC17	6	0.22594	0.463	0.999872	9628	2	0.80923	0.018168	0.059904	0.951634	1296	3	0.80923
DCUN1D3	6	0.45457	0.68181	0.999872	14210	2	2.5744	0.018202	0.059991	0.951634	1297	4	2.5744
MRC1	6	0.31092	0.55719	0.999872	11616	3	1.3982	0.018204	0.059998	0.951634	1298	3	1.3982
EFNA3	6	0.78345	0.88324	0.999872	18829	1	1.2142	0.018212	0.060014	0.951634	1299	3	1.2142
NonTargetingControlGuideForHuman_0457	1	0.98175	0.98179	1	21296	0	6.2603	0.018252	0.018196	0.853231	1300	1	6.2603
MED31	6	0.80316	0.89467	0.999872	19110	2	2.7341	0.018263	0.060149	0.95198	1301	4	2.7341
RLIM	6	0.80575	0.89621	0.999872	19151	1	0.13767	0.018292	0.060218	0.95198	1302	2	0.13767
FAR2	6	0.015589	0.061622	0.99173	1235	3	0.26027	0.018316	0.060287	0.95198	1303	3	0.26027
TBX5	6	0.3861	0.62314	0.999872	12988	2	1.8973	0.018376	0.060447	0.95198	1304	3	1.8973
hsa-mir-4793	4	0.54668	0.69473	0.999872	15845	1	3.205	0.01842	0.050509	0.944453	1305	3	3.205
hsa-mir-4423	4	0.98905	0.98909	1	21434	0	2.9593	0.018426	0.050523	0.944453	1306	3	2.9593
EIF3K	6	0.27722	0.527	0.999872	10948	3	1.4112	0.018452	0.060659	0.95198	1307	3	1.4112
MGARP	6	0.53349	0.74814	0.999872	15583	3	1.7027	0.018479	0.060733	0.95198	1308	3	1.7027
MMD	6	0.29236	0.5406	0.999872	11249	2	1.8918	0.018513	0.060819	0.95198	1309	3	1.8918
C16orf87	6	0.74286	0.86055	0.999872	18315	2	2.3922	0.018555	0.060926	0.95198	1310	4	2.3922
CSMD3	6	0.091898	0.25116	0.994617	5212	3	-0.093949	0.018564	0.060946	0.95198	1311	2	-0.093949
GTF2E1	6	0.92375	0.94296	0.999872	20376	1	0.73922	0.018564	0.060946	0.95198	1312	1	0.73922
CCL2	6	0.39681	0.6324	0.999872	13166	3	-0.12471	0.018564	0.060946	0.95198	1313	2	-0.12471
RIC8A	6	0.65854	0.81758	0.999872	17277	1	1.1203	0.018564	0.060946	0.95198	1314	2	1.1203
ABCC4	6	0.49902	0.71928	0.999872	14974	1	1.0885	0.018564	0.060946	0.95198	1315	2	1.0885
SCML4	6	0.69276	0.83456	0.999872	17690	2	0.94843	0.018564	0.060946	0.95198	1316	3	0.94843
FOXO3	6	0.75797	0.86882	0.999872	18514	2	1.9619	0.018564	0.060946	0.95198	1317	4	1.9619
TBC1D23	6	0.84725	0.91957	0.999872	19696	1	2.5176	0.018569	0.060957	0.95198	1318	4	2.5176
PROCA1	6	0.48155	0.70454	0.999872	14661	1	2.8415	0.018606	0.061049	0.952734	1319	4	2.8415
CD3G	6	0.51742	0.73484	0.999872	15291	1	2.665	0.018694	0.061282	0.955325	1320	4	2.665
TTC14	6	0.4329	0.66333	0.999872	13848	2	2.3409	0.018701	0.061303	0.955325	1321	4	2.3409
ZNF292	6	0.18476	0.40237	0.999872	8376	3	1.2565	0.018804	0.061566	0.957495	1322	3	1.2565
SNURF	6	0.99595	0.99599	1	21598	0	2.5524	0.018828	0.061643	0.957495	1323	4	2.5524
DROSHA	6	0.048998	0.15753	0.99173	3268	3	-0.084819	0.018836	0.061665	0.957495	1324	2	-0.084819
TRAF6	6	0.22594	0.463	0.999872	9624	2	0.79586	0.018852	0.061702	0.957495	1325	2	0.79586
RNF187	6	0.97387	0.97395	1	21128	0	0.82168	0.01886	0.06172	0.957495	1326	2	0.82168
SPATA31A5	3	0.79681	0.79958	0.999872	19014	1	4.2527	0.018872	0.048844	0.944453	1327	2	4.2527
NLRP14	6	0.00012573	0.00067617	0.68065	14	2	1.593	0.01891	0.061845	0.957495	1328	3	1.593
hsa-mir-4775	3	0.60995	0.67175	0.999872	16710	1	-0.89637	0.018916	0.048954	0.944453	1329	1	-0.89637
CNTNAP3B	4	0.47868	0.63738	0.999872	14614	1	3.2973	0.018925	0.051616	0.944453	1330	3	3.2973
SULT1A4	4	0.7706	0.81605	0.999872	18666	1	3.2556	0.018974	0.05172	0.944453	1331	3	3.2556
INTS7	6	0.36975	0.60887	0.999872	12682	3	0.0037261	0.018985	0.062054	0.957495	1332	2	0.0037261
CDC26	6	0.024786	0.089794	0.99173	1837	4	-0.89457	0.018985	0.062054	0.957495	1333	1	-0.89457
VPREB1	6	0.26483	0.51592	0.999872	10711	3	0.91803	0.018985	0.062054	0.957495	1334	3	0.91803
TTC33	6	0.079393	0.22907	0.99405	4714	2	2.4391	0.019053	0.062234	0.957495	1335	4	2.4391
CNOT6L	5	0.30029	0.51668	0.999872	11407	2	2.9837	0.019064	0.059784	0.951634	1336	3	2.9837
NUDT1	6	0.38925	0.6259	0.999872	13042	3	-0.045279	0.019086	0.062327	0.957495	1337	2	-0.045279
SLC35E2	5	0.87239	0.89974	0.999872	19883	1	2.1658	0.019091	0.05986	0.951634	1338	4	2.1658
CLCN3	6	0.29032	0.53873	0.999872	11197	2	1.2976	0.01911	0.062395	0.957495	1339	3	1.2976
DHRS7	6	0.50583	0.72504	0.999872	15096	3	1.677	0.019114	0.0624	0.957495	1340	3	1.677
MTERFD3	6	0.99064	0.99066	1	21474	0	2.4625	0.019127	0.062422	0.957495	1341	3	2.4625
DAPP1	6	0.8061	0.89642	0.999872	19159	2	1.2823	0.019134	0.062439	0.957495	1342	2	1.2823
ADCYAP1R1	6	0.94231	0.95159	0.999872	20619	1	0.5315	0.019183	0.062556	0.957495	1343	2	0.5315
KCNIP1	6	0.54332	0.75622	0.999872	15782	2	2.4972	0.019213	0.062648	0.957495	1344	4	2.4972
FSCN3	6	0.94925	0.9554	0.999872	20706	1	2.8802	0.019215	0.062658	0.957495	1345	4	2.8802
PCYT1B	6	0.98477	0.98488	1	21342	0	2.882	0.019238	0.062722	0.957495	1346	4	2.882
ADCY9	6	0.087787	0.24391	0.994563	5051	2	2.6591	0.019242	0.062736	0.957495	1347	4	2.6591
hsa-mir-7703	4	0.97757	0.97769	1	21215	0	2.692	0.019243	0.052319	0.944453	1348	3	2.692
MAGED4	6	0.45918	0.68569	0.999872	14285	1	2.2614	0.01925	0.062758	0.957495	1349	3	2.2614
ACACB	6	0.33543	0.57891	0.999872	12070	2	2.7694	0.019272	0.062814	0.957495	1350	4	2.7694
C17orf53	6	0.050574	0.16173	0.99173	3360	3	-0.37055	0.019272	0.062816	0.957495	1351	2	-0.37055
HDX	6	0.32027	0.56554	0.999872	11791	3	0.65394	0.019289	0.062863	0.957495	1352	3	0.65394
FNTB	6	0.27674	0.52659	0.999872	10934	2	1.8679	0.019291	0.062873	0.957495	1353	3	1.8679
MXD3	6	0.75642	0.86795	0.999872	18480	2	0.14655	0.019321	0.062944	0.957495	1354	2	0.14655
TNFSF15	6	0.76512	0.87281	0.999872	18606	1	2.7357	0.019362	0.063057	0.957495	1355	4	2.7357
DNAJA3	6	0.97726	0.97738	1	21210	0	2.6747	0.019413	0.06319	0.957495	1356	4	2.6747
hsa-mir-452	2	0.28863	0.37705	0.999443	11162	1	2.1528	0.019419	0.035956	0.915565	1357	1	2.1528
C4A	6	0.76327	0.87177	0.999872	18574	2	2.4198	0.019453	0.063289	0.957495	1358	3	2.4198
C21orf91	6	0.1493	0.34716	0.999443	7209	2	0.9842	0.019455	0.063293	0.957495	1359	2	0.9842
BCL2L1	6	0.15133	0.35042	0.999443	7267	3	0.25222	0.019455	0.063293	0.957495	1360	2	0.25222
HIST3H3	6	0.54907	0.76092	0.999872	15887	2	1.231	0.019455	0.063293	0.957495	1361	2	1.231
HIST1H3D	6	0.99532	0.99537	1	21586	0	1.6156	0.019455	0.063293	0.957495	1362	3	1.6156
OR6P1	6	0.50597	0.72517	0.999872	15100	2	0.1334	0.019455	0.063293	0.957495	1363	2	0.1334
RFC1	6	0.43063	0.66142	0.999872	13810	3	-0.42538	0.019455	0.063293	0.957495	1364	2	-0.42538
PRRG4	6	0.31291	0.55894	0.999872	11665	3	1.1792	0.019456	0.063295	0.957495	1365	3	1.1792
hsa-mir-492	4	0.80315	0.83291	0.999872	19099	1	2.8786	0.019469	0.052849	0.944453	1366	3	2.8786
SNX5	6	0.2866	0.53542	0.999872	11105	1	2.3783	0.019493	0.063399	0.95774	1367	4	2.3783
hsa-mir-4535	4	0.53803	0.6874	0.999872	15682	1	3.1293	0.019571	0.053067	0.947348	1368	3	3.1293
ARL3	6	0.79346	0.889	0.999872	18960	2	1.6731	0.019573	0.063627	0.960115	1369	3	1.6731
SPTBN4	6	0.78892	0.88641	0.999872	18908	2	2.5127	0.01962	0.063744	0.960115	1370	4	2.5127
HGC6.3	6	0.71166	0.84421	0.999872	17908	2	0.98603	0.019632	0.063776	0.960115	1371	3	0.98603
BLOC1S4	6	0.19529	0.4182	0.999872	8674	2	2.4736	0.019657	0.063844	0.960115	1372	4	2.4736
CCDC126	6	0.088358	0.24495	0.994563	5070	3	0.36727	0.019673	0.06389	0.960115	1373	2	0.36727
TLN2	6	0.076808	0.22454	0.99405	4629	3	0.043876	0.019681	0.06391	0.960115	1374	2	0.043876
hsa-mir-935	4	0.031974	0.097296	0.99173	2265	2	-0.3922	0.019693	0.053325	0.948739	1375	2	-0.3922
PHLDB3	6	0.97706	0.97718	1	21204	0	3.0524	0.01974	0.064071	0.961858	1376	4	3.0524
CDH24	6	0.56614	0.77489	0.999872	16201	2	2.3042	0.019796	0.064226	0.962182	1377	4	2.3042
hsa-mir-3174	4	0.119	0.25625	0.995363	6181	2	0.79072	0.019817	0.053622	0.94932	1378	2	0.79072
DPH7	5	0.36196	0.58454	0.999872	12540	1	2.0525	0.019832	0.061948	0.957495	1379	3	2.0525
CNTN4	6	0.83262	0.91279	0.999872	19525	1	1.7339	0.019862	0.06441	0.962182	1380	3	1.7339
ZNF385B	6	0.093479	0.25391	0.994617	5268	3	-0.82393	0.019875	0.064441	0.962182	1381	1	-0.82393
IGFBP5	6	0.12323	0.30452	0.999443	6332	2	1.9317	0.019875	0.064441	0.962182	1382	4	1.9317
KIF24	6	0.054623	0.1724	0.99173	3582	2	1.4857	0.019875	0.064441	0.962182	1383	3	1.4857
TEX11	6	0.18193	0.39808	0.999872	8298	3	0.9432	0.019895	0.064491	0.962182	1384	3	0.9432
MMADHC	6	0.49579	0.71651	0.999872	14915	1	2.6175	0.019917	0.064547	0.962295	1385	4	2.6175
hsa-mir-6863	4	0.90929	0.90911	0.999872	20216	1	3.0137	0.020017	0.054061	0.950243	1386	3	3.0137
ASPA	6	0.99513	0.99517	1	21577	0	2.5041	0.020077	0.064975	0.962955	1387	4	2.5041
C8orf74	6	0.99922	0.99923	1	21677	0	2.531	0.0201	0.065028	0.962955	1388	4	2.531
COL24A1	6	0.44533	0.67398	0.999872	14059	2	2.8791	0.020125	0.065083	0.962955	1389	4	2.8791
SCG3	6	0.66109	0.81883	0.999872	17300	2	0.5547	0.020134	0.065104	0.962955	1390	3	0.5547
CX3CL1	6	0.38422	0.62148	0.999872	12961	3	0.39979	0.020147	0.065135	0.962955	1391	2	0.39979
TRIML1	6	0.9796	0.97974	1	21254	0	0.090772	0.020147	0.065135	0.962955	1392	2	0.090772
TRABD2B	6	0.3726	0.61131	0.999872	12727	2	1.45	0.020184	0.065224	0.962955	1393	3	1.45
UNC5A	6	0.81479	0.90173	0.999872	19280	1	2.4622	0.020197	0.065252	0.962955	1394	4	2.4622
PUM1	6	0.081275	0.23242	0.99405	4775	3	-0.40935	0.020234	0.065343	0.962955	1395	2	-0.40935
NAMPT	6	0.84396	0.9188	0.999872	19679	1	2.9223	0.02024	0.065358	0.962955	1396	4	2.9223
CCDC174	6	0.679	0.82766	0.999872	17531	2	2.2297	0.020244	0.06537	0.962955	1397	4	2.2297
hsa-mir-450a-2	4	0.80315	0.83291	0.999872	19105	1	2.1405	0.020297	0.054664	0.951634	1398	2	2.1405
FGF16	6	0.86742	0.92456	0.999872	19836	1	2.0824	0.020359	0.065678	0.962955	1399	4	2.0824
SLC7A8	6	0.90597	0.9362	0.999872	20181	1	2.7318	0.020404	0.065795	0.962955	1400	4	2.7318
ODF3	6	0.30929	0.5557	0.999872	11582	3	-1.004	0.020419	0.065837	0.962955	1401	3	-1.004
STK31	6	0.49239	0.71362	0.999872	14868	2	-0.39563	0.020419	0.065837	0.962955	1402	2	-0.39563
BMS1	6	0.40607	0.6404	0.999872	13347	2	0.16708	0.020419	0.065837	0.962955	1403	2	0.16708
C1RL	6	0.36195	0.60209	0.999872	12537	2	1.5292	0.020419	0.065837	0.962955	1404	3	1.5292
FAM171A2	6	0.08361	0.23656	0.99405	4894	3	-1.3786	0.020419	0.065837	0.962955	1405	2	-1.3786
STRA6	6	0.25924	0.50974	0.999872	10562	2	2.3411	0.020476	0.065984	0.962955	1406	4	2.3411
ABCA4	6	0.56168	0.77121	0.999872	16137	1	2.3968	0.0205	0.066044	0.962955	1407	4	2.3968
ING5	6	0.91656	0.94011	0.999872	20296	1	2.4211	0.020597	0.066301	0.962955	1408	4	2.4211
WNT7B	6	0.805	0.89577	0.999872	19143	2	2.2025	0.020601	0.06631	0.962955	1409	4	2.2025
PNMA5	6	0.12356	0.30506	0.999443	6340	3	-0.13631	0.020609	0.066331	0.962955	1410	2	-0.13631
ENO2	6	0.24465	0.48937	0.999872	10173	4	-0.49922	0.020617	0.066353	0.962955	1411	1	-0.49922
AGMO	6	0.82318	0.90683	0.999872	19396	2	2.9739	0.020622	0.066364	0.962955	1412	4	2.9739
SH2D3A	6	0.75984	0.86986	0.999872	18536	2	1.5074	0.020702	0.066563	0.962955	1413	3	1.5074
CAPRIN2	6	0.049499	0.15885	0.99173	3293	4	-1.0232	0.020716	0.066597	0.962955	1414	1	-1.0232
OCM	6	0.81991	0.90482	0.999872	19352	1	1.0736	0.020716	0.066597	0.962955	1415	2	1.0736
OR13C5	6	0.25212	0.49981	0.999872	10375	2	1.4815	0.020716	0.066597	0.962955	1416	3	1.4815
C11orf16	6	0.25359	0.5019	0.999872	10417	1	2.7021	0.020725	0.066617	0.962955	1417	4	2.7021
LRRK1	6	0.026312	0.094257	0.99173	1934	2	1.4398	0.020794	0.066795	0.962955	1418	3	1.4398
TRIM73	5	0.82243	0.87964	0.999872	19384	1	3.2266	0.020815	0.064668	0.962837	1419	3	3.2266
C16orf59	6	0.94878	0.95513	0.999872	20698	1	1.9629	0.020837	0.066898	0.962955	1420	3	1.9629
KRTAP21-1	6	0.44435	0.67312	0.999872	14054	1	2.4479	0.020861	0.066955	0.962955	1421	4	2.4479
EPHX3	6	0.92895	0.94519	0.999872	20444	1	2.5033	0.020882	0.067004	0.962955	1422	4	2.5033
RBM4B	6	0.086572	0.24179	0.99405	5002	3	-2.1695	0.020889	0.067021	0.962955	1423	1	-2.1695
MSANTD1	6	0.11563	0.29187	0.999443	6055	2	0.90054	0.020889	0.067021	0.962955	1424	2	0.90054
HOOK1	6	0.27412	0.52426	0.999872	10888	3	-0.35947	0.020889	0.067021	0.962955	1425	2	-0.35947
ATP5G1	6	0.43996	0.66938	0.999872	13967	1	1.309	0.020912	0.067085	0.962955	1426	2	1.309
ZNF267	6	0.82186	0.90602	0.999872	19376	2	2.7724	0.020997	0.067306	0.962955	1427	4	2.7724
RASA3	6	0.26925	0.51996	0.999872	10790	3	0.46729	0.021005	0.067332	0.962955	1428	3	0.46729
ADAM32	6	0.68096	0.82863	0.999872	17547	2	2.1903	0.021013	0.067355	0.962955	1429	3	2.1903
ELMO1	6	0.17302	0.38448	0.999443	8000	3	-0.057471	0.021022	0.06738	0.962955	1430	2	-0.057471
IL5RA	6	0.44608	0.6746	0.999872	14070	2	2.4335	0.021094	0.067573	0.962955	1431	4	2.4335
CDK5R2	6	0.93645	0.94863	0.999872	20546	1	2.5691	0.021107	0.067616	0.962955	1432	4	2.5691
IRF2BP1	6	0.10942	0.28137	0.999354	5839	1	2.7314	0.021223	0.067921	0.962955	1433	4	2.7314
PTP4A3	6	0.33862	0.58171	0.999872	12130	3	0.5545	0.021235	0.067949	0.962955	1434	2	0.5545
CCDC36	6	0.53439	0.74886	0.999872	15606	3	-0.26761	0.021235	0.067949	0.962955	1435	2	-0.26761
CDKN1A	6	0.46911	0.69402	0.999872	14453	3	0.78962	0.021235	0.067949	0.962955	1436	3	0.78962
CLDN22	6	0.021154	0.078819	0.99173	1614	5	-1.1606	0.021235	0.067949	0.962955	1437	1	-1.1606
CDC40	6	0.82901	0.91051	0.999872	19471	1	1.832	0.021235	0.067949	0.962955	1438	3	1.832
C20orf195	6	0.75271	0.8659	0.999872	18431	2	0.32755	0.021235	0.067949	0.962955	1439	2	0.32755
FAF1	6	0.089695	0.24728	0.994606	5129	1	2.421	0.021235	0.067949	0.962955	1440	3	2.421
ANKRD13B	6	0.86787	0.92469	0.999872	19839	1	2.3975	0.021237	0.067953	0.962955	1441	3	2.3975
hsa-mir-489	4	0.42426	0.59207	0.999872	13694	1	3.3552	0.021245	0.056719	0.951634	1442	3	3.3552
COBL	6	0.99006	0.9901	1	21464	0	2.3908	0.021248	0.06798	0.962955	1443	4	2.3908
KLF1	6	0.92124	0.94196	0.999872	20346	1	1.5108	0.021258	0.06801	0.962955	1444	4	1.5108
FSHB	6	0.83904	0.91686	0.999872	19624	1	2.5397	0.021265	0.068026	0.962955	1445	4	2.5397
hsa-mir-3664	4	0.98038	0.98041	1	21279	0	2.685	0.021274	0.05679	0.951634	1446	3	2.685
GABARAPL2	6	0.61155	0.79543	0.999872	16731	1	2.3367	0.021302	0.06813	0.962955	1447	3	2.3367
SETDB1	6	0.68796	0.83214	0.999872	17627	2	1.6866	0.021311	0.068147	0.962955	1448	3	1.6866
SMAD7	6	0.99565	0.9957	1	21593	0	2.7882	0.02132	0.068171	0.962955	1449	4	2.7882
TRPM8	6	0.89053	0.93117	0.999872	20034	1	2.2446	0.021331	0.068194	0.962955	1450	4	2.2446
ARF4	6	0.47683	0.70059	0.999872	14591	2	2.6149	0.021355	0.068262	0.962955	1451	4	2.6149
DEFB136	6	0.9851	0.98523	1	21352	0	2.3914	0.021397	0.06837	0.962955	1452	4	2.3914
NBEAL2	6	0.87313	0.92607	0.999872	19887	1	2.6336	0.021471	0.068563	0.962955	1453	4	2.6336
MAATS1	6	0.5489	0.76078	0.999872	15880	2	2.2992	0.021513	0.068675	0.962955	1454	3	2.2992
KLRK1	6	0.14908	0.3468	0.999443	7196	1	2.2452	0.021553	0.068777	0.962955	1455	3	2.2452
TSKS	6	0.93074	0.94593	0.999872	20467	1	2.7849	0.021557	0.068789	0.962955	1456	4	2.7849
BID	6	0.61151	0.79542	0.999872	16726	2	2.4915	0.021558	0.068792	0.962955	1457	4	2.4915
GTPBP3	6	0.28354	0.53262	0.999872	11055	2	-0.0092591	0.021605	0.068914	0.962955	1458	2	-0.0092591
VCP	6	0.20805	0.43702	0.999872	9105	3	-0.2533	0.021605	0.068914	0.962955	1459	1	-0.2533
SLAIN2	6	0.45615	0.68314	0.999872	14240	2	1.3046	0.021605	0.068914	0.962955	1460	3	1.3046
NonTargetingControlGuideForHuman_0659	1	0.97839	0.97842	1	21233	0	6.316	0.021605	0.021548	0.879262	1461	1	6.316
PDCL2	6	0.23423	0.47479	0.999872	9874	2	1.255	0.021636	0.069004	0.962955	1462	3	1.255
C18orf63	6	0.39359	0.62966	0.999872	13113	2	0.49922	0.021655	0.069058	0.962955	1463	2	0.49922
SLC5A1	6	0.54462	0.7573	0.999872	15795	2	1.2474	0.021655	0.069058	0.962955	1464	3	1.2474
RNMT	6	0.67323	0.82484	0.999872	17444	2	1.4903	0.021655	0.069058	0.962955	1465	3	1.4903
CARD8	6	0.45993	0.68633	0.999872	14306	3	-0.50931	0.021655	0.069058	0.962955	1466	2	-0.50931
AGXT2	6	0.082087	0.2339	0.99405	4811	3	1.1828	0.021655	0.069058	0.962955	1467	3	1.1828
LNP1	6	0.9709	0.97103	1	21076	1	0.94853	0.021655	0.069058	0.962955	1468	2	0.94853
TMEM245	6	0.41253	0.64595	0.999872	13472	3	1.1395	0.021655	0.069058	0.962955	1469	3	1.1395
TOR1B	6	0.82318	0.90683	0.999872	19394	2	0.91804	0.021655	0.069058	0.962955	1470	2	0.91804
YIPF2	6	0.38952	0.62615	0.999872	13045	2	0.82681	0.021655	0.069058	0.962955	1471	3	0.82681
WHSC1	6	0.96044	0.96251	0.999872	20875	1	1.3007	0.021655	0.069058	0.962955	1472	3	1.3007
SASH1	6	0.0075453	0.034682	0.99173	680	1	1.6652	0.021655	0.069058	0.962955	1473	3	1.6652
RPL18A	6	0.11061	0.28342	0.999354	5891	4	-1.0723	0.021655	0.069058	0.962955	1474	2	-1.0723
ZNF234	6	0.021068	0.078552	0.99173	1603	3	1.1094	0.021665	0.069082	0.962955	1475	3	1.1094
SLC19A1	6	0.40449	0.63906	0.999872	13311	1	2.5641	0.021682	0.069132	0.962955	1476	4	2.5641
DOT1L	6	0.22709	0.46466	0.999872	9661	2	2.4265	0.021725	0.069236	0.962955	1477	4	2.4265
ZNF181	6	0.80241	0.8942	0.999872	19091	1	2.7298	0.021728	0.069248	0.962955	1478	4	2.7298
UGT2A3	6	0.96497	0.96594	0.999872	20958	1	2.4025	0.021774	0.069367	0.962955	1479	4	2.4025
C2orf80	6	0.6477	0.81243	0.999872	17166	2	1.7911	0.02182	0.069478	0.962955	1480	3	1.7911
hsa-mir-4298	4	0.56319	0.70879	0.999872	16155	1	2.651	0.021831	0.058008	0.951634	1481	3	2.651
hsa-mir-6762	4	0.80686	0.83496	0.999872	19171	1	3.2541	0.0219	0.058159	0.951634	1482	3	3.2541
SLC5A8	6	0.28826	0.53691	0.999872	11158	2	1.8688	0.021916	0.069721	0.962955	1483	3	1.8688
STK32A	5	0.78609	0.86766	0.999872	18865	1	2.0953	0.021929	0.067792	0.962955	1484	4	2.0953
HAND1	6	0.19853	0.42303	0.999872	8775	2	2.1909	0.021936	0.069774	0.962955	1485	4	2.1909
MAEA	6	0.7374	0.85763	0.999872	18233	1	1.2166	0.021975	0.069877	0.962955	1486	2	1.2166
SPIN2A	6	0.53775	0.7516	0.999872	15680	2	1.6804	0.021975	0.069877	0.962955	1487	3	1.6804
LMAN1	6	0.45918	0.68569	0.999872	14291	2	1.0878	0.021975	0.069877	0.962955	1488	3	1.0878
HOMER3	6	0.2007	0.42624	0.999872	8850	2	0.81233	0.021975	0.069877	0.962955	1489	2	0.81233
KCTD21	6	0.78057	0.88161	0.999872	18783	1	2.4553	0.022023	0.069999	0.962955	1490	4	2.4553
SIRT2	6	0.25358	0.50189	0.999872	10412	2	2.4901	0.022027	0.070009	0.962955	1491	4	2.4901
ACTRT2	6	0.75966	0.86976	0.999872	18535	2	2.3438	0.022063	0.070096	0.962955	1492	4	2.3438
hsa-mir-548o	4	0.76657	0.81406	0.999872	18626	1	1.4986	0.022127	0.058665	0.951634	1493	2	1.4986
AIF1	6	0.28354	0.53262	0.999872	11058	1	2.3298	0.022148	0.070309	0.962955	1494	4	2.3298
VWA9	6	0.034487	0.11783	0.99173	2422	3	1.5194	0.022269	0.070623	0.962955	1495	3	1.5194
SKI	6	0.73286	0.85521	0.999872	18166	1	2.4063	0.022276	0.07064	0.962955	1496	4	2.4063
IL23R	6	0.20745	0.43617	0.999872	9071	1	2.5663	0.022301	0.0707	0.962955	1497	4	2.5663
OMG	6	0.25927	0.50978	0.999872	10585	2	2.6682	0.022332	0.07079	0.962955	1498	4	2.6682
ARFGEF2	6	0.5774	0.77995	0.999872	16331	1	2.8947	0.022335	0.0708	0.962955	1499	4	2.8947
TSGA13	6	0.038768	0.12982	0.99173	2677	3	-1.2403	0.022346	0.070824	0.962955	1500	1	-1.2403
RTL1	6	0.13753	0.32815	0.999443	6817	4	-0.50607	0.022346	0.070824	0.962955	1501	1	-0.50607
PRB3	6	0.23881	0.48124	0.999872	10001	3	-0.20078	0.022346	0.070824	0.962955	1502	1	-0.20078
CDC16	6	0.018589	0.070895	0.99173	1430	4	-0.77489	0.022346	0.070824	0.962955	1503	1	-0.77489
ARL5A	6	0.7219	0.84949	0.999872	18037	1	1.1088	0.022346	0.070824	0.962955	1504	3	1.1088
ST6GALNAC2	6	0.80757	0.89731	0.999872	19182	2	2.4191	0.02237	0.07088	0.962955	1505	4	2.4191
FAM207A	6	0.52246	0.73897	0.999872	15379	2	1.9374	0.022391	0.070937	0.962955	1506	3	1.9374
OR5B17	6	0.38141	0.61902	0.999872	12913	2	1.8035	0.022404	0.070973	0.962955	1507	3	1.8035
L3MBTL2	6	0.90187	0.93478	0.999872	20142	1	2.3584	0.022413	0.070992	0.962955	1508	3	2.3584
ZNF684	6	0.07458	0.2205	0.99405	4537	3	0.14991	0.022445	0.071071	0.962955	1509	2	0.14991
IRGQ	6	0.79995	0.89279	0.999872	19064	2	2.7448	0.022488	0.071176	0.962955	1510	4	2.7448
PPIAL4G	3	0.76659	0.77479	0.999872	18627	1	0.18563	0.022536	0.057655	0.951634	1511	1	0.18563
TWIST1	6	0.91337	0.93887	0.999872	20256	1	2.5242	0.022572	0.071395	0.962955	1512	3	2.5242
CHPF	5	0.98387	0.98394	1	21331	0	2.7459	0.022575	0.069573	0.962955	1513	4	2.7459
hsa-mir-1267	4	0.89198	0.89315	0.999872	20051	1	2.2483	0.02259	0.059674	0.951634	1514	2	2.2483
CPXCR1	6	0.46431	0.69002	0.999872	14384	2	2.3611	0.022605	0.071496	0.962955	1515	4	2.3611
PRELID2	6	0.49651	0.71714	0.999872	14936	2	2.5827	0.022623	0.071546	0.962955	1516	4	2.5827
hsa-mir-3198-1	4	0.98144	0.98142	1	21295	0	2.5783	0.022627	0.05975	0.951634	1517	3	2.5783
KRT31	6	0.13238	0.31968	0.999443	6626	4	-0.68254	0.022628	0.07156	0.962955	1518	2	-0.68254
ZNF831	6	0.54332	0.75622	0.999872	15774	1	2.344	0.022644	0.071595	0.962955	1519	4	2.344
SRRM5	6	0.9949	0.99493	1	21569	0	2.2158	0.022687	0.071704	0.962955	1520	4	2.2158
TMEM81	6	0.22249	0.45798	0.999872	9518	3	1.4034	0.022712	0.071777	0.962955	1521	3	1.4034
MFSD6	6	0.94914	0.95534	0.999872	20705	1	2.6237	0.02273	0.071827	0.962955	1522	4	2.6237
RCVRN	6	0.99056	0.99057	1	21471	0	2.2269	0.022736	0.071846	0.962955	1523	4	2.2269
KCNK3	6	0.32932	0.57357	0.999872	11952	2	1.0346	0.022759	0.071904	0.962955	1524	2	1.0346
MAGEA3	6	0.022025	0.081489	0.99173	1666	3	1.4402	0.022771	0.071935	0.962955	1525	3	1.4402
SLC5A11	6	0.96306	0.96446	0.999872	20920	1	2.3106	0.022785	0.071965	0.962955	1526	4	2.3106
B3GNT7	6	0.20203	0.42823	0.999872	8880	2	2.3453	0.022802	0.072003	0.962955	1527	4	2.3453
ATP8A1	6	0.33601	0.57941	0.999872	12082	2	1.1423	0.022803	0.072004	0.962955	1528	3	1.1423
CAMK2D	6	0.80857	0.89792	0.999872	19197	2	2.5458	0.022842	0.072113	0.962955	1529	4	2.5458
BRINP1	4	0.023791	0.074574	0.99173	1772	1	2.6887	0.022849	0.060234	0.95198	1530	3	2.6887
hsa-mir-206	4	0.0074945	0.025611	0.99173	677	3	-1.7202	0.022853	0.060238	0.95198	1531	1	-1.7202
CSGALNACT1	6	0.1261	0.30932	0.999443	6426	2	1.8067	0.022864	0.072172	0.962955	1532	3	1.8067
LRRC10	6	0.21749	0.45077	0.999872	9375	2	0.86437	0.022888	0.072236	0.962955	1533	3	0.86437
RBM19	6	0.1493	0.34716	0.999443	7203	3	0.36679	0.022888	0.072236	0.962955	1534	2	0.36679
CCNK	6	0.80398	0.89515	0.999872	19128	1	1.7582	0.022888	0.072236	0.962955	1535	3	1.7582
NDUFS2	6	0.01762	0.067919	0.99173	1365	4	-1.0756	0.022888	0.072236	0.962955	1536	2	-1.0756
UHMK1	6	0.030986	0.10793	0.99173	2221	4	-1.1255	0.022888	0.072236	0.962955	1537	2	-1.1255
ATRAID	6	0.44824	0.67639	0.999872	14107	2	0.08282	0.022888	0.072236	0.962955	1538	1	0.08282
TRIM8	6	0.75389	0.86656	0.999872	18447	2	0.069239	0.022888	0.072236	0.962955	1539	2	0.069239
COL28A1	6	0.57224	0.77765	0.999872	16268	2	1.9262	0.022888	0.072236	0.962955	1540	4	1.9262
MYOM2	6	0.19981	0.42491	0.999872	8822	2	2.3546	0.022888	0.072236	0.962955	1541	4	2.3546
VPS33A	6	0.56402	0.77315	0.999872	16177	2	2.5087	0.022888	0.072236	0.962955	1542	4	2.5087
ADRBK2	6	0.43996	0.66938	0.999872	13972	1	2.0721	0.022901	0.072269	0.962955	1543	3	2.0721
CXCL5	6	0.58809	0.78476	0.999872	16463	1	0.99028	0.022917	0.072317	0.962955	1544	2	0.99028
KLF4	6	0.90286	0.93512	0.999872	20152	1	2.6774	0.022925	0.072342	0.962955	1545	4	2.6774
SLC39A12	6	0.57399	0.77844	0.999872	16287	2	2.3992	0.022948	0.072404	0.962955	1546	4	2.3992
AXIN1	6	0.55097	0.76245	0.999872	15924	2	2.2984	0.022973	0.072472	0.962955	1547	4	2.2984
CRB1	6	0.58632	0.78399	0.999872	16437	2	2.356	0.022975	0.072474	0.962955	1548	3	2.356
PYHIN1	6	0.04915	0.15794	0.99173	3277	4	-1.1014	0.022978	0.072483	0.962955	1549	2	-1.1014
GSTO2	6	0.21912	0.45308	0.999872	9421	4	-0.34643	0.022996	0.072528	0.962955	1550	2	-0.34643
hsa-mir-5707	1	0.97699	0.97702	1	21202	0	3.7233	0.023009	0.022968	0.881462	1551	1	3.7233
NonTargetingControlGuideForHuman_0725	1	0.97699	0.97702	1	21201	0	3.7233	0.023009	0.022968	0.881462	1552	1	3.7233
NonTargetingControlGuideForHuman_0889	1	0.97699	0.97702	1	21200	0	3.7233	0.023009	0.022968	0.881462	1553	1	3.7233
PARVB	6	0.78475	0.884	0.999872	18847	2	2.3754	0.023071	0.072718	0.964306	1554	4	2.3754
PDILT	6	0.68569	0.831	0.999872	17606	2	1.7886	0.023331	0.073374	0.968524	1555	3	1.7886
ACER2	6	0.40954	0.64339	0.999872	13419	2	1.7876	0.023354	0.07344	0.968524	1556	3	1.7876
LRFN2	6	0.016756	0.065211	0.99173	1308	4	-1.088	0.023357	0.073449	0.968524	1557	2	-1.088
UNC80	6	0.87484	0.92656	0.999872	19896	1	2.7191	0.023373	0.07349	0.968524	1558	4	2.7191
ERLIN1	6	0.65417	0.81549	0.999872	17235	2	1.0518	0.023406	0.07358	0.968524	1559	2	1.0518
SLC25A29	6	0.44954	0.67754	0.999872	14125	2	0.31001	0.023406	0.07358	0.968524	1560	2	0.31001
RABGEF1	6	0.19208	0.41338	0.999872	8566	2	0.30919	0.023406	0.07358	0.968524	1561	2	0.30919
MSR1	6	0.72842	0.85283	0.999872	18116	2	0.2439	0.023437	0.073667	0.968524	1562	2	0.2439
EIF2S2	6	0.95916	0.9616	0.999872	20847	1	2.156	0.023442	0.073681	0.968524	1563	3	2.156
ARSF	6	0.43996	0.66938	0.999872	13971	1	0.57746	0.023455	0.073714	0.968524	1564	2	0.57746
PCDHGB1	2	0.55916	0.57325	0.999872	16087	1	3.5094	0.02349	0.043341	0.932592	1565	1	3.5094
GTF3C2	6	0.96006	0.96223	0.999872	20868	1	2.0834	0.023494	0.073814	0.968524	1566	4	2.0834
hsa-mir-3171	2	0.78854	0.78826	0.999872	18906	0	3.7423	0.023506	0.043369	0.932592	1567	1	3.7423
ITIH4	6	0.75429	0.86678	0.999872	18452	1	2.4275	0.023531	0.073897	0.968524	1568	4	2.4275
C15orf48	6	0.086572	0.24179	0.99405	5004	2	2.1798	0.023549	0.073943	0.968524	1569	3	2.1798
HBG2	2	0.89212	0.89207	0.999872	20052	0	4.4309	0.023573	0.043497	0.932592	1570	1	4.4309
hsa-mir-1288	4	0.61439	0.75312	0.999872	16766	1	3.3554	0.023619	0.061897	0.957495	1571	3	3.3554
hsa-mir-617	4	0.73147	0.79783	0.999872	18153	1	2.2695	0.023631	0.061922	0.957495	1572	2	2.2695
TMEM185A	6	0.40954	0.64339	0.999872	13414	1	2.4624	0.023657	0.074212	0.968524	1573	4	2.4624
hsa-mir-548ag-2	3	0.97626	0.97636	1	21189	0	1.5488	0.023743	0.060568	0.95198	1574	3	1.5488
HLA-B	6	0.86012	0.92272	0.999872	19783	1	0.83786	0.023748	0.07445	0.968524	1575	2	0.83786
UQCRH	6	0.75797	0.86882	0.999872	18513	2	2.0193	0.023751	0.074457	0.968524	1576	4	2.0193
GNAT2	6	0.11889	0.29736	0.999443	6179	4	-0.60722	0.023751	0.074457	0.968524	1577	1	-0.60722
C21orf33	6	0.66043	0.8185	0.999872	17292	1	1.5239	0.023751	0.074457	0.968524	1578	3	1.5239
SNX13	6	0.25715	0.50682	0.999872	10517	4	-0.20118	0.023751	0.074457	0.968524	1579	2	-0.20118
VN1R2	6	0.98065	0.9808	1	21283	0	1.1342	0.023751	0.074457	0.968524	1580	2	1.1342
ZNHIT1	6	0.3401	0.58301	0.999872	12154	3	-0.51785	0.023751	0.074457	0.968524	1581	2	-0.51785
CHP1	6	0.77195	0.87671	0.999872	18681	2	2.5305	0.023767	0.074495	0.968524	1582	4	2.5305
SYT16	6	0.98981	0.98986	1	21451	0	2.6384	0.023772	0.074504	0.968524	1583	4	2.6384
C10orf67	6	0.66895	0.82272	0.999872	17395	1	2.2042	0.023805	0.074585	0.968524	1584	3	2.2042
PSAPL1	6	0.99821	0.99822	1	21649	0	2.5739	0.023817	0.074616	0.968524	1585	4	2.5739
COX18	6	0.11063	0.28345	0.999354	5895	1	2.0158	0.023822	0.074634	0.968524	1586	4	2.0158
NonTargetingControlGuideForHuman_0474	1	0.97617	0.97619	1	21187	0	5.7997	0.023835	0.02376	0.881462	1587	1	5.7997
RPS10-NUDT3	3	0.38126	0.5315	0.999872	12901	1	3.4516	0.023836	0.060791	0.95198	1588	2	3.4516
FCGRT	6	0.60485	0.79237	0.999872	16644	1	2.1741	0.023895	0.07482	0.968524	1589	4	2.1741
hsa-mir-4686	4	0.89146	0.89269	0.999872	20041	1	2.6464	0.023902	0.062525	0.957495	1590	3	2.6464
CCDC85A	5	0.99585	0.99582	1	21597	0	1.7232	0.02392	0.07327	0.968524	1591	4	1.7232
BRK1	6	0.20465	0.43211	0.999872	8972	4	-0.37014	0.023927	0.074896	0.968524	1592	2	-0.37014
OR2T29	6	0.90286	0.93512	0.999872	20151	1	2.5683	0.023934	0.074915	0.968524	1593	4	2.5683
RASGEF1C	6	0.51962	0.73664	0.999872	15332	2	2.2685	0.023988	0.07506	0.968524	1594	4	2.2685
TOPAZ1	6	0.22418	0.46044	0.999872	9579	2	1.7515	0.024007	0.07511	0.968524	1595	3	1.7515
APLP2	6	0.016658	0.064905	0.99173	1305	3	1.2387	0.024009	0.075113	0.968524	1596	3	1.2387
HDC	6	0.24799	0.49399	0.999872	10278	3	0.34385	0.024034	0.075193	0.968524	1597	2	0.34385
HSD3B1	6	0.2679	0.51874	0.999872	10754	1	1.7877	0.024043	0.075219	0.968524	1598	3	1.7877
ARMC4	6	0.10578	0.27519	0.997651	5724	2	1.3832	0.024051	0.075235	0.968524	1599	3	1.3832
OR5K1	6	0.16207	0.3675	0.999443	7616	2	1.6156	0.024077	0.075303	0.968524	1600	3	1.6156
GTF2F1	6	0.99813	0.99813	1	21646	0	2.5881	0.024081	0.075308	0.968524	1601	4	2.5881
PLD6	6	0.80189	0.89391	0.999872	19084	1	2.525	0.024114	0.07539	0.968524	1602	4	2.525
PARD6B	6	0.29032	0.53873	0.999872	11202	1	2.5975	0.024118	0.075395	0.968524	1603	4	2.5975
ANP32A	6	0.10606	0.27567	0.998046	5732	3	-0.28476	0.024124	0.07541	0.968524	1604	2	-0.28476
EFCAB5	4	0.6747	0.77497	0.999872	17464	1	2.5882	0.024144	0.063065	0.957495	1605	3	2.5882
HAUS3	6	0.23929	0.48191	0.999872	10011	2	2.6364	0.024162	0.075511	0.968524	1606	4	2.6364
SEC31B	6	0.11786	0.2956	0.999443	6129	4	-0.62797	0.024169	0.075532	0.968524	1607	2	-0.62797
CLDND2	6	0.75746	0.86854	0.999872	18497	2	2.1635	0.024228	0.075669	0.968524	1608	3	2.1635
TLR9	6	0.014781	0.059088	0.99173	1177	4	-1.0836	0.024244	0.075708	0.968524	1609	1	-1.0836
MBL2	6	0.016125	0.063243	0.99173	1265	4	-1.2014	0.024244	0.075708	0.968524	1610	2	-1.2014
ETFA	6	0.11059	0.28338	0.999354	5890	3	-0.4549	0.024244	0.075708	0.968524	1611	1	-0.4549
PGK2	6	0.56168	0.77121	0.999872	16136	1	1.2842	0.024244	0.075708	0.968524	1612	2	1.2842
SUMF2	6	0.24691	0.49252	0.999872	10246	3	0.28298	0.024244	0.075708	0.968524	1613	2	0.28298
MCAT	6	0.14767	0.34455	0.999443	7146	4	-0.92312	0.024244	0.075708	0.968524	1614	1	-0.92312
WDR41	6	0.32964	0.57384	0.999872	11961	2	1.1904	0.02425	0.07572	0.968524	1615	3	1.1904
hsa-mir-218-2	4	0.41569	0.58501	0.999872	13525	1	2.7304	0.024287	0.063389	0.95774	1616	3	2.7304
ATP6V1D	6	0.75429	0.86678	0.999872	18453	1	2.1382	0.024295	0.075828	0.968524	1617	4	2.1382
PNPLA6	6	0.52863	0.74411	0.999872	15502	2	2.2705	0.024295	0.075828	0.968524	1618	4	2.2705
NonTargetingControlGuideForHuman_0008	1	0.9757	0.97573	1	21176	0	6.0428	0.024296	0.024201	0.881462	1619	1	6.0428
C9orf37	6	0.30998	0.5563	0.999872	11596	1	2.4301	0.024311	0.075873	0.968524	1620	4	2.4301
RBM17	6	0.058484	0.18236	0.99173	3784	3	-0.65924	0.024331	0.075919	0.968524	1621	2	-0.65924
CHPT1	6	0.23825	0.48044	0.999872	9988	4	-0.32313	0.02434	0.075942	0.968524	1622	2	-0.32313
SSR2	6	0.2007	0.42624	0.999872	8844	2	0.6145	0.024349	0.075966	0.968524	1623	2	0.6145
GPR34	6	0.35219	0.59359	0.999872	12373	2	0.65454	0.024358	0.075985	0.968524	1624	2	0.65454
RRM2	6	0.013812	0.056034	0.99173	1125	4	-1.353	0.024394	0.076077	0.968524	1625	2	-1.353
DIXDC1	6	0.016507	0.064457	0.99173	1292	1	2.5633	0.024403	0.076102	0.968524	1626	4	2.5633
CLEC7A	6	0.26042	0.51139	0.999872	10618	3	1.0307	0.024412	0.076115	0.968524	1627	3	1.0307
CYHR1	6	0.54156	0.75476	0.999872	15746	3	0.098372	0.024448	0.076202	0.968817	1628	2	0.098372
SALL2	6	0.51999	0.73695	0.999872	15335	3	0.69593	0.024466	0.076256	0.968817	1629	3	0.69593
hsa-mir-642a	4	0.95765	0.95755	0.999872	20826	0	2.8681	0.024469	0.06376	0.960115	1630	3	2.8681
SLC10A3	6	0.87551	0.92674	0.999872	19901	1	2.0893	0.024472	0.076272	0.968817	1631	4	2.0893
SDR42E1	6	0.24781	0.49373	0.999872	10262	3	-0.31637	0.024515	0.076397	0.969837	1632	1	-0.31637
GCH1	6	0.77843	0.88037	0.999872	18759	1	2.1031	0.024584	0.076586	0.970111	1633	4	2.1031
ZNF320	5	0.3533	0.57511	0.999872	12390	1	3.2469	0.024625	0.075173	0.968524	1634	3	3.2469
AADACL4	6	0.54247	0.75553	0.999872	15760	3	1.5443	0.024672	0.076813	0.970111	1635	3	1.5443
STC1	6	0.99124	0.99125	1	21489	0	1.8669	0.024711	0.076923	0.970111	1636	3	1.8669
SHB	6	0.92784	0.9447	0.999872	20427	1	1.1367	0.024712	0.076927	0.970111	1637	2	1.1367
INPP5A	6	0.22046	0.455	0.999872	9445	3	0.07373	0.024712	0.076927	0.970111	1638	2	0.07373
MUC22	6	0.97802	0.97814	1	21224	0	0.27843	0.024712	0.076927	0.970111	1639	1	0.27843
KIAA1377	6	0.6555	0.8161	0.999872	17252	2	0.71364	0.024712	0.076927	0.970111	1640	2	0.71364
KIAA0947	6	0.35619	0.59703	0.999872	12434	2	1.7348	0.024712	0.076927	0.970111	1641	4	1.7348
C18orf42	6	0.7203	0.84866	0.999872	18015	2	2.5986	0.024712	0.076927	0.970111	1642	4	2.5986
SLAMF1	6	0.28661	0.53542	0.999872	11130	3	1.3189	0.024737	0.076994	0.970111	1643	3	1.3189
EIF1AY	6	0.96463	0.96567	0.999872	20947	1	2.2627	0.024751	0.077023	0.970111	1644	4	2.2627
CD2AP	6	0.1419	0.33526	0.999443	6965	3	1.4042	0.024763	0.07705	0.970111	1645	3	1.4042
KCTD3	4	0.75329	0.80774	0.999872	18438	1	1.0578	0.024795	0.064467	0.962182	1646	2	1.0578
hsa-mir-498	4	0.77176	0.81662	0.999872	18678	1	2.2789	0.024795	0.064467	0.962182	1647	3	2.2789
COL4A4	6	0.11288	0.28728	0.999443	5961	3	1.5313	0.02481	0.077152	0.970111	1648	3	1.5313
SLC6A4	6	0.21371	0.44536	0.999872	9267	3	-0.24958	0.024819	0.077177	0.970111	1649	2	-0.24958
hsa-mir-7849	4	0.27768	0.47238	0.999872	10955	1	2.7154	0.024853	0.064587	0.962295	1650	3	2.7154
C5orf52	6	0.40155	0.63655	0.999872	13256	3	0.52914	0.024883	0.077334	0.971509	1651	2	0.52914
PCDHGC3	2	0.92243	0.92248	0.999872	20359	0	3.3052	0.024947	0.04591	0.936248	1652	2	3.3052
hsa-mir-1244-2	2	0.22475	0.33645	0.999443	9598	1	1.7784	0.024947	0.04591	0.936248	1653	1	1.7784
CLC	6	0.70934	0.84301	0.999872	17877	2	0.93582	0.024983	0.077568	0.973316	1654	3	0.93582
ZNF347	6	0.51253	0.73071	0.999872	15198	2	2.0972	0.025082	0.077808	0.974086	1655	3	2.0972
CECR2	6	0.42413	0.65588	0.999872	13684	3	1.0326	0.025082	0.077808	0.974086	1656	3	1.0326
BEND3	6	0.039809	0.13272	0.99173	2730	2	1.0482	0.025082	0.077808	0.974086	1657	2	1.0482
PROSER1	6	0.13776	0.32855	0.999443	6832	2	0.80004	0.025082	0.077808	0.974086	1658	3	0.80004
ZKSCAN8	6	0.23929	0.48191	0.999872	10012	2	2.3621	0.025125	0.077902	0.974269	1659	4	2.3621
ITK	6	0.74127	0.85968	0.999872	18290	2	2.0606	0.025128	0.077913	0.974269	1660	3	2.0606
CD8A	6	0.32511	0.56982	0.999872	11868	1	1.9119	0.025184	0.078056	0.97545	1661	3	1.9119
WFDC5	6	0.021916	0.081148	0.99173	1660	3	-0.90264	0.025202	0.078107	0.97545	1662	2	-0.90264
SCAPER	6	0.54907	0.76092	0.999872	15897	1	1.0345	0.02523	0.078175	0.97545	1663	3	1.0345
JOSD2	6	0.99393	0.99396	1	21551	0	2.3763	0.025233	0.078187	0.97545	1664	4	2.3763
LY96	6	0.72817	0.8527	0.999872	18111	2	2.2716	0.025322	0.078422	0.975471	1665	4	2.2716
FMNL2	6	0.59199	0.78656	0.999872	16511	2	1.9558	0.025353	0.078492	0.975471	1666	3	1.9558
hsa-mir-6763	4	0.79146	0.82663	0.999872	18940	1	2.1515	0.025371	0.065735	0.962955	1667	2	2.1515
HIST1H2AA	6	0.68819	0.83225	0.999872	17636	1	2.6025	0.025387	0.078578	0.975471	1668	4	2.6025
MTA3	6	0.028704	0.10129	0.99173	2087	3	-0.78159	0.025395	0.078598	0.975471	1669	2	-0.78159
ELAVL3	6	0.77631	0.87918	0.999872	18729	1	1.998	0.025407	0.078627	0.975471	1670	3	1.998
CKS2	6	0.42643	0.65783	0.999872	13726	2	2.4083	0.025414	0.078645	0.975471	1671	4	2.4083
PCDHA13	2	0.97455	0.9747	1	21150	0	4.3548	0.025454	0.046805	0.93961	1672	2	4.3548
TET2	6	0.08361	0.23656	0.99405	4883	2	1.3992	0.025476	0.078797	0.975471	1673	3	1.3992
PPIC	6	0.8331	0.9131	0.999872	19536	2	2.7372	0.025476	0.078797	0.975471	1674	4	2.7372
CXCL10	6	0.97843	0.97856	1	21235	0	-0.074846	0.025476	0.078797	0.975471	1675	1	-0.074846
C12orf57	6	0.20328	0.43008	0.999872	8929	3	0.22706	0.025476	0.078797	0.975471	1676	2	0.22706
OR11A1	6	0.63237	0.80514	0.999872	16990	1	0.94084	0.025505	0.078874	0.975471	1677	3	0.94084
OR2T3	6	0.037181	0.1254	0.99173	2598	2	2.4655	0.025514	0.078899	0.975471	1678	4	2.4655
PRSS36	6	0.94635	0.95372	0.999872	20675	1	2.0352	0.025558	0.079013	0.975471	1679	3	2.0352
PNMT	6	0.92443	0.94324	0.999872	20384	1	2.397	0.025562	0.079023	0.975471	1680	4	2.397
MAP10	6	0.50533	0.72463	0.999872	15088	2	2.6752	0.025569	0.07904	0.975471	1681	4	2.6752
AUH	6	0.61842	0.79868	0.999872	16822	1	1.1107	0.025579	0.079061	0.975471	1682	3	1.1107
2019-09-10	3	0.19361	0.3246	0.999443	8613	1	1.1539	0.025579	0.064355	0.962182	1683	1	1.1539
PLXNA2	6	0.074743	0.22081	0.99405	4540	4	-0.72437	0.025588	0.079081	0.975471	1684	2	-0.72437
hsa-mir-4734	4	0.66816	0.77253	0.999872	17386	1	3.0291	0.025597	0.066213	0.962955	1685	3	3.0291
COL9A3	6	0.35594	0.59682	0.999872	12430	3	0.42191	0.025606	0.079135	0.975471	1686	2	0.42191
SMURF2	6	0.10223	0.26907	0.995939	5596	3	-0.68053	0.025648	0.079239	0.975471	1687	1	-0.68053
ESRRG	6	0.9748	0.97492	1	21154	0	2.3033	0.025677	0.079321	0.975471	1688	4	2.3033
LMCD1	6	0.12555	0.30839	0.999443	6392	1	2.1761	0.025683	0.079343	0.975471	1689	4	2.1761
C4orf33	6	0.074099	0.21963	0.99405	4525	2	2.6692	0.02573	0.079452	0.975471	1690	4	2.6692
KANK4	6	0.34715	0.5892	0.999872	12280	2	1.8559	0.025754	0.079506	0.975471	1691	3	1.8559
ZIC3	5	0.87196	0.89954	0.999872	19877	1	1.8803	0.025795	0.078366	0.975471	1692	3	1.8803
hsa-mir-668	4	0.20829	0.39285	0.999872	9123	1	2.6263	0.025799	0.066646	0.962955	1693	3	2.6263
CCPG1	6	0.20888	0.43827	0.999872	9135	1	2.2719	0.025802	0.079626	0.975471	1694	4	2.2719
ETNK1	6	0.23494	0.47579	0.999872	9895	4	-0.28089	0.025845	0.079733	0.975471	1695	1	-0.28089
TBC1D24	6	0.15279	0.35276	0.999443	7320	3	0.032881	0.025845	0.079733	0.975471	1696	2	0.032881
HEXA	6	0.031571	0.10958	0.99173	2251	5	-0.84564	0.025845	0.079733	0.975471	1697	1	-0.84564
HLF	6	0.54085	0.75414	0.999872	15729	2	0.11028	0.025845	0.079733	0.975471	1698	2	0.11028
hsa-mir-133a-1	4	0.85143	0.86214	0.999872	19728	1	2.5131	0.025845	0.066738	0.962955	1699	3	2.5131
hsa-mir-4707	4	0.55008	0.6976	0.999872	15919	2	1.8257	0.025933	0.06692	0.962955	1700	2	1.8257
DNAJB7	6	0.75797	0.86882	0.999872	18511	2	0.59468	0.025939	0.079977	0.975471	1701	2	0.59468
TRMT61B	6	0.41426	0.6474	0.999872	13495	1	2.4735	0.025949	0.079998	0.975471	1702	4	2.4735
hsa-mir-877	4	0.21767	0.40636	0.999872	9389	2	1.1152	0.025951	0.06696	0.962955	1703	2	1.1152
KRTAP6-3	6	0.99565	0.9957	1	21592	0	1.4907	0.025957	0.080021	0.975471	1704	2	1.4907
CELA3B	6	0.07643	0.22387	0.99405	4608	4	-0.9304	0.025985	0.080084	0.975471	1705	2	-0.9304
CDHR1	6	0.73696	0.85741	0.999872	18226	1	2.4295	0.026063	0.080279	0.975471	1706	4	2.4295
RRAD	6	0.52215	0.73872	0.999872	15377	1	1.2319	0.026064	0.08028	0.975471	1707	3	1.2319
EREG	6	0.99707	0.99712	1	21624	0	2.4018	0.026094	0.08036	0.975471	1708	4	2.4018
TRUB2	6	0.58317	0.78255	0.999872	16394	2	1.1201	0.026106	0.080389	0.975471	1709	3	1.1201
OXGR1	6	0.99261	0.99263	1	21514	0	2.5548	0.026126	0.080433	0.975471	1710	4	2.5548
ZZZ3	6	0.14701	0.34348	0.999443	7124	3	-0.11958	0.026143	0.080482	0.975471	1711	2	-0.11958
ASPHD2	6	0.70484	0.84073	0.999872	17831	1	1.9661	0.026165	0.080545	0.975471	1712	4	1.9661
KIAA0101	6	0.24794	0.49392	0.999872	10275	1	0.65329	0.026208	0.080646	0.975471	1713	2	0.65329
CES4A	6	0.28465	0.53363	0.999872	11083	2	2.2105	0.026221	0.080679	0.975471	1714	3	2.2105
hsa-mir-1323	4	0.45949	0.62132	0.999872	14304	2	-0.28328	0.026242	0.067587	0.962955	1715	1	-0.28328
DOK2	6	0.026651	0.09523	0.99173	1964	3	0.97089	0.02626	0.080777	0.975471	1716	3	0.97089
PSORS1C2	6	0.71016	0.84342	0.999872	17886	2	1.6888	0.026283	0.080827	0.975471	1717	3	1.6888
RELT	6	0.63119	0.80456	0.999872	16970	2	2.5797	0.026288	0.08084	0.975471	1718	4	2.5797
RNF126	6	0.50223	0.72196	0.999872	15032	2	2.3053	0.026306	0.080891	0.975471	1719	4	2.3053
DNAJC2	6	0.40449	0.63906	0.999872	13316	2	0.030135	0.026312	0.0809	0.975471	1720	2	0.030135
C19orf21	6	0.78243	0.88265	0.999872	18811	1	1.8361	0.026312	0.0809	0.975471	1721	4	1.8361
P2RY14	6	0.63839	0.80801	0.999872	17065	2	1.8376	0.026312	0.0809	0.975471	1722	3	1.8376
OR9G4	6	0.8411	0.91815	0.999872	19655	1	2.0574	0.026312	0.0809	0.975471	1723	4	2.0574
TRIM11	6	0.47603	0.6999	0.999872	14566	3	0.45143	0.026312	0.0809	0.975471	1724	2	0.45143
OSBPL3	6	0.53071	0.74588	0.999872	15543	3	0.21072	0.026312	0.0809	0.975471	1725	2	0.21072
NEDD1	6	0.0049744	0.023498	0.99173	456	3	-0.7338	0.026312	0.0809	0.975471	1726	2	-0.7338
C15orf52	6	0.36022	0.60052	0.999872	12511	1	2.2136	0.02633	0.080929	0.975471	1727	3	2.2136
CLSTN1	6	0.15313	0.35329	0.999443	7329	2	2.1972	0.026395	0.081096	0.975471	1728	4	2.1972
HERC4	6	0.51424	0.73217	0.999872	15230	3	0.84241	0.026404	0.081123	0.975471	1729	3	0.84241
FOXRED2	6	0.1392	0.33091	0.999443	6874	2	2.4013	0.026449	0.081225	0.975471	1730	4	2.4013
SPACA5	6	0.5266	0.74241	0.999872	15462	2	2.4269	0.026494	0.081359	0.975471	1731	4	2.4269
hsa-mir-1587	4	0.43209	0.59859	0.999872	13832	2	1.8767	0.026506	0.068155	0.962955	1732	2	1.8767
KIF6	6	0.27419	0.52433	0.999872	10900	3	1.2038	0.026525	0.081442	0.975471	1733	3	1.2038
FAM155B	6	0.73688	0.85736	0.999872	18224	2	0.23747	0.026563	0.08153	0.975471	1734	2	0.23747
hsa-mir-1273g	4	0.93171	0.93158	0.999872	20480	0	0.86941	0.026571	0.0683	0.962955	1735	2	0.86941
SCARB1	6	0.21212	0.44301	0.999872	9226	1	2.2914	0.026596	0.081607	0.975471	1736	4	2.2914
PEX16	6	0.31735	0.56289	0.999872	11742	1	2.4073	0.026599	0.081613	0.975471	1737	4	2.4073
NXN	6	0.72516	0.85113	0.999872	18079	1	1.6313	0.026611	0.081644	0.975471	1738	3	1.6313
PREP	6	0.062602	0.19281	0.99173	3972	2	1.9161	0.02665	0.081746	0.975471	1739	4	1.9161
CECR6	6	0.8331	0.9131	0.999872	19537	2	1.7112	0.026683	0.081838	0.975471	1740	3	1.7112
TIGD5	6	0.70686	0.84177	0.999872	17855	1	2.1746	0.026769	0.082058	0.975471	1741	3	2.1746
2019-03-05	6	0.49002	0.71164	0.999872	14825	2	1.1798	0.026769	0.08206	0.975471	1742	2	1.1798
IGFL3	6	0.047055	0.1524	0.99173	3155	2	0.61218	0.026788	0.082107	0.975471	1743	2	0.61218
PPIAL4A	6	0.69755	0.83695	0.999872	17743	2	0.80213	0.026804	0.082142	0.975471	1744	2	0.80213
METTL14	6	0.29414	0.54217	0.999872	11274	3	0.42231	0.026804	0.082142	0.975471	1745	2	0.42231
ZNF677	6	0.02818	0.099708	0.99173	2053	3	-1.0703	0.026804	0.082142	0.975471	1746	2	-1.0703
EPCAM	6	0.10693	0.27715	0.999271	5750	2	0.029782	0.026804	0.082142	0.975471	1747	1	0.029782
IGIP	6	0.43142	0.66209	0.999872	13825	1	1.2756	0.026804	0.082142	0.975471	1748	3	1.2756
LARP4	6	0.25358	0.50189	0.999872	10413	2	2.1508	0.026804	0.082142	0.975471	1749	3	2.1508
PSMB10	6	0.99823	0.99824	1	21651	0	2.398	0.02688	0.082341	0.975471	1750	4	2.398
ATOH1	6	0.082159	0.23402	0.99405	4830	2	2.2716	0.026882	0.082344	0.975471	1751	4	2.2716
BANK1	6	0.3401	0.58301	0.999872	12157	1	0.8869	0.026957	0.082529	0.975471	1752	2	0.8869
hsa-mir-3197	4	0.87601	0.88012	0.999872	19904	1	0.41265	0.026994	0.069186	0.962955	1753	2	0.41265
TJP3	6	0.10347	0.27119	0.995939	5652	2	0.243	0.027023	0.082683	0.975471	1754	2	0.243
PRHOXNB	6	0.99411	0.99413	1	21554	0	2.3807	0.027089	0.082844	0.975471	1755	4	2.3807
PNPLA8	6	0.64552	0.81138	0.999872	17143	1	2.3735	0.02709	0.082846	0.975471	1756	4	2.3735
PLSCR3	6	0.61931	0.7991	0.999872	16833	2	0.55381	0.027108	0.082894	0.975471	1757	2	0.55381
EPYC	6	0.044031	0.1443	0.99173	2985	3	0.1756	0.027118	0.082921	0.975471	1758	3	0.1756
TAS2R7	6	0.2456	0.4907	0.999872	10213	3	1.2973	0.027138	0.082976	0.975471	1759	3	1.2973
TAS2R39	6	0.080378	0.23079	0.99405	4748	2	2.1615	0.02716	0.083032	0.975471	1760	4	2.1615
GOLT1B	6	0.83067	0.91153	0.999872	19501	1	2.3526	0.027183	0.083088	0.975471	1761	4	2.3526
HECA	6	0.94118	0.95102	0.999872	20604	1	1.7723	0.027193	0.083106	0.975471	1762	3	1.7723
KCNJ6	6	0.82915	0.91059	0.999872	19472	2	2.1812	0.027199	0.083121	0.975471	1763	4	2.1812
RERGL	6	0.086808	0.24219	0.99405	5021	3	1.3601	0.027212	0.083151	0.975471	1764	3	1.3601
hsa-mir-5094	4	0.99058	0.99059	1	21472	0	2.9862	0.027239	0.069716	0.962955	1765	3	2.9862
GOLPH3	6	0.13215	0.3193	0.999443	6621	2	0.7439	0.027239	0.083229	0.975471	1766	3	0.7439
OR2Z1	6	0.97171	0.9718	1	21087	1	2.241	0.02724	0.08323	0.975471	1767	4	2.241
H2AFV	6	0.16486	0.37189	0.999443	7704	4	-0.60264	0.02724	0.08323	0.975471	1768	2	-0.60264
PRNP	6	0.0322	0.11135	0.99173	2290	3	1.0616	0.027249	0.083249	0.975471	1769	3	1.0616
hsa-mir-4306	4	0.90548	0.90545	0.999872	20176	1	2.8701	0.027251	0.069738	0.962955	1770	3	2.8701
RNASE13	6	0.1567	0.359	0.999443	7454	2	2.3778	0.027278	0.083316	0.975471	1771	4	2.3778
MIPOL1	6	0.15668	0.35897	0.999443	7439	2	-1.1724	0.027283	0.08333	0.975471	1772	2	-1.1724
SPSB4	6	0.50926	0.72795	0.999872	15134	2	1.3182	0.027316	0.083417	0.975471	1773	2	1.3182
COX6C	6	0.44788	0.67609	0.999872	14100	2	0.26689	0.02732	0.083427	0.975471	1774	1	0.26689
LYAR	6	0.15123	0.35026	0.999443	7265	3	-0.073244	0.02732	0.083427	0.975471	1775	2	-0.073244
UCK1	6	0.55524	0.76597	0.999872	16003	2	1.4234	0.02732	0.083427	0.975471	1776	3	1.4234
BMPR1B	6	0.016658	0.064905	0.99173	1301	2	1.0478	0.02732	0.083427	0.975471	1777	3	1.0478
KLHL11	6	0.53303	0.74775	0.999872	15578	3	0.12543	0.02732	0.083427	0.975471	1778	2	0.12543
CD74	6	0.090656	0.24899	0.994617	5164	4	-0.72306	0.02732	0.083427	0.975471	1779	1	-0.72306
BBIP1	6	0.38597	0.623	0.999872	12984	3	-0.18685	0.02732	0.083427	0.975471	1780	1	-0.18685
SRPK3	6	0.48155	0.70454	0.999872	14671	1	2.1835	0.02732	0.083427	0.975471	1781	4	2.1835
KIT	6	0.17413	0.3862	0.999838	8054	3	1.3468	0.027348	0.0835	0.975471	1782	3	1.3468
CCDC97	6	0.17563	0.38847	0.999872	8096	1	2.032	0.027364	0.083546	0.975471	1783	3	2.032
SUPT3H	6	0.71103	0.84386	0.999872	17899	2	0.62401	0.027364	0.083546	0.975471	1784	2	0.62401
REPS2	6	0.83067	0.91153	0.999872	19499	1	2.2501	0.027409	0.083672	0.975471	1785	3	2.2501
LGALS12	6	0.9589	0.96143	0.999872	20844	1	1.2214	0.027424	0.083707	0.975471	1786	3	1.2214
ADCY8	6	0.37442	0.61289	0.999872	12766	1	2.4618	0.027442	0.083749	0.975471	1787	4	2.4618
RHBDL2	6	0.45674	0.68363	0.999872	14242	2	2.4759	0.027465	0.083798	0.975471	1788	4	2.4759
RNF7	6	0.57	0.77666	0.999872	16246	2	2.1259	0.027506	0.083903	0.975471	1789	4	2.1259
LHX3	6	0.6902	0.83327	0.999872	17658	1	2.1527	0.027521	0.083945	0.975471	1790	3	2.1527
PTK6	6	0.73479	0.85623	0.999872	18189	1	2.1566	0.027542	0.083992	0.975471	1791	4	2.1566
LINGO4	6	0.68472	0.83052	0.999872	17591	2	2.2966	0.027542	0.083992	0.975471	1792	4	2.2966
LAMB1	6	0.8575	0.92208	0.999872	19773	1	2.1337	0.027628	0.084208	0.975471	1793	3	2.1337
GP9	6	0.15239	0.35213	0.999443	7301	3	-0.4592	0.02763	0.084212	0.975471	1794	2	-0.4592
CSF2	6	0.72405	0.85056	0.999872	18066	2	0.92337	0.027639	0.084236	0.975471	1795	2	0.92337
AACS	6	0.70392	0.84024	0.999872	17819	2	2.2379	0.027659	0.08428	0.975471	1796	3	2.2379
IL1RAPL1	6	0.24691	0.49252	0.999872	10239	3	1.2723	0.027669	0.084301	0.975471	1797	3	1.2723
CCDC27	6	0.85627	0.92178	0.999872	19765	1	2.1519	0.027687	0.084354	0.975471	1798	4	2.1519
SERPINB4	4	0.21409	0.40121	0.999872	9277	2	-0.19766	0.027704	0.07072	0.962955	1799	1	-0.19766
hsa-mir-513b	4	0.56922	0.71394	0.999872	16233	2	1.4806	0.027738	0.070793	0.962955	1800	2	1.4806
ZYX	6	0.73388	0.85575	0.999872	18182	1	2.3146	0.027743	0.084488	0.975471	1801	4	2.3146
FCER1A	6	0.0046932	0.022272	0.99173	425	1	2.4113	0.02778	0.084585	0.975471	1802	4	2.4113
WDTC1	6	0.18807	0.40734	0.999872	8453	3	0.12328	0.027792	0.084617	0.975471	1803	2	0.12328
RXFP4	6	0.35909	0.59956	0.999872	12489	2	0.90434	0.027806	0.084658	0.975471	1804	2	0.90434
MMAB	6	0.054591	0.1723	0.99173	3576	1	0.4433	0.027849	0.084772	0.975471	1805	2	0.4433
AMELX	6	0.59028	0.78576	0.999872	16497	1	2.1462	0.027853	0.084781	0.975471	1806	4	2.1462
MORC4	6	0.30929	0.5557	0.999872	11590	3	-1.1733	0.027885	0.084854	0.975471	1807	3	-1.1733
ITGA4	6	0.64587	0.81155	0.999872	17144	1	1.6762	0.027885	0.084854	0.975471	1808	4	1.6762
CEMP1	6	0.28533	0.53426	0.999872	11098	1	2.6154	0.027885	0.084854	0.975471	1809	4	2.6154
ASB12	6	0.16308	0.36912	0.999443	7644	4	-0.94937	0.027885	0.084854	0.975471	1810	2	-0.94937
MDGA2	6	0.013638	0.055487	0.99173	1114	5	-1.1184	0.027885	0.084854	0.975471	1811	1	-1.1184
HADHB	6	0.56168	0.77121	0.999872	16128	1	0.11712	0.027885	0.084854	0.975471	1812	2	0.11712
ZNF709	6	0.42483	0.6565	0.999872	13701	2	2.3731	0.027926	0.084959	0.975471	1813	4	2.3731
OR51Q1	6	0.53845	0.75217	0.999872	15686	3	0.97364	0.027978	0.085091	0.975471	1814	3	0.97364
CASD1	6	0.58987	0.78557	0.999872	16493	2	2.4228	0.028	0.085145	0.975471	1815	4	2.4228
UBE2L6	6	0.82218	0.90623	0.999872	19381	2	2.3325	0.028007	0.085162	0.975471	1816	4	2.3325
PCLO	6	0.96882	0.96913	0.999872	21034	1	2.4075	0.028058	0.08529	0.975471	1817	4	2.4075
PLN	1	0.97194	0.97196	1	21090	0	4.5784	0.02806	0.027998	0.90713	1818	1	4.5784
ARHGAP26	6	0.86787	0.92469	0.999872	19841	1	2.2171	0.028091	0.085362	0.975471	1819	4	2.2171
HIST2H3D	6	0.97375	0.97384	1	21124	0	2.3752	0.028164	0.08556	0.975471	1820	4	2.3752
EGR3	6	0.69979	0.83812	0.999872	17767	2	1.6783	0.028184	0.085617	0.975471	1821	3	1.6783
STK3	6	0.10693	0.27715	0.999271	5747	2	2.2374	0.028185	0.085621	0.975471	1822	3	2.2374
E2F2	6	0.73123	0.85434	0.999872	18147	2	1.8649	0.028198	0.085653	0.975471	1823	3	1.8649
IGFBPL1	6	0.559	0.76903	0.999872	16082	1	2.2578	0.028283	0.085871	0.975471	1824	3	2.2578
PARP11	6	0.76801	0.87443	0.999872	18637	2	1.6646	0.028294	0.085899	0.975471	1825	3	1.6646
TGFB1	6	0.60427	0.79211	0.999872	16638	2	2.2773	0.028312	0.085948	0.975471	1826	3	2.2773
ERO1LB	6	0.75965	0.86975	0.999872	18534	2	1.9908	0.028339	0.086022	0.975471	1827	4	1.9908
TUBAL3	6	0.065933	0.20107	0.99173	4155	2	2.4244	0.028366	0.086092	0.975471	1828	4	2.4244
HAPLN4	6	0.98593	0.98604	1	21367	0	2.2522	0.028407	0.086195	0.975471	1829	4	2.2522
GNPTG	6	0.050914	0.16263	0.99173	3383	2	-0.28065	0.028415	0.086217	0.975471	1830	2	-0.28065
PDE7B	6	0.2866	0.53542	0.999872	11113	2	0.57678	0.028425	0.086246	0.975471	1831	2	0.57678
THNSL2	6	0.96617	0.96691	0.999872	20981	1	1.5539	0.028425	0.086246	0.975471	1832	3	1.5539
FLYWCH1	6	0.085992	0.24081	0.99405	4990	2	0.68572	0.028425	0.086246	0.975471	1833	2	0.68572
TMC3	6	0.67835	0.82734	0.999872	17518	1	0.049765	0.028425	0.086246	0.975471	1834	2	0.049765
PRR20A	6	0.47608	0.69995	0.999872	14585	2	0.9694	0.028425	0.086246	0.975471	1835	2	0.9694
hsa-mir-4768	4	0.97052	0.97046	0.999985	21069	0	2.3654	0.028454	0.072342	0.962955	1836	2	2.3654
PDE2A	6	0.8967	0.93312	0.999872	20088	1	2.1214	0.028499	0.08642	0.975471	1837	3	2.1214
PRUNE2	6	0.99491	0.99494	1	21570	0	2.4594	0.028504	0.086434	0.975471	1838	4	2.4594
TGFB2	6	0.30078	0.54806	0.999872	11412	2	0.35193	0.028511	0.08645	0.975471	1839	2	0.35193
ENPP1	6	0.49239	0.71362	0.999872	14869	2	2.4869	0.028559	0.086576	0.975471	1840	4	2.4869
ZHX1	6	0.2102	0.4402	0.999872	9172	2	2.3741	0.028571	0.086603	0.975471	1841	3	2.3741
MNAT1	6	0.039363	0.13146	0.99173	2708	3	1.0372	0.028571	0.086603	0.975471	1842	3	1.0372
LPCAT2	6	0.98201	0.98217	1	21302	0	2.6607	0.028585	0.086638	0.975471	1843	4	2.6607
ASCC3	6	0.7308	0.85411	0.999872	18144	2	2.1028	0.028608	0.086708	0.975471	1844	3	2.1028
OR2C3	6	0.20531	0.43306	0.999872	8999	2	2.5738	0.028634	0.08677	0.975471	1845	4	2.5738
SCG5	6	0.27702	0.52683	0.999872	10943	2	2.4106	0.028655	0.08682	0.975471	1846	4	2.4106
ALB	6	0.74766	0.86313	0.999872	18358	2	2.0392	0.028676	0.086876	0.975471	1847	3	2.0392
ARSG	6	0.79396	0.8893	0.999872	18968	1	2.3161	0.028684	0.086898	0.975471	1848	4	2.3161
ACCS	6	0.46079	0.68703	0.999872	14326	2	0.97815	0.028734	0.087027	0.975471	1849	2	0.97815
NonTargetingControlGuideForHuman_0994	1	0.97125	0.97129	1	21080	0	5.8147	0.028747	0.028643	0.911138	1850	1	5.8147
EGLN1	6	0.98752	0.98757	1	21403	0	2.4361	0.028773	0.087131	0.975471	1851	4	2.4361
GPATCH4	6	0.24794	0.49392	0.999872	10276	2	2.5651	0.028801	0.087197	0.975471	1852	4	2.5651
TMTC1	6	0.83107	0.91179	0.999872	19508	2	2.0464	0.028806	0.087214	0.975471	1853	4	2.0464
HDHD2	6	0.7219	0.84949	0.999872	18044	1	2.245	0.028856	0.087342	0.975471	1854	4	2.245
TNRC6A	5	0.39025	0.61495	0.999872	13054	2	0.19863	0.028921	0.085995	0.975471	1855	2	0.19863
PPIL4	6	0.010399	0.045159	0.99173	900	4	-1.2771	0.028965	0.087595	0.975471	1856	2	-1.2771
ENPEP	6	0.046818	0.15172	0.99173	3129	4	-0.67063	0.028965	0.087595	0.975471	1857	2	-0.67063
SF3A2	6	0.12163	0.30187	0.999443	6265	3	1.041	0.028965	0.087595	0.975471	1858	3	1.041
RNF10	6	0.43814	0.6678	0.999872	13934	3	0.54782	0.028965	0.087595	0.975471	1859	2	0.54782
C1D	6	0.28117	0.53052	0.999872	11016	2	1.27	0.028965	0.087595	0.975471	1860	3	1.27
CSE1L	6	0.038033	0.12779	0.99173	2640	4	-0.63473	0.028965	0.087595	0.975471	1861	2	-0.63473
CCNB2	6	0.074047	0.21956	0.99405	4518	3	0.35839	0.028965	0.087595	0.975471	1862	3	0.35839
MAN1C1	6	0.21508	0.44732	0.999872	9311	4	-0.54188	0.028965	0.087595	0.975471	1863	2	-0.54188
KRTAP10-2	6	0.62191	0.80028	0.999872	16867	2	0.84439	0.028965	0.087595	0.975471	1864	2	0.84439
TMEM167B	6	0.80643	0.89663	0.999872	19163	2	1.9748	0.028967	0.087596	0.975471	1865	4	1.9748
ZSWIM6	6	0.74283	0.86053	0.999872	18312	2	2.0182	0.028993	0.087659	0.975471	1866	4	2.0182
MX1	6	0.011686	0.049249	0.99173	1003	4	-0.85255	0.029035	0.087751	0.975471	1867	2	-0.85255
PHOX2A	6	0.97326	0.9733	1	21115	1	2.2267	0.029053	0.087796	0.975471	1868	4	2.2267
ZCWPW2	6	0.86085	0.92288	0.999872	19790	1	2.5062	0.02906	0.087817	0.975471	1869	4	2.5062
AIFM1	6	0.97626	0.97639	1	21191	0	2.4224	0.029093	0.087905	0.975471	1870	4	2.4224
CHST1	6	0.060503	0.18751	0.99173	3877	2	1.8293	0.029179	0.088117	0.975471	1871	4	1.8293
TRIM64C	5	0.073128	0.19668	0.99173	4485	2	1.1992	0.02921	0.08654	0.975471	1872	2	1.1992
BEX4	6	0.53713	0.7511	0.999872	15646	1	2.6481	0.029259	0.088321	0.975471	1873	4	2.6481
GDPD2	6	0.78321	0.88309	0.999872	18824	2	2.4897	0.029271	0.088347	0.975471	1874	4	2.4897
RASAL1	6	0.21398	0.44576	0.999872	9274	4	-0.33957	0.029333	0.08851	0.975471	1875	2	-0.33957
MDH1B	6	0.33869	0.58177	0.999872	12137	3	1.2288	0.029356	0.08856	0.975471	1876	3	1.2288
HNRNPLL	6	0.75057	0.86471	0.999872	18400	2	2.4444	0.029379	0.088627	0.975471	1877	4	2.4444
GPR173	6	0.3401	0.58301	0.999872	12152	1	2.2372	0.029469	0.088849	0.975471	1878	4	2.2372
KHDRBS1	6	0.76016	0.87005	0.999872	18539	2	2.3471	0.029495	0.088908	0.975471	1879	4	2.3471
C7orf49	6	0.9531	0.95773	0.999872	20754	1	2.1352	0.029512	0.08895	0.975471	1880	4	2.1352
SYNGR1	6	0.054591	0.1723	0.99173	3575	2	2.1231	0.029524	0.088984	0.975471	1881	4	2.1231
KRTAP1-5	6	0.65299	0.81494	0.999872	17220	2	2.5674	0.029524	0.088984	0.975471	1882	4	2.5674
PHF21B	6	0.94274	0.9518	0.999872	20624	1	1.2897	0.029567	0.089093	0.975471	1883	2	1.2897
ZNF680	6	0.066195	0.20171	0.99173	4172	2	2.4468	0.029569	0.089095	0.975471	1884	4	2.4468
APITD1	6	0.020889	0.077975	0.99173	1590	2	0.84662	0.029578	0.089118	0.975471	1885	3	0.84662
IL7R	6	0.84786	0.91972	0.999872	19700	1	1.6197	0.029578	0.089118	0.975471	1886	3	1.6197
ABCB5	6	0.62624	0.80226	0.999872	16926	1	0.19299	0.029578	0.089118	0.975471	1887	2	0.19299
LZTS1	6	0.28513	0.53406	0.999872	11090	3	-0.15594	0.029578	0.089118	0.975471	1888	2	-0.15594
MTMR9	6	0.48681	0.70897	0.999872	14770	3	0.74187	0.029578	0.089118	0.975471	1889	3	0.74187
NPR1	6	0.6301	0.80404	0.999872	16966	2	2.529	0.029602	0.089177	0.975471	1890	4	2.529
ZNF37A	6	0.33428	0.57791	0.999872	12044	2	1.3795	0.029684	0.089385	0.975471	1891	3	1.3795
NonTargetingControlGuideForHuman_0027	1	0.97022	0.97031	0.999878	21066	0	5.7347	0.029778	0.029714	0.914671	1892	1	5.7347
MCL1	6	0.17928	0.39405	0.999872	8198	1	2.6308	0.029801	0.089666	0.975471	1893	4	2.6308
DUSP10	6	0.028307	0.1001	0.99173	2060	3	-0.81602	0.029824	0.089718	0.975471	1894	1	-0.81602
GML	6	0.0066954	0.03105	0.99173	621	2	1.5534	0.029827	0.089724	0.975471	1895	3	1.5534
NUP93	6	0.54505	0.75764	0.999872	15806	3	1.035	0.029852	0.089786	0.975471	1896	3	1.035
TMEM155	6	0.5411	0.75435	0.999872	15738	1	2.3022	0.029858	0.089795	0.975471	1897	4	2.3022
CCDC113	6	0.6396	0.80856	0.999872	17073	2	0.66159	0.029861	0.089807	0.975471	1898	2	0.66159
GANAB	6	0.53775	0.7516	0.999872	15677	2	0.71446	0.029873	0.089835	0.975471	1899	3	0.71446
hsa-mir-1204	4	0.96168	0.96159	0.999872	20894	0	2.3389	0.029909	0.075493	0.968524	1900	3	2.3389
SGMS2	6	0.71838	0.84768	0.999872	17991	2	1.5938	0.029922	0.089958	0.975471	1901	3	1.5938
NPTX2	6	0.67746	0.8269	0.999872	17506	2	2.0089	0.029935	0.089989	0.975471	1902	3	2.0089
P2RX7	6	0.66229	0.81942	0.999872	17318	1	2.1653	0.029947	0.09002	0.975471	1903	4	2.1653
TM2D1	6	0.96079	0.96278	0.999872	20879	1	2.098	0.029968	0.090066	0.975471	1904	4	2.098
CSNK1G1	6	0.82862	0.91027	0.999872	19461	2	0.84307	0.029971	0.090076	0.975471	1905	3	0.84307
DOCK2	6	0.71539	0.84613	0.999872	17955	2	-0.24048	0.029985	0.09011	0.975471	1906	2	-0.24048
ARAF	6	0.89705	0.93323	0.999872	20091	1	2.2137	0.03	0.090147	0.975471	1907	4	2.2137
ACTA2	6	0.41426	0.6474	0.999872	13493	1	2.3823	0.030013	0.090181	0.975471	1908	3	2.3823
ZNF169	6	0.41566	0.64859	0.999872	13524	3	-0.56382	0.03002	0.090196	0.975471	1909	1	-0.56382
SMARCB1	6	0.44757	0.67582	0.999872	14096	1	2.1048	0.030042	0.090244	0.975471	1910	3	2.1048
EHBP1	6	0.76414	0.87224	0.999872	18587	2	1.4268	0.030063	0.090305	0.975471	1911	3	1.4268
SEMA5A	6	0.95634	0.95972	0.999872	20805	1	2.6041	0.030116	0.09044	0.975471	1912	4	2.6041
PDIA6	6	0.085849	0.24056	0.99405	4977	3	1.0693	0.030131	0.090478	0.975471	1913	3	1.0693
SDS	6	0.53593	0.7501	0.999872	15637	2	1.7809	0.030142	0.090504	0.975471	1914	3	1.7809
SDE2	6	0.055071	0.17356	0.99173	3609	3	1.1241	0.030176	0.090594	0.975471	1915	3	1.1241
ANKRD35	6	0.93441	0.94764	0.999872	20516	1	2.5238	0.03019	0.090629	0.975471	1916	3	2.5238
KRTAP9-8	6	0.41949	0.65193	0.999872	13591	3	-0.16093	0.030192	0.090634	0.975471	1917	2	-0.16093
MAPKAPK2	6	0.97498	0.97512	1	21158	0	2.3955	0.030215	0.090686	0.975471	1918	4	2.3955
MEF2BNB-MEF2B	3	0.4213	0.57412	0.999872	13618	1	3.4937	0.030228	0.071254	0.962955	1919	2	3.4937
RIC3	6	0.58248	0.78223	0.999872	16384	1	2.189	0.030238	0.090742	0.975471	1920	4	2.189
CTNNAL1	5	0.71599	0.83292	0.999872	17971	2	-0.22581	0.030243	0.088492	0.975471	1921	2	-0.22581
AZGP1	6	0.90477	0.93577	0.999872	20168	1	2.792	0.030251	0.09078	0.975471	1922	4	2.792
NFE2L2	6	0.99744	0.99747	1	21632	0	2.271	0.030309	0.09093	0.975471	1923	4	2.271
MYBPC2	6	0.88466	0.92938	0.999872	19981	1	2.2107	0.030327	0.090967	0.975471	1924	3	2.2107
MFSD7	6	0.26947	0.52016	0.999872	10797	3	0.075415	0.030338	0.090991	0.975471	1925	2	0.075415
PRR11	6	0.8396	0.91721	0.999872	19636	1	1.0971	0.030338	0.090991	0.975471	1926	2	1.0971
FEZ1	6	0.94699	0.95408	0.999872	20681	1	1.7172	0.030338	0.090991	0.975471	1927	3	1.7172
TMEM14B	6	0.488	0.70997	0.999872	14785	2	0.18743	0.030338	0.090991	0.975471	1928	2	0.18743
FLG	6	0.37073	0.60969	0.999872	12695	2	2.1589	0.030338	0.090991	0.975471	1929	4	2.1589
OR51G2	6	0.5888	0.78508	0.999872	16475	2	1.6813	0.030338	0.090991	0.975471	1930	4	1.6813
PIN1	6	0.30137	0.54859	0.999872	11421	2	0.10918	0.030338	0.090991	0.975471	1931	1	0.10918
MRPS30	6	0.60817	0.79389	0.999872	16692	2	0.92345	0.030338	0.090991	0.975471	1932	3	0.92345
ENGASE	6	0.17928	0.39405	0.999872	8204	3	-0.20001	0.030338	0.090991	0.975471	1933	1	-0.20001
CUZD1	6	0.58043	0.78134	0.999872	16365	2	2.3596	0.030368	0.091068	0.975471	1934	4	2.3596
ENPP7	6	0.83394	0.91363	0.999872	19549	2	2.2855	0.030383	0.091108	0.975471	1935	4	2.2855
GPR83	6	0.64231	0.80983	0.999872	17110	1	2.6222	0.030397	0.091142	0.975471	1936	4	2.6222
MAP9	6	0.83318	0.91315	0.999872	19539	1	2.5823	0.030437	0.091246	0.975471	1937	4	2.5823
RAP1A	6	0.013478	0.054971	0.99173	1107	2	2.3031	0.030464	0.091312	0.975471	1938	4	2.3031
hsa-mir-543	2	0.96952	0.96973	0.999875	21052	0	1.0785	0.030477	0.055656	0.951634	1939	2	1.0785
HSD17B6	6	0.79566	0.89027	0.999872	19001	2	1.3137	0.030509	0.091422	0.975471	1940	3	1.3137
PIH1D1	6	0.81644	0.90276	0.999872	19298	2	1.1888	0.030549	0.091529	0.975471	1941	2	1.1888
FAM111B	6	0.18807	0.40734	0.999872	8452	3	0.049439	0.030559	0.091552	0.975471	1942	2	0.049439
hsa-mir-1298	4	0.974	0.97402	1	21134	0	2.6131	0.030572	0.076919	0.970111	1943	3	2.6131
MYBPH	6	0.59713	0.78887	0.999872	16554	2	1.9092	0.030592	0.091627	0.975471	1944	3	1.9092
STAM2	6	0.7411	0.8596	0.999872	18286	2	1.181	0.030638	0.091746	0.975471	1945	4	1.181
NDC80	6	0.27257	0.52287	0.999872	10863	2	1.5135	0.030668	0.091819	0.975471	1946	4	1.5135
TPK1	6	0.63513	0.80644	0.999872	17031	2	2.1513	0.030684	0.09186	0.975471	1947	3	2.1513
LGALS9C	4	0.9301	0.93003	0.999872	20457	0	2.5533	0.030688	0.077178	0.970111	1948	3	2.5533
LOC100507462	6	0.40191	0.63685	0.999872	13266	2	-1.0496	0.030741	0.092017	0.975471	1949	4	-1.0496
FBF1	6	0.25623	0.50553	0.999872	10499	2	0.41985	0.030788	0.092118	0.975471	1950	2	0.41985
NEK9	6	0.2149	0.44708	0.999872	9307	2	2.2511	0.030838	0.092239	0.975471	1951	4	2.2511
EPHA1	6	0.036328	0.12302	0.99173	2549	2	0.6236	0.030858	0.092293	0.975471	1952	2	0.6236
LOC728392	6	0.32519	0.5699	0.999872	11895	2	2.1759	0.030871	0.092333	0.975471	1953	4	2.1759
CMTM1	5	0.20374	0.40438	0.999872	8942	3	-0.70222	0.030888	0.089705	0.975471	1954	2	-0.70222
C17orf77	6	0.93758	0.94921	0.999872	20561	1	2.5406	0.030929	0.092479	0.975471	1955	4	2.5406
LEPREL1	6	0.32511	0.56982	0.999872	11871	2	0.013731	0.031074	0.092829	0.975471	1956	2	0.013731
NCSTN	6	0.24339	0.48762	0.999872	10134	3	0.41377	0.031074	0.092829	0.975471	1957	2	0.41377
PRR16	6	0.094614	0.2559	0.995363	5317	1	1.8263	0.031074	0.092829	0.975471	1958	4	1.8263
SLC15A1	6	0.32932	0.57357	0.999872	11957	1	0.62336	0.031074	0.092829	0.975471	1959	2	0.62336
CLUAP1	6	0.08439	0.23797	0.99405	4917	3	1.3324	0.031074	0.092829	0.975471	1960	3	1.3324
MS4A7	6	0.029358	0.10319	0.99173	2136	1	1.3709	0.031074	0.092829	0.975471	1961	3	1.3709
MMP16	6	0.16953	0.3791	0.999443	7890	4	-0.40596	0.031074	0.092829	0.975471	1962	2	-0.40596
DEFB128	6	0.022463	0.082776	0.99173	1690	4	-0.85298	0.031074	0.092829	0.975471	1963	2	-0.85298
PLEKHA5	6	0.4496	0.67759	0.999872	14147	2	1.3522	0.031074	0.092829	0.975471	1964	3	1.3522
ARL6	6	0.14822	0.34542	0.999443	7170	4	-1.0418	0.031074	0.092829	0.975471	1965	1	-1.0418
MSTO1	6	0.063842	0.19593	0.99173	4051	3	-0.36988	0.031098	0.092882	0.975471	1966	2	-0.36988
TGM4	6	0.61716	0.79809	0.999872	16807	1	1.8026	0.031101	0.092891	0.975471	1967	3	1.8026
PRRT3	6	0.076143	0.22337	0.99405	4599	3	1.3183	0.031112	0.092917	0.975471	1968	3	1.3183
ABTB2	6	0.78762	0.88565	0.999872	18891	2	2.5357	0.031172	0.093059	0.975471	1969	4	2.5357
CLEC12B	6	0.27257	0.52287	0.999872	10862	3	1.5414	0.031205	0.093147	0.975471	1970	3	1.5414
TMEM39A	6	0.82089	0.90542	0.999872	19366	1	2.3223	0.031227	0.093204	0.975471	1971	4	2.3223
APOL5	6	0.18537	0.40328	0.999872	8382	3	-0.036179	0.031283	0.09334	0.975471	1972	2	-0.036179
KRTAP5-5	6	0.83296	0.91301	0.999872	19534	2	2.0537	0.031306	0.093386	0.975471	1973	3	2.0537
PLXNB2	6	0.46431	0.69002	0.999872	14390	1	1.7814	0.031345	0.093482	0.975471	1974	3	1.7814
LIN7B	6	0.99264	0.99266	1	21515	0	2.4702	0.031378	0.093562	0.975471	1975	4	2.4702
GPR128	6	0.32643	0.57101	0.999872	11907	2	2.4308	0.031391	0.093597	0.975471	1976	4	2.4308
PARP8	6	0.80359	0.89491	0.999872	19118	1	0.11098	0.031441	0.093713	0.975471	1977	2	0.11098
RNF145	6	0.37146	0.61033	0.999872	12707	3	1.4447	0.031457	0.093753	0.975471	1978	3	1.4447
AGBL5	6	0.16284	0.36872	0.999443	7626	2	0.9842	0.031459	0.093755	0.975471	1979	3	0.9842
CDCA4	6	0.68535	0.83082	0.999872	17598	2	1.6541	0.031471	0.093783	0.975471	1980	3	1.6541
SMOX	6	0.70906	0.84286	0.999872	17875	2	2.006	0.031523	0.093931	0.975471	1981	3	2.006
hsa-mir-518a-1	4	0.9207	0.92057	0.999872	20339	0	2.1152	0.031543	0.078993	0.975471	1982	2	2.1152
SPANXN4	6	0.9798	0.97995	1	21260	0	1.4959	0.031554	0.094006	0.975471	1983	3	1.4959
CBR3	6	0.99705	0.9971	1	21623	0	1.2457	0.03157	0.094052	0.975471	1984	2	1.2457
hsa-mir-6511b-2	1	0.9684	0.9685	0.999872	21029	0	5.7057	0.031597	0.031496	0.915565	1985	1	5.7057
C19orf80	6	0.55946	0.76939	0.999872	16090	2	0.98696	0.0316	0.094119	0.975471	1986	2	0.98696
RFC5	6	0.9931	0.99314	1	21526	0	2.0527	0.031601	0.094121	0.975471	1987	4	2.0527
GRIK2	6	0.80084	0.89331	0.999872	19069	2	1.382	0.03162	0.094174	0.975471	1988	3	1.382
PPARD	6	0.28274	0.53192	0.999872	11047	3	1.1126	0.031678	0.094316	0.975471	1989	3	1.1126
CXorf65	6	0.84362	0.91873	0.999872	19675	1	2.1259	0.031686	0.094336	0.975471	1990	4	2.1259
CNBD1	6	0.11705	0.29427	0.999443	6104	2	2.3161	0.031711	0.094407	0.975471	1991	4	2.3161
SNX15	6	0.77028	0.87577	0.999872	18665	1	2.3643	0.031741	0.094487	0.975471	1992	4	2.3643
SMLR1	6	0.66884	0.82267	0.999872	17393	2	0.5254	0.031759	0.094532	0.975471	1993	2	0.5254
GDA	6	0.89725	0.93329	0.999872	20096	1	1.9684	0.031759	0.094532	0.975471	1994	3	1.9684
CLDN25	6	0.088087	0.24446	0.994563	5063	3	-0.23093	0.031759	0.094532	0.975471	1995	2	-0.23093
EPS8	6	0.13705	0.32736	0.999443	6808	3	-0.29387	0.031759	0.094532	0.975471	1996	2	-0.29387
WSB2	6	0.28865	0.53726	0.999872	11163	3	-0.79959	0.031759	0.094532	0.975471	1997	1	-0.79959
EGFL6	6	0.10461	0.27321	0.997166	5687	3	-0.088922	0.031759	0.094532	0.975471	1998	1	-0.088922
APEH	6	0.41426	0.6474	0.999872	13498	1	2.2641	0.031791	0.094605	0.975471	1999	3	2.2641
[truncated: 19,709 more rows]
