# Supplementary material for: Accumulated precursors of specific GPI-anchored proteins upregulate GPI biosynthesis with ARV1
Source: J Cell Biol. 2023 Feb 24;222(5):e202208159. doi: 10.1083/jcb.202208159 (PMC9997660; doi:10.1083/jcb.202208159)
Supplement: Data S2 — shows RNA-seq data. [file JCB_202208159_DataS2.xls]

## Sheet: fpkm_anno
gene_id	PIGS-KO	PIGS-HRD1-KO	PIGS-HRD1-CD55-TKO	PIGS-HRD1-CD55-TKO+HA-CD55	Dbxref	product	GO_id	GO_term	pathway	pathway_description
A1BG	0.610644	0.370386	0.633717	0.351412	GeneID:1,Genbank:NM_130786.3,HGNC:HGNC:5,MIM:138670	alpha-1-B glycoprotein
A1CF	0	0	0	0	GeneID:29974,Genbank:NM_138933.2,HGNC:HGNC:24086	APOBEC1 complementation factor	GO:0003723,GO:0003727,GO:0005654,GO:0005737,GO:0005783,GO:0006397,GO:0016554,GO:0016556,GO:0030895,GO:0050821	RNA binding|single-stranded RNA binding|nucleoplasm|cytoplasm|endoplasmic reticulum|mRNA processing|cytidine to uridine editing|mRNA modification|apolipoprotein B mRNA editing enzyme complex|protein stabilization
A2M	0.0536619	0.0591722	0.124492	0.0440843	GeneID:2,Genbank:NM_001347423.1,HGNC:HGNC:7,MIM:103950	alpha-2-macroglobulin			hsa04610	Complement and coagulation cascades
A2ML1	0.0133043	0.019748	0.0195719	0.0254341	GeneID:144568,Genbank:NM_144670.5,HGNC:HGNC:23336,MIM:610627	alpha-2-macroglobulin like 1	GO:0004867,GO:0005615,GO:0030414,GO:0052548,GO:0070062	serine-type endopeptidase inhibitor activity|extracellular space|peptidase inhibitor activity|regulation of endopeptidase activity|extracellular exosome
A3GALT2	0.18354	0	0.0817593	0	GeneID:127550,Genbank:NM_001080438.1,HGNC:HGNC:30005	alpha 1,3-galactosyltransferase 2	GO:0005794,GO:0005975,GO:0006688,GO:0009247,GO:0016021,GO:0016757,GO:0030259,GO:0031982,GO:0032580,GO:0046872,GO:0047276	Golgi apparatus|carbohydrate metabolic process|glycosphingolipid biosynthetic process|glycolipid biosynthetic process|integral component of membrane|transferase activity, transferring glycosyl groups|lipid glycosylation|vesicle|Golgi cisterna membrane|metal ion binding|N-acetyllactosaminide 3-alpha-galactosyltransferase activity	hsa00603	Glycosphingolipid biosynthesis - globo and isoglobo series
A4GALT	0.770794	1.0074	0.7714	0.832769	GeneID:53947,Genbank:NM_001318038.2,HGNC:HGNC:18149,MIM:607922	alpha 1,4-galactosyltransferase (P blood group)			hsa00601,hsa00603	Glycosphingolipid biosynthesis - lacto and neolacto series|Glycosphingolipid biosynthesis - globo and isoglobo series
A4GNT	0	0	0	0	GeneID:51146,Genbank:NM_016161.2,HGNC:HGNC:17968,MIM:616709	alpha-1,4-N-acetylglucosaminyltransferase
AAAS	30.0557	36.7165	34.8782	39.1145	GeneID:8086,Genbank:NM_001173466.1,HGNC:HGNC:13666,MIM:605378	aladin WD repeat nucleoporin	GO:0005634,GO:0005635,GO:0005643,GO:0005654,GO:0005813,GO:0005829,GO:0006110,GO:0006406,GO:0006409,GO:0006913,GO:0007077,GO:0007612,GO:0009566,GO:0016020,GO:0016032,GO:0016925,GO:0019083,GO:0031965,GO:0043657,GO:0046822,GO:0060964,GO:0075733,GO:1900034	nucleus|nuclear envelope|nuclear pore|nucleoplasm|centrosome|cytosol|regulation of glycolytic process|mRNA export from nucleus|tRNA export from nucleus|nucleocytoplasmic transport|mitotic nuclear envelope disassembly|learning|fertilization|membrane|viral process|protein sumoylation|viral transcription|nuclear membrane|host cell|regulation of nucleocytoplasmic transport|regulation of gene silencin…	hsa03013	RNA transport
AACS	5.41885	5.43528	4.34117	4.11128	GeneID:65985,Genbank:NM_023928.4,HGNC:HGNC:21298,MIM:614364	acetoacetyl-CoA synthetase	GO:0001889,GO:0005524,GO:0005829,GO:0006631,GO:0007584,GO:0014074,GO:0030729,GO:0032024,GO:0034201,GO:0042594,GO:0045471,GO:0046951,GO:0047760,GO:0050872,GO:0060612,GO:0071333,GO:0071394,GO:0071397	liver development|ATP binding|cytosol|fatty acid metabolic process|response to nutrient|response to purine-containing compound|acetoacetate-CoA ligase activity|positive regulation of insulin secretion|response to oleic acid|response to starvation|response to ethanol|ketone body biosynthetic process|butyrate-CoA ligase activity|white fat cell differentiation|adipose tissue development|cellular res…	hsa00280,hsa00650	Valine, leucine and isoleucine degradation|Butanoate metabolism
AADAC	0	0	0	0.0274661	GeneID:13,Genbank:XM_005247104.4,HGNC:HGNC:17,MIM:600338	arylacetamide deacetylase	GO:0003824,GO:0004806,GO:0005789,GO:0006805,GO:0009056,GO:0010898,GO:0016021,GO:0016298,GO:0017171,GO:0019213,GO:0031090	catalytic activity|triglyceride lipase activity|endoplasmic reticulum membrane|xenobiotic metabolic process|catabolic process|positive regulation of triglyceride catabolic process|integral component of membrane|lipase activity|serine hydrolase activity|deacetylase activity|organelle membrane
AADACL2	0	0	0	0	GeneID:344752,Genbank:NM_207365.3,HGNC:HGNC:24427	arylacetamide deacetylase like 2	GO:0005576,GO:0009056,GO:0016021,GO:0016787,GO:0052689	extracellular region|catabolic process|integral component of membrane|hydrolase activity|carboxylic ester hydrolase activity
AADACL3	0	0	0	0	GeneID:126767,Genbank:NM_001103170.2,HGNC:HGNC:32037	arylacetamide deacetylase like 3	GO:0009056,GO:0016787	catabolic process|hydrolase activity
AADACL4	0	0	0	0	GeneID:343066,Genbank:NM_001013630.1,HGNC:HGNC:32038	arylacetamide deacetylase like 4	GO:0009056,GO:0016021,GO:0016787,GO:0052689	catabolic process|integral component of membrane|hydrolase activity|carboxylic ester hydrolase activity
AADAT	2.56698	3.18764	3.57014	3.90176	GeneID:51166,Genbank:XM_006714231.2,HGNC:HGNC:17929,MIM:611754	aminoadipate aminotransferase	GO:0005759,GO:0006103,GO:0006536,GO:0006554,GO:0006569,GO:0009058,GO:0016212,GO:0019441,GO:0030170,GO:0033512,GO:0042803,GO:0047536,GO:0070189	mitochondrial matrix|2-oxoglutarate metabolic process|glutamate metabolic process|lysine catabolic process|tryptophan catabolic process|biosynthetic process|kynurenine-oxoglutarate transaminase activity|tryptophan catabolic process to kynurenine|pyridoxal phosphate binding|L-lysine catabolic process to acetyl-CoA via saccharopine|protein homodimerization activity|2-aminoadipate transaminase activ…	hsa00310,hsa00380	Lysine degradation|Tryptophan metabolism
AAED1	13.2081	9.1069	7.42293	8.52673	GeneID:195827,Genbank:XM_005251784.4,HGNC:HGNC:16881	AhpC/TSA antioxidant enzyme domain containing 1	GO:0016209,GO:0055114	antioxidant activity|oxidation-reduction process
AAGAB	13.9272	13.0263	11.6698	12.7805	GeneID:79719,Genbank:NM_001271885.1,HGNC:HGNC:25662,MIM:614888	alpha and gamma adaptin binding protein	GO:0005737,GO:0005829,GO:0015031,GO:0016607	cytoplasm|cytosol|protein transport|nuclear speck
AAK1	1.4641	1.50269	1.78712	1.68595	GeneID:22848,Genbank:NM_014911.3,HGNC:HGNC:19679,MIM:616405	AP2 associated kinase 1	GO:0004674,GO:0005112,GO:0005524,GO:0005737,GO:0005829,GO:0005905,GO:0006468,GO:0006897,GO:0019897,GO:0030136,GO:0031252,GO:0032880,GO:0035612,GO:0043195,GO:0045747,GO:0046777,GO:0050821,GO:0061024,GO:2000369	protein serine/threonine kinase activity|Notch binding|ATP binding|cytoplasm|cytosol|clathrin-coated pit|protein phosphorylation|endocytosis|extrinsic component of plasma membrane|clathrin-coated vesicle|cell leading edge|regulation of protein localization|AP-2 adaptor complex binding|terminal bouton|positive regulation of Notch signaling pathway|protein autophosphorylation|protein stabilization|…
AAMDC	3.12543	3.00281	2.4714	2.73023	GeneID:28971,Genbank:NM_001316958.1,HGNC:HGNC:30205	adipogenesis associated Mth938 domain containing	GO:0005737,GO:0043066,GO:0045600,GO:0045944	cytoplasm|negative regulation of apoptotic process|positive regulation of fat cell differentiation|positive regulation of transcription from RNA polymerase II promoter
AAMP	47.8887	35.1607	35.4321	38.3259	GeneID:14,Genbank:XM_024452712.1,HGNC:HGNC:18,MIM:603488	angio associated migratory cell protein
AANAT	0.0769848	0.0512553	0.0238464	0.0246433	GeneID:15,Genbank:NM_001166579.1,HGNC:HGNC:19,MIM:600950	aralkylamine N-acetyltransferase			hsa00380	Tryptophan metabolism
AAR2	14.4708	13.2605	13.2569	13.3387	GeneID:25980,Genbank:XM_006723770.3,HGNC:HGNC:15886,MIM:617365	AAR2 splicing factor homolog	GO:0000244,GO:0005681	spliceosomal tri-snRNP complex assembly|spliceosomal complex
AARD	1.64235	2.0164	1.74209	1.64094	GeneID:441376,Genbank:NM_001025357.2,HGNC:HGNC:33842	alanine and arginine rich domain containing protein	GO:0030324	lung development
AARS	31.2479	41.6297	35.8747	34.957	GeneID:16,Genbank:NM_001605.2,HGNC:HGNC:20,MIM:601065	alanyl-tRNA synthetase	GO:0000049,GO:0002161,GO:0004813,GO:0005524,GO:0005737,GO:0005829,GO:0006400,GO:0006418,GO:0006419,GO:0008033,GO:0016020,GO:0016597,GO:0021680,GO:0043524,GO:0046872,GO:0050885,GO:0070062	tRNA binding|aminoacyl-tRNA editing activity|alanine-tRNA ligase activity|ATP binding|cytoplasm|cytosol|tRNA modification|tRNA aminoacylation for protein translation|alanyl-tRNA aminoacylation|tRNA processing|membrane|amino acid binding|cerebellar Purkinje cell layer development|negative regulation of neuron apoptotic process|metal ion binding|neuromuscular process controlling balance|extracellul…	hsa00970	Aminoacyl-tRNA biosynthesis
AARS2	8.45792	10.8289	10.6378	11.7134	GeneID:57505,Genbank:XM_011514764.2,HGNC:HGNC:21022,MIM:612035	alanyl-tRNA synthetase 2, mitochondrial	GO:0000049,GO:0004813,GO:0005524,GO:0005739,GO:0006400,GO:0016597,GO:0033108,GO:0046872,GO:0070143	tRNA binding|alanine-tRNA ligase activity|ATP binding|mitochondrion|tRNA modification|amino acid binding|mitochondrial respiratory chain complex assembly|metal ion binding|mitochondrial alanyl-tRNA aminoacylation	hsa00970	Aminoacyl-tRNA biosynthesis
AARSD1	10.1847	8.48687	8.17061	9.50186	GeneID:80755,Genbank:NM_001261434.1,HGNC:HGNC:28417,MIM:613212	alanyl-tRNA synthetase domain containing 1	GO:0002196,GO:0003676,GO:0004813,GO:0005524,GO:0005634,GO:0005737,GO:0006419,GO:0046872	Ser-tRNA(Ala) hydrolase activity|nucleic acid binding|alanine-tRNA ligase activity|ATP binding|nucleus|cytoplasm|alanyl-tRNA aminoacylation|metal ion binding
AASDH	3.01621	3.72578	3.68109	3.60264	GeneID:132949,Genbank:XM_017007743.2,HGNC:HGNC:23993,MIM:614365	aminoadipate-semialdehyde dehydrogenase	GO:0005524,GO:0006631,GO:0016878,GO:0019482,GO:0043041	ATP binding|fatty acid metabolic process|acid-thiol ligase activity|beta-alanine metabolic process|amino acid activation for nonribosomal peptide biosynthetic process
AASDHPPT	37.2576	33.0983	34.541	30.9443	GeneID:60496,Genbank:NM_015423.2,HGNC:HGNC:14235,MIM:607756	aminoadipate-semialdehyde dehydrogenase-phosphopantetheinyl transferase	GO:0000287,GO:0005829,GO:0008897,GO:0015939,GO:0019878,GO:0070062	magnesium ion binding|cytosol|holo-[acyl-carrier-protein] synthase activity|pantothenate metabolic process|lysine biosynthetic process via aminoadipic acid|extracellular exosome	hsa00770	Pantothenate and CoA biosynthesis
AASS	4.81272	6.16342	5.90097	5.71656	GeneID:10157,Genbank:NM_005763.3,HGNC:HGNC:17366,MIM:605113	aminoadipate-semialdehyde synthase	GO:0004753,GO:0005739,GO:0005759,GO:0006091,GO:0006554,GO:0019878,GO:0033512,GO:0043231,GO:0047130,GO:0047131,GO:0051262	saccharopine dehydrogenase activity|mitochondrion|mitochondrial matrix|generation of precursor metabolites and energy|lysine catabolic process|lysine biosynthetic process via aminoadipic acid|L-lysine catabolic process to acetyl-CoA via saccharopine|intracellular membrane-bounded organelle|saccharopine dehydrogenase (NADP+, L-lysine-forming) activity|saccharopine dehydrogenase (NAD+, L-glutamate-…	hsa00310	Lysine degradation
AATF	32.2035	20.1621	19.941	20.6074	GeneID:26574,Genbank:NM_012138.3,HGNC:HGNC:19235,MIM:608463	apoptosis antagonizing transcription factor
AATK	1.39189	1.31284	1.58796	1.5191	GeneID:9625,Genbank:NM_001080395.2,HGNC:HGNC:21,MIM:605276	apoptosis associated tyrosine kinase	GO:0004674,GO:0005524,GO:0016021,GO:0048471	protein serine/threonine kinase activity|ATP binding|integral component of membrane|perinuclear region of cytoplasm
ABAT	1.84154	3.62254	3.65114	2.93414	GeneID:18,Genbank:NM_020686.5,HGNC:HGNC:23,MIM:137150	4-aminobutyrate aminotransferase			hsa00250,hsa00280,hsa00410,hsa00640,hsa00650,hsa04727	Alanine, aspartate and glutamate metabolism|Valine, leucine and isoleucine degradation|beta-Alanine metabolism|Propanoate metabolism|Butanoate metabolism|GABAergic synapse
ABCA1	0.0682808	0.0893271	0.083326	0.0839378	GeneID:19,Genbank:NM_005502.3,HGNC:HGNC:29,MIM:600046	ATP binding cassette subfamily A member 1			hsa02010,hsa04975,hsa04979	ABC transporters|Fat digestion and absorption|Cholesterol metabolism
ABCA10	0.012411	0.018254	0.0463268	0.0649974	GeneID:10349,Genbank:NM_080282.3,HGNC:HGNC:30,MIM:612508	ATP binding cassette subfamily A member 10			hsa02010	ABC transporters
ABCA12	0.0122333	0.0597868	0.0744291	0.0623491	GeneID:26154,Genbank:XM_011510951.2,HGNC:HGNC:14637,MIM:607800	ATP binding cassette subfamily A member 12			hsa02010	ABC transporters
ABCA13	0.00152007	0	0.00309783	0.0043671	GeneID:154664,Genbank:XM_017011769.1,HGNC:HGNC:14638,MIM:607807	ATP binding cassette subfamily A member 13			hsa02010	ABC transporters
ABCA2	8.63228	13.8953	10.2364	10.8957	GeneID:20,Genbank:NM_212533.2,HGNC:HGNC:32,MIM:600047	ATP binding cassette subfamily A member 2			hsa02010,hsa04142	ABC transporters|Lysosome
ABCA3	4.43393	11.2357	9.62604	8.61292	GeneID:21,Genbank:NM_001089.2,HGNC:HGNC:33,MIM:601615	ATP binding cassette subfamily A member 3			hsa02010	ABC transporters
ABCA4	0	0.0208287	0.00509274	0.0100196	GeneID:24,Genbank:NM_000350.2,HGNC:HGNC:34,MIM:601691	ATP binding cassette subfamily A member 4			hsa02010	ABC transporters
ABCA5	2.74814	2.85969	3.41885	3.11262	GeneID:23461,Genbank:NM_172232.3,HGNC:HGNC:35,MIM:612503	ATP binding cassette subfamily A member 5			hsa02010	ABC transporters
ABCA6	0.0051738	0.00493486	0	0.0144666	GeneID:23460,Genbank:XM_017024404.2,HGNC:HGNC:36,MIM:612504	ATP binding cassette subfamily A member 6			hsa02010	ABC transporters
ABCA7	1.63613	3.39832	3.52343	2.81254	GeneID:10347,Genbank:NM_019112.3,HGNC:HGNC:37,MIM:605414	ATP binding cassette subfamily A member 7			hsa02010	ABC transporters
ABCA8	0.966806	0.675902	1.36966	1.08783	GeneID:10351,Genbank:XM_005256940.4,HGNC:HGNC:38,MIM:612505	ATP binding cassette subfamily A member 8			hsa02010	ABC transporters
ABCA9	0.00529303	0	0.00547927	0.0250319	GeneID:10350,Genbank:XM_017024011.1,HGNC:HGNC:39,MIM:612507	ATP binding cassette subfamily A member 9			hsa02010	ABC transporters
ABCB1	2.66591	2.68864	2.20046	2.39796	GeneID:5243,Genbank:NM_001348944.1,HGNC:HGNC:40,MIM:171050	ATP binding cassette subfamily B member 1			hsa02010,hsa04976,hsa05206,hsa05226	ABC transporters|Bile secretion|MicroRNAs in cancer|Gastric cancer
ABCB10	15.0728	14.7168	14.9372	16.1818	GeneID:23456,Genbank:NM_012089.2,HGNC:HGNC:41,MIM:605454	ATP binding cassette subfamily B member 10			hsa02010	ABC transporters
ABCB11	0.0130747	0	0	0	GeneID:8647,Genbank:XM_017005165.1,HGNC:HGNC:42,MIM:603201	ATP binding cassette subfamily B member 11			hsa01522,hsa02010,hsa04976,hsa04979	Endocrine resistance|ABC transporters|Bile secretion|Cholesterol metabolism
ABCB4	0.318366	0.545198	0.582765	0.554233	GeneID:5244,Genbank:XM_011516310.3,HGNC:HGNC:45,MIM:171060	ATP binding cassette subfamily B member 4			hsa02010,hsa04976	ABC transporters|Bile secretion
ABCB5	0.022288	0	0.0289491	0.0211384	GeneID:340273,Genbank:NM_001163941.1,HGNC:HGNC:46,MIM:611785	ATP binding cassette subfamily B member 5			hsa02010	ABC transporters
ABCB6	3.56022	3.5295	3.46287	3.56246	GeneID:10058,Genbank:NM_001349828.1,HGNC:HGNC:47,MIM:605452	ATP binding cassette subfamily B member 6 (Langereis blood group)			hsa02010	ABC transporters
ABCB7	17.7905	13.5489	13.0569	13.3596	GeneID:22,Genbank:NM_001271698.2,HGNC:HGNC:48,MIM:300135	ATP binding cassette subfamily B member 7			hsa02010	ABC transporters
ABCB8	3.06317	3.61418	4.18941	4.43375	GeneID:11194,Genbank:NM_001282291.1,HGNC:HGNC:49,MIM:605464	ATP binding cassette subfamily B member 8			hsa02010	ABC transporters
ABCB9	0.97112	0.906503	0.870693	0.635462	GeneID:23457,Genbank:NM_001243014.1,HGNC:HGNC:50,MIM:605453	ATP binding cassette subfamily B member 9			hsa02010,hsa04142	ABC transporters|Lysosome
ABCC1	14.9164	13.8667	13.1667	12.4228	GeneID:4363,Genbank:NM_004996.3,HGNC:HGNC:51,MIM:158343	ATP binding cassette subfamily C member 1			hsa01523,hsa02010,hsa04071,hsa04977,hsa05206	Antifolate resistance|ABC transporters|Sphingolipid signaling pathway|Vitamin digestion and absorption|MicroRNAs in cancer
ABCC10	3.11237	3.56796	3.40298	2.95999	GeneID:89845,Genbank:XM_017011446.2,HGNC:HGNC:52,MIM:612509	ATP binding cassette subfamily C member 10			hsa02010	ABC transporters
ABCC11	0.0270423	0.0579174	0.0222108	0.00867282	GeneID:85320,Genbank:XM_017023801.2,HGNC:HGNC:14639,MIM:607040	ATP binding cassette subfamily C member 11			hsa02010	ABC transporters
ABCC12	0	0	0	0	GeneID:94160,Genbank:NM_033226.2,HGNC:HGNC:14640,MIM:607041	ATP binding cassette subfamily C member 12			hsa02010	ABC transporters
ABCC2	0.173792	0.215037	0.201365	0.188505	GeneID:1244,Genbank:NM_000392.4,HGNC:HGNC:53,MIM:601107	ATP binding cassette subfamily C member 2			hsa01523,hsa01524,hsa02010,hsa04976	Antifolate resistance|Platinum drug resistance|ABC transporters|Bile secretion
ABCC3	0	0.00888703	0.00813081	0.00861605	GeneID:8714,Genbank:XM_011525423.1,HGNC:HGNC:54,MIM:604323	ATP binding cassette subfamily C member 3			hsa01523,hsa02010,hsa04976	Antifolate resistance|ABC transporters|Bile secretion
ABCC4	7.37865	5.565	5.48481	5.57715	GeneID:10257,Genbank:NM_001301829.1,HGNC:HGNC:55,MIM:605250	ATP binding cassette subfamily C member 4			hsa01523,hsa02010,hsa04024,hsa04976	Antifolate resistance|ABC transporters|cAMP signaling pathway|Bile secretion
ABCC5	3.69901	3.87683	4.03057	3.82209	GeneID:10057,Genbank:NM_005688.3,HGNC:HGNC:56,MIM:605251	ATP binding cassette subfamily C member 5			hsa01523,hsa02010	Antifolate resistance|ABC transporters
ABCC6	0.367571	1.10825	0.868443	0.791945	GeneID:368,Genbank:XM_024450261.1,HGNC:HGNC:57,MIM:603234	ATP binding cassette subfamily C member 6			hsa02010	ABC transporters
ABCC8	0.0378703	0.0520225	0.0759795	0.114036	GeneID:6833,Genbank:XM_024448668.1,HGNC:HGNC:59,MIM:600509	ATP binding cassette subfamily C member 8			hsa02010,hsa04911,hsa04930	ABC transporters|Insulin secretion|Type II diabetes mellitus
ABCC9	0.00460159	0.0180054	0.042891	0.0394649	GeneID:10060,Genbank:XM_005253290.4,HGNC:HGNC:60,MIM:601439	ATP binding cassette subfamily C member 9			hsa02010	ABC transporters
ABCD1	2.43971	2.06036	2.18329	2.15454	GeneID:215,Genbank:NM_000033.3,HGNC:HGNC:61,MIM:300371	ATP binding cassette subfamily D member 1			hsa02010,hsa04146	ABC transporters|Peroxisome
ABCD2	0.0265756	0.0665024	0.031127	0.0483966	GeneID:225,Genbank:XM_017018992.2,HGNC:HGNC:66,MIM:601081	ATP binding cassette subfamily D member 2			hsa02010,hsa04146	ABC transporters|Peroxisome
ABCD3	18.6762	16.1944	15.6326	16.1613	GeneID:5825,Genbank:XM_006710802.2,HGNC:HGNC:67,MIM:170995	ATP binding cassette subfamily D member 3			hsa02010,hsa04146	ABC transporters|Peroxisome
ABCD4	4.03507	5.58836	5.64798	5.26563	GeneID:5826,Genbank:NM_001353607.1,HGNC:HGNC:68,MIM:603214	ATP binding cassette subfamily D member 4			hsa02010,hsa04146	ABC transporters|Peroxisome
ABCE1	52.1955	40.5651	40.3992	43.4678	GeneID:6059,Genbank:NM_002940.2,HGNC:HGNC:69,MIM:601213	ATP binding cassette subfamily E member 1
ABCF1	28.2927	22.2015	24.4777	24.6768	GeneID:23,Genbank:NM_001025091.1,HGNC:HGNC:70,MIM:603429	ATP binding cassette subfamily F member 1	GO:0005524,GO:0005635,GO:0005654,GO:0005737,GO:0005829,GO:0006413,GO:0008494,GO:0016887,GO:0042788,GO:0043022,GO:0045727	ATP binding|nuclear envelope|nucleoplasm|cytoplasm|cytosol|translational initiation|translation activator activity|ATPase activity|polysomal ribosome|ribosome binding|positive regulation of translation
ABCF2	15.7868	11.741	11.3193	13.0308	GeneID:10061,Genbank:NM_005692.4,HGNC:HGNC:71,MIM:612510	ATP binding cassette subfamily F member 2
ABCF3	8.59047	7.67221	8.67144	9.30288	GeneID:55324,Genbank:NM_001351300.1,HGNC:HGNC:72	ATP binding cassette subfamily F member 3	GO:0005524,GO:0016020,GO:0016887,GO:0045296,GO:0051607	ATP binding|membrane|ATPase activity|cadherin binding|defense response to virus
ABCG1	0.318501	1.04703	0.852301	0.811199	GeneID:9619,Genbank:NM_207627.1,HGNC:HGNC:73,MIM:603076	ATP binding cassette subfamily G member 1			hsa02010	ABC transporters
ABCG2	0.160176	0.196807	0.190075	0.226134	GeneID:9429,Genbank:NM_001257386.2,HGNC:HGNC:74,MIM:603756	ATP binding cassette subfamily G member 2 (Junior blood group)			hsa01523,hsa02010,hsa04976	Antifolate resistance|ABC transporters|Bile secretion
ABCG4	0.27042	0.313089	0.355654	0.252712	GeneID:64137,Genbank:NM_022169.4,HGNC:HGNC:13884,MIM:607784	ATP binding cassette subfamily G member 4			hsa02010	ABC transporters
ABCG5	0	0	0.0121069	0.0121226	GeneID:64240,Genbank:XM_006712073.3,HGNC:HGNC:13886,MIM:605459	ATP binding cassette subfamily G member 5			hsa02010,hsa04975,hsa04976,hsa04979	ABC transporters|Fat digestion and absorption|Bile secretion|Cholesterol metabolism
ABCG8	0	0.0473702	0.0272416	0.00922864	GeneID:64241,Genbank:XM_011533029.2,HGNC:HGNC:13887,MIM:605460	ATP binding cassette subfamily G member 8			hsa02010,hsa04975,hsa04976,hsa04979	ABC transporters|Fat digestion and absorption|Bile secretion|Cholesterol metabolism
ABHD1	0.0526892	0.104715	0.296557	0.17824	GeneID:84696,Genbank:XM_024453180.1,HGNC:HGNC:17553,MIM:612195	abhydrolase domain containing 1	GO:0016021,GO:0016298,GO:0044255,GO:0052689	integral component of membrane|lipase activity|cellular lipid metabolic process|carboxylic ester hydrolase activity
ABHD10	19.5537	20.6948	18.4833	19.2473	GeneID:55347,Genbank:NM_001272069.1,HGNC:HGNC:25656	abhydrolase domain containing 10	GO:0004553,GO:0005739,GO:0005759,GO:0005829,GO:0019391,GO:0052695,GO:0102390	hydrolase activity, hydrolyzing O-glycosyl compounds|mitochondrion|mitochondrial matrix|cytosol|glucuronoside catabolic process|cellular glucuronidation|mycophenolic acid acyl-glucuronide esterase activity
ABHD11	4.07696	2.85354	3.70082	4.4151	GeneID:83451,Genbank:NM_148913.3,HGNC:HGNC:16407	abhydrolase domain containing 11	GO:0005739,GO:0016787	mitochondrion|hydrolase activity
ABHD12	5.66288	4.89038	5.47057	5.34433	GeneID:26090,Genbank:NM_015600.4,HGNC:HGNC:15868,MIM:613599	abhydrolase domain containing 12	GO:0002084,GO:0004622,GO:0005886,GO:0006660,GO:0007628,GO:0008474,GO:0010996,GO:0016021,GO:0032281,GO:0032839,GO:0046464,GO:0046475,GO:0047372,GO:0052651	protein depalmitoylation|lysophospholipase activity|plasma membrane|phosphatidylserine catabolic process|adult walking behavior|palmitoyl-(protein) hydrolase activity|response to auditory stimulus|integral component of membrane|AMPA glutamate receptor complex|dendrite cytoplasm|acylglycerol catabolic process|glycerophospholipid catabolic process|acylglycerol lipase activity|monoacylglycerol catab…
ABHD12B	0	0	0	0	GeneID:145447,Genbank:XM_011536472.1,HGNC:HGNC:19837	abhydrolase domain containing 12B	GO:0016787	hydrolase activity
ABHD13	4.18066	4.19677	4.31565	4.25397	GeneID:84945,Genbank:NM_032859.2,HGNC:HGNC:20293	abhydrolase domain containing 13	GO:0002084,GO:0008474,GO:0016020,GO:0016021,GO:0032839	protein depalmitoylation|palmitoyl-(protein) hydrolase activity|membrane|integral component of membrane|dendrite cytoplasm
ABHD14A	4.09429	6.23889	5.02063	6.05717	GeneID:25864,Genbank:NM_015407.4,HGNC:HGNC:24538	abhydrolase domain containing 14A	GO:0005737,GO:0016021,GO:0016787,GO:0070062	cytoplasm|integral component of membrane|hydrolase activity|extracellular exosome
ABHD14A-ACY1	5.46204e-05	3.25659e-05	1.81952e-05	3.02589e-05	GeneID:100526760,Genbank:NM_001316331.1,HGNC:HGNC:38856	ABHD14A-ACY1 readthrough	GO:0004046,GO:0005829,GO:0006520,GO:0006805,GO:0008237,GO:0042802,GO:0046872,GO:0070062	aminoacylase activity|cytosol|cellular amino acid metabolic process|xenobiotic metabolic process|metallopeptidase activity|identical protein binding|metal ion binding|extracellular exosome	hsa00220	Arginine biosynthesis
ABHD14B	2.63329	5.2393	5.03529	4.85012	GeneID:84836,Genbank:NM_001254753.1,HGNC:HGNC:28235	abhydrolase domain containing 14B	GO:0005634,GO:0005730,GO:0005829,GO:0016787,GO:0045944,GO:0050427,GO:0070062	nucleus|nucleolus|cytosol|hydrolase activity|positive regulation of transcription from RNA polymerase II promoter|3'-phosphoadenosine 5'-phosphosulfate metabolic process|extracellular exosome
ABHD15	4.38464	3.43287	3.56471	3.17764	GeneID:116236,Genbank:NM_198147.2,HGNC:HGNC:26971	abhydrolase domain containing 15	GO:0005576,GO:0016020,GO:0016788,GO:0044255	extracellular region|membrane|hydrolase activity, acting on ester bonds|cellular lipid metabolic process
ABHD16A	3.86697	5.64757	4.50273	4.98382	GeneID:7920,Genbank:NM_021160.2,HGNC:HGNC:13921,MIM:142620	abhydrolase domain containing 16A	GO:0016021,GO:0047372,GO:0052651,GO:1905344	integral component of membrane|acylglycerol lipase activity|monoacylglycerol catabolic process|prostaglandin catabolic process
ABHD16B	0	0.0606279	0.0481587	0.115055	GeneID:140701,Genbank:NM_080622.3,HGNC:HGNC:16128	abhydrolase domain containing 16B	GO:0016787	hydrolase activity
ABHD17A	14.3138	16.5408	17.3571	16.1006	GeneID:81926,Genbank:NM_001130111.1,HGNC:HGNC:28756	abhydrolase domain containing 17A	GO:0002084,GO:0005576,GO:0005886,GO:0008474,GO:0010008,GO:0014069,GO:0016020,GO:0018345,GO:0055038,GO:0072657,GO:1902817,GO:1905668	protein depalmitoylation|extracellular region|plasma membrane|palmitoyl-(protein) hydrolase activity|endosome membrane|postsynaptic density|membrane|protein palmitoylation|recycling endosome membrane|protein localization to membrane|negative regulation of protein localization to microtubule|positive regulation of protein localization to endosome	hsa00062	Fatty acid elongation
ABHD17B	7.37463	6.57715	4.80423	4.50397	GeneID:51104,Genbank:NM_016014.3,HGNC:HGNC:24278	abhydrolase domain containing 17B	GO:0002084,GO:0005576,GO:0005886,GO:0008474,GO:0014069,GO:0016020,GO:0018345,GO:0055038,GO:1902473,GO:1902817,GO:1902950,GO:1905668	protein depalmitoylation|extracellular region|plasma membrane|palmitoyl-(protein) hydrolase activity|postsynaptic density|membrane|protein palmitoylation|recycling endosome membrane|regulation of protein localization to synapse|negative regulation of protein localization to microtubule|regulation of dendritic spine maintenance|positive regulation of protein localization to endosome	hsa00062	Fatty acid elongation
ABHD17C	13.5366	10.0582	9.67595	11.005	GeneID:58489,Genbank:NM_021214.1,HGNC:HGNC:26925	abhydrolase domain containing 17C	GO:0002084,GO:0008474,GO:0014069,GO:0018345,GO:1902817,GO:1905668	protein depalmitoylation|palmitoyl-(protein) hydrolase activity|postsynaptic density|protein palmitoylation|negative regulation of protein localization to microtubule|positive regulation of protein localization to endosome	hsa00062	Fatty acid elongation
ABHD18	1.50262	1.83237	1.89972	1.79055	GeneID:80167,Genbank:NM_001358454.1,HGNC:HGNC:26111	abhydrolase domain containing 18	GO:0005576	extracellular region
ABHD2	8.0026	7.89017	7.98524	7.39011	GeneID:11057,Genbank:NM_007011.7,HGNC:HGNC:18717,MIM:612196	abhydrolase domain containing 2	GO:0001669,GO:0003707,GO:0007340,GO:0009611,GO:0016021,GO:0030336,GO:0032570,GO:0036126,GO:0042562,GO:0043401,GO:0046464,GO:0047372,GO:0048240,GO:0097524	acrosomal vesicle|steroid hormone receptor activity|acrosome reaction|response to wounding|integral component of membrane|negative regulation of cell migration|response to progesterone|sperm flagellum|hormone binding|steroid hormone mediated signaling pathway|acylglycerol catabolic process|acylglycerol lipase activity|sperm capacitation|sperm plasma membrane
ABHD3	4.32528	4.52651	3.75363	3.567	GeneID:171586,Genbank:NM_001308256.1,HGNC:HGNC:18718,MIM:612197	abhydrolase domain containing 3	GO:0004623,GO:0005886,GO:0006656,GO:0008970,GO:0016021,GO:0046470,GO:0052739,GO:0052740,GO:0102567,GO:0102568	phospholipase A2 activity|plasma membrane|phosphatidylcholine biosynthetic process|phosphatidylcholine 1-acylhydrolase activity|integral component of membrane|phosphatidylcholine metabolic process|phosphatidylserine 1-acylhydrolase activity|1-acyl-2-lysophosphatidylserine acylhydrolase activity|phospholipase A2 activity (consuming 1,2-dipalmitoylphosphatidylcholine)|phospholipase A2 activity cons…
ABHD4	3.06923	3.24533	2.76145	2.79399	GeneID:63874,Genbank:NM_022060.2,HGNC:HGNC:20154	abhydrolase domain containing 4	GO:0005789,GO:0016042,GO:0016787,GO:0036152	endoplasmic reticulum membrane|lipid catabolic process|hydrolase activity|phosphatidylethanolamine acyl-chain remodeling
ABHD5	3.33371	2.79376	2.78914	3.34814	GeneID:51099,Genbank:NM_001355186.1,HGNC:HGNC:21396,MIM:604780	abhydrolase domain containing 5	GO:0003841,GO:0005811,GO:0005829,GO:0006631,GO:0006654,GO:0010891,GO:0010898,GO:0030154,GO:0042171,GO:0051006	1-acylglycerol-3-phosphate O-acyltransferase activity|lipid droplet|cytosol|fatty acid metabolic process|phosphatidic acid biosynthetic process|negative regulation of sequestering of triglyceride|positive regulation of triglyceride catabolic process|cell differentiation|lysophosphatidic acid acyltransferase activity|positive regulation of lipoprotein lipase activity	hsa04923	Regulation of lipolysis in adipocytes
ABHD6	2.23134	2.44477	1.78315	1.9155	GeneID:57406,Genbank:NM_001320126.1,HGNC:HGNC:21398,MIM:616966	abhydrolase domain containing 6	GO:0004620,GO:0005739,GO:0005886,GO:0009395,GO:0016021,GO:0030336,GO:0032281,GO:0046464,GO:0046889,GO:0047372,GO:0060292,GO:0070062,GO:2000124	phospholipase activity|mitochondrion|plasma membrane|phospholipid catabolic process|integral component of membrane|negative regulation of cell migration|AMPA glutamate receptor complex|acylglycerol catabolic process|positive regulation of lipid biosynthetic process|acylglycerol lipase activity|long term synaptic depression|extracellular exosome|regulation of endocannabinoid signaling pathway	hsa04723	Retrograde endocannabinoid signaling
ABHD8	11.3078	18.0804	16.4327	13.7244	GeneID:79575,Genbank:NM_024527.4,HGNC:HGNC:23759	abhydrolase domain containing 8	GO:0016787,GO:0070062	hydrolase activity|extracellular exosome
ABI1	9.70787	7.22844	7.2277	8.66224	GeneID:10006,Genbank:NM_001178125.1,HGNC:HGNC:11320,MIM:603050	abl interactor 1	GO:0001756,GO:0005622,GO:0005634,GO:0005856,GO:0008154,GO:0014069,GO:0017124,GO:0018108,GO:0030027,GO:0030054,GO:0030175,GO:0030296,GO:0030426,GO:0031209,GO:0031252,GO:0032403,GO:0035855,GO:0043005,GO:0045211,GO:0045296,GO:0048813,GO:0072673	somitogenesis|intracellular|nucleus|cytoskeleton|actin polymerization or depolymerization|postsynaptic density|SH3 domain binding|peptidyl-tyrosine phosphorylation|lamellipodium|cell junction|filopodium|protein tyrosine kinase activator activity|growth cone|SCAR complex|cell leading edge|protein complex binding|megakaryocyte development|neuron projection|postsynaptic membrane|cadherin binding|den…
ABI2	11.9428	14.1495	13.1347	13.1578	GeneID:10152,Genbank:XM_024452511.1,HGNC:HGNC:24011,MIM:606442	abl interactor 2	GO:0003677,GO:0005737,GO:0005829,GO:0005856,GO:0006928,GO:0007010,GO:0008093,GO:0008154,GO:0016032,GO:0016477,GO:0016601,GO:0017124,GO:0018108,GO:0019900,GO:0030027,GO:0030175,GO:0031209,GO:0031625,GO:0032403,GO:0070064,GO:2000601	DNA binding|cytoplasm|cytosol|cytoskeleton|movement of cell or subcellular component|cytoskeleton organization|cytoskeletal adaptor activity|actin polymerization or depolymerization|viral process|cell migration|Rac protein signal transduction|SH3 domain binding|peptidyl-tyrosine phosphorylation|kinase binding|lamellipodium|filopodium|SCAR complex|ubiquitin protein ligase binding|protein complex b…	hsa04810	Regulation of actin cytoskeleton
ABI3	0.0454572	0	0.0818324	0.10765	GeneID:51225,Genbank:NM_016428.2,HGNC:HGNC:29859,MIM:606363	ABI family member 3	GO:0005622,GO:0005737,GO:0006928,GO:0016020,GO:0030027,GO:0030334,GO:0042802	intracellular|cytoplasm|movement of cell or subcellular component|membrane|lamellipodium|regulation of cell migration|identical protein binding
ABI3BP	0.023745	0.115815	0.0604548	0.0949076	GeneID:25890,Genbank:XM_024453445.1,HGNC:HGNC:17265,MIM:606279	ABI family member 3 binding protein	GO:0005518,GO:0005576,GO:0005614,GO:0005615,GO:0008201,GO:0010811,GO:0030198,GO:0031012	collagen binding|extracellular region|interstitial matrix|extracellular space|heparin binding|positive regulation of cell-substrate adhesion|extracellular matrix organization|extracellular matrix
ABL1	15.9901	19.8832	17.8259	17.4197	GeneID:25,Genbank:NM_007313.2,HGNC:HGNC:76,MIM:189980	ABL proto-oncogene 1, non-receptor tyrosine kinase			hsa04012,hsa04014,hsa04110,hsa04360,hsa04722,hsa05130,hsa05131,hsa05200,hsa05206,hsa05220,hsa05416	ErbB signaling pathway|Ras signaling pathway|Cell cycle|Axon guidance|Neurotrophin signaling pathway|Pathogenic Escherichia coli infection|Shigellosis|Pathways in cancer|MicroRNAs in cancer|Chronic myeloid leukemia|Viral myocarditis
ABL2	4.92622	4.47173	4.68667	4.44926	GeneID:27,Genbank:NM_001168238.1,HGNC:HGNC:77,MIM:164690	ABL proto-oncogene 2, non-receptor tyrosine kinase			hsa04012,hsa04014,hsa05416	ErbB signaling pathway|Ras signaling pathway|Viral myocarditis
ABLIM1	7.6604	6.13176	5.84968	5.84153	GeneID:3983,Genbank:NM_001322885.2,HGNC:HGNC:78,MIM:602330	actin binding LIM protein 1	GO:0001725,GO:0003779,GO:0005737,GO:0007010,GO:0007601,GO:0009887,GO:0015629,GO:0030027,GO:0030032,GO:0046872,GO:0060271	stress fiber|actin binding|cytoplasm|cytoskeleton organization|visual perception|animal organ morphogenesis|actin cytoskeleton|lamellipodium|lamellipodium assembly|metal ion binding|cilium assembly	hsa04360	Axon guidance
ABLIM2	0.171347	0.239328	0.198856	0.171922	GeneID:84448,Genbank:NM_001130086.1,HGNC:HGNC:19195,MIM:612544	actin binding LIM protein family member 2	GO:0003779,GO:0005737,GO:0006351,GO:0015629,GO:0030036,GO:0046872	actin binding|cytoplasm|transcription, DNA-templated|actin cytoskeleton|actin cytoskeleton organization|metal ion binding	hsa04360	Axon guidance
ABLIM3	0.0770814	0.0853061	0.127307	0.116851	GeneID:22885,Genbank:NM_001301027.2,HGNC:HGNC:29132,MIM:611305	actin binding LIM protein family member 3	GO:0001725,GO:0003779,GO:0005737,GO:0006351,GO:0030027,GO:0030032,GO:0030036,GO:0045944,GO:0046872,GO:0060271,GO:1903955	stress fiber|actin binding|cytoplasm|transcription, DNA-templated|lamellipodium|lamellipodium assembly|actin cytoskeleton organization|positive regulation of transcription from RNA polymerase II promoter|metal ion binding|cilium assembly|positive regulation of protein targeting to mitochondrion	hsa04360	Axon guidance
ABO	0.0608556	0.0896389	0.0544488	0.162576	GeneID:28,Genbank:NM_020469.2,HGNC:HGNC:79,MIM:110300	ABO, alpha 1-3-N-acetylgalactosaminyltransferase and alpha 1-3-galactosyltransferase			hsa00601	Glycosphingolipid biosynthesis - lacto and neolacto series
ABR	4.74758	5.4082	5.52662	5.66292	GeneID:29,Genbank:NM_001322841.1,HGNC:HGNC:81,MIM:600365	ABR, RhoGEF and GTPase activating protein	GO:0002692,GO:0005085,GO:0005089,GO:0005096,GO:0005829,GO:0005886,GO:0007186,GO:0007264,GO:0007420,GO:0016020,GO:0030036,GO:0032496,GO:0035023,GO:0042472,GO:0043065,GO:0043114,GO:0043314,GO:0043547,GO:0050728,GO:0050766,GO:0050885,GO:0051056,GO:0060313	negative regulation of cellular extravasation|guanyl-nucleotide exchange factor activity|Rho guanyl-nucleotide exchange factor activity|GTPase activator activity|cytosol|plasma membrane|G-protein coupled receptor signaling pathway|small GTPase mediated signal transduction|brain development|membrane|actin cytoskeleton organization|response to lipopolysaccharide|regulation of Rho protein signal tra…
ABRA	0.0131506	0	0	0	GeneID:137735,Genbank:XM_024447063.1,HGNC:HGNC:30655,MIM:609747	actin binding Rho activating protein	GO:0000060,GO:0003779,GO:0005886,GO:0006351,GO:0015629,GO:0030017,GO:0035025,GO:0045944,GO:0051091	protein import into nucleus, translocation|actin binding|plasma membrane|transcription, DNA-templated|actin cytoskeleton|sarcomere|positive regulation of Rho protein signal transduction|positive regulation of transcription from RNA polymerase II promoter|positive regulation of DNA binding transcription factor activity
ABRACL	26.0092	26.4891	23.0218	28.2771	GeneID:58527,Genbank:NM_021243.2,HGNC:HGNC:21230	ABRA C-terminal like
ABRAXAS1	2.83585	3.42458	3.15806	2.98929	GeneID:84142,Genbank:NM_001345962.1,HGNC:HGNC:25829,MIM:611143	abraxas 1, BRCA1 A complex subunit	GO:0005634,GO:0005654,GO:0006302,GO:0006303,GO:0010212,GO:0016569,GO:0016579,GO:0016604,GO:0031593,GO:0045739,GO:0070531,GO:0072425	nucleus|nucleoplasm|double-strand break repair|double-strand break repair via nonhomologous end joining|response to ionizing radiation|covalent chromatin modification|protein deubiquitination|nuclear body|polyubiquitin modification-dependent protein binding|positive regulation of DNA repair|BRCA1-A complex|signal transduction involved in G2 DNA damage checkpoint	hsa03440	Homologous recombination
ABRAXAS2	11.195	8.59851	8.9374	10.2901	GeneID:23172,Genbank:NM_032182.3,HGNC:HGNC:28975,MIM:611144	abraxas 2, BRISC complex subunit	GO:0000278,GO:0000922,GO:0002931,GO:0005737,GO:0005829,GO:0005874,GO:0007059,GO:0008017,GO:0008608,GO:0016579,GO:0031593,GO:0051301,GO:0070536,GO:0070552,GO:0090307	mitotic cell cycle|spindle pole|response to ischemia|cytoplasm|cytosol|microtubule|chromosome segregation|microtubule binding|attachment of spindle microtubules to kinetochore|protein deubiquitination|polyubiquitin modification-dependent protein binding|cell division|protein K63-linked deubiquitination|BRISC complex|mitotic spindle assembly
ABT1	19.6227	20.6947	19.7536	21.012	GeneID:29777,Genbank:NM_013375.3,HGNC:HGNC:17369	activator of basal transcription 1	GO:0000447,GO:0000472,GO:0000480,GO:0003677,GO:0003713,GO:0003723,GO:0005634,GO:0005667,GO:0005730,GO:0006357,GO:0006366,GO:0021522,GO:0034462	endonucleolytic cleavage in ITS1 to separate SSU-rRNA from 5.8S rRNA and LSU-rRNA from tricistronic rRNA transcript (SSU-rRNA, 5.8S rRNA, LSU-rRNA)|endonucleolytic cleavage to generate mature 5'-end of SSU-rRNA from (SSU-rRNA, 5.8S rRNA, LSU-rRNA)|endonucleolytic cleavage in 5'-ETS of tricistronic rRNA transcript (SSU-rRNA, 5.8S rRNA, LSU-rRNA)|DNA binding|transcription coactivator activity|RNA b…
ABTB1	2.19273	3.51973	3.92985	3.30974	GeneID:80325,Genbank:XM_017007288.1,HGNC:HGNC:18275,MIM:608308	ankyrin repeat and BTB domain containing 1	GO:0003746,GO:0005730,GO:0005737,GO:0005829,GO:0005886,GO:0019005,GO:0030162,GO:0031625,GO:0042787,GO:0043161	translation elongation factor activity|nucleolus|cytoplasm|cytosol|plasma membrane|SCF ubiquitin ligase complex|regulation of proteolysis|ubiquitin protein ligase binding|protein ubiquitination involved in ubiquitin-dependent protein catabolic process|proteasome-mediated ubiquitin-dependent protein catabolic process
ABTB2	5.15129	4.10081	4.07149	4.56969	GeneID:25841,Genbank:NM_145804.2,HGNC:HGNC:23842	ankyrin repeat and BTB domain containing 2	GO:0005634,GO:0005654,GO:0005737,GO:0019005,GO:0030162,GO:0031625,GO:0042787,GO:0043161,GO:0046982,GO:0097237	nucleus|nucleoplasm|cytoplasm|SCF ubiquitin ligase complex|regulation of proteolysis|ubiquitin protein ligase binding|protein ubiquitination involved in ubiquitin-dependent protein catabolic process|proteasome-mediated ubiquitin-dependent protein catabolic process|protein heterodimerization activity|cellular response to toxic substance
ACAA1	5.96301	6.41539	6.45034	6.3414	GeneID:30,Genbank:NM_001130410.1,HGNC:HGNC:82,MIM:604054	acetyl-CoA acyltransferase 1	GO:0000038,GO:0003988,GO:0005576,GO:0005777,GO:0005782,GO:0006635,GO:0008206,GO:0008775,GO:0016020,GO:0016401,GO:0033540,GO:0035580,GO:0036109,GO:0043231,GO:0043312	very long-chain fatty acid metabolic process|acetyl-CoA C-acyltransferase activity|extracellular region|peroxisome|peroxisomal matrix|fatty acid beta-oxidation|bile acid metabolic process|acetate CoA-transferase activity|membrane|palmitoyl-CoA oxidase activity|fatty acid beta-oxidation using acyl-CoA oxidase|specific granule lumen|alpha-linolenic acid metabolic process|intracellular membrane-boun…	hsa00071,hsa00280,hsa00592,hsa01040,hsa03320,hsa04146	Fatty acid degradation|Valine, leucine and isoleucine degradation|alpha-Linolenic acid metabolism|Biosynthesis of unsaturated fatty acids|PPAR signaling pathway|Peroxisome
ACAA2	12.6736	14.5911	12.5213	15.8459	GeneID:10449,Genbank:NM_006111.2,HGNC:HGNC:83,MIM:604770	acetyl-CoA acyltransferase 2	GO:0003723,GO:0003988,GO:0005739,GO:0005743,GO:0005759,GO:0006635,GO:0006695,GO:0070062,GO:0071456,GO:1901029,GO:1902109	RNA binding|acetyl-CoA C-acyltransferase activity|mitochondrion|mitochondrial inner membrane|mitochondrial matrix|fatty acid beta-oxidation|cholesterol biosynthetic process|extracellular exosome|cellular response to hypoxia|negative regulation of mitochondrial outer membrane permeabilization involved in apoptotic signaling pathway|negative regulation of mitochondrial membrane permeability involve…	hsa00062,hsa00071,hsa00280	Fatty acid elongation|Fatty acid degradation|Valine, leucine and isoleucine degradation
ACACA	9.29707	9.13756	8.7793	8.56508	GeneID:31,Genbank:XM_011524701.1,HGNC:HGNC:84,MIM:200350	acetyl-CoA carboxylase alpha			hsa00061,hsa00620,hsa00640,hsa04152,hsa04910,hsa04922	Fatty acid biosynthesis|Pyruvate metabolism|Propanoate metabolism|AMPK signaling pathway|Insulin signaling pathway|Glucagon signaling pathway
ACACB	1.31381	1.38147	1.42499	1.30516	GeneID:32,Genbank:XM_011538265.2,HGNC:HGNC:85,MIM:601557	acetyl-CoA carboxylase beta	GO:0003989,GO:0004075,GO:0005524,GO:0005634,GO:0005739,GO:0005741,GO:0005829,GO:0006084,GO:0006633,GO:0006768,GO:0006853,GO:0009374,GO:0010629,GO:0010884,GO:0010906,GO:0012505,GO:0014070,GO:0031325,GO:0031667,GO:0031999,GO:0042493,GO:0042802,GO:0043086,GO:0045540,GO:0046872,GO:0051289,GO:0060421,GO:0097009,GO:2001295	acetyl-CoA carboxylase activity|biotin carboxylase activity|ATP binding|nucleus|mitochondrion|mitochondrial outer membrane|cytosol|acetyl-CoA metabolic process|fatty acid biosynthetic process|biotin metabolic process|carnitine shuttle|biotin binding|negative regulation of gene expression|positive regulation of lipid storage|regulation of glucose metabolic process|endomembrane system|response to o…	hsa00061,hsa00620,hsa00640,hsa04152,hsa04910,hsa04920,hsa04922,hsa04931	Fatty acid biosynthesis|Pyruvate metabolism|Propanoate metabolism|AMPK signaling pathway|Insulin signaling pathway|Adipocytokine signaling pathway|Glucagon signaling pathway|Insulin resistance
ACAD10	3.59032	3.61981	3.93908	3.13601	GeneID:80724,Genbank:NM_001136538.1,HGNC:HGNC:21597,MIM:611181	acyl-CoA dehydrogenase family member 10	GO:0003995,GO:0005739,GO:0005759,GO:0006635,GO:0016787,GO:0033539,GO:0050660	acyl-CoA dehydrogenase activity|mitochondrion|mitochondrial matrix|fatty acid beta-oxidation|hydrolase activity|fatty acid beta-oxidation using acyl-CoA dehydrogenase|flavin adenine dinucleotide binding
ACAD11	15.5882	23.7672	21.5711	19.1089	GeneID:84129,Genbank:NM_032169.4,HGNC:HGNC:30211,MIM:614288	acyl-CoA dehydrogenase family member 11	GO:0003995,GO:0004466,GO:0005634,GO:0005743,GO:0005777,GO:0006635,GO:0017099,GO:0031966,GO:0033539,GO:0050660,GO:0070991	acyl-CoA dehydrogenase activity|long-chain-acyl-CoA dehydrogenase activity|nucleus|mitochondrial inner membrane|peroxisome|fatty acid beta-oxidation|very-long-chain-acyl-CoA dehydrogenase activity|mitochondrial membrane|fatty acid beta-oxidation using acyl-CoA dehydrogenase|flavin adenine dinucleotide binding|medium-chain-acyl-CoA dehydrogenase activity
ACAD8	2.29305	2.38963	2.7153	2.23698	GeneID:27034,Genbank:XM_017017546.2,HGNC:HGNC:87,MIM:604773	acyl-CoA dehydrogenase family member 8	GO:0003995,GO:0005759,GO:0006351,GO:0006355,GO:0006574,GO:0006629,GO:0009083,GO:0050660	acyl-CoA dehydrogenase activity|mitochondrial matrix|transcription, DNA-templated|regulation of transcription, DNA-templated|valine catabolic process|lipid metabolic process|branched-chain amino acid catabolic process|flavin adenine dinucleotide binding	hsa00280	Valine, leucine and isoleucine degradation
ACAD9	19.7458	19.3541	19.1409	19.5147	GeneID:28976,Genbank:NM_014049.4,HGNC:HGNC:21497,MIM:611103	acyl-CoA dehydrogenase family member 9	GO:0001676,GO:0004466,GO:0005634,GO:0005739,GO:0005743,GO:0030425,GO:0031966,GO:0032981,GO:0050660,GO:0051791,GO:0070991	long-chain fatty acid metabolic process|long-chain-acyl-CoA dehydrogenase activity|nucleus|mitochondrion|mitochondrial inner membrane|dendrite|mitochondrial membrane|mitochondrial respiratory chain complex I assembly|flavin adenine dinucleotide binding|medium-chain fatty acid metabolic process|medium-chain-acyl-CoA dehydrogenase activity
ACADL	1.15256	1.37889	1.55914	1.62477	GeneID:33,Genbank:NM_001608.3,HGNC:HGNC:88,MIM:609576	acyl-CoA dehydrogenase long chain	GO:0000062,GO:0001659,GO:0003995,GO:0004466,GO:0005759,GO:0006635,GO:0016401,GO:0019254,GO:0031966,GO:0033539,GO:0042413,GO:0042758,GO:0044242,GO:0045717,GO:0046322,GO:0050660,GO:0051289,GO:0055114,GO:0090181	fatty-acyl-CoA binding|temperature homeostasis|acyl-CoA dehydrogenase activity|long-chain-acyl-CoA dehydrogenase activity|mitochondrial matrix|fatty acid beta-oxidation|palmitoyl-CoA oxidase activity|carnitine metabolic process, CoA-linked|mitochondrial membrane|fatty acid beta-oxidation using acyl-CoA dehydrogenase|carnitine catabolic process|long-chain fatty acid catabolic process|cellular lipi…	hsa00071,hsa03320	Fatty acid degradation|PPAR signaling pathway
ACADM	9.47157	12.5431	11.2505	12.8341	GeneID:34,Genbank:NM_001127328.2,HGNC:HGNC:89,MIM:607008	acyl-CoA dehydrogenase medium chain	GO:0003995,GO:0005634,GO:0005739,GO:0005759,GO:0006635,GO:0016607,GO:0019216,GO:0019254,GO:0030424,GO:0031966,GO:0033539,GO:0042802,GO:0045329,GO:0050660,GO:0051791,GO:0051793,GO:0055114,GO:0070062,GO:0070991	acyl-CoA dehydrogenase activity|nucleus|mitochondrion|mitochondrial matrix|fatty acid beta-oxidation|nuclear speck|regulation of lipid metabolic process|carnitine metabolic process, CoA-linked|axon|mitochondrial membrane|fatty acid beta-oxidation using acyl-CoA dehydrogenase|identical protein binding|carnitine biosynthetic process|flavin adenine dinucleotide binding|medium-chain fatty acid metabo…	hsa00071,hsa00280,hsa00410,hsa00640,hsa03320	Fatty acid degradation|Valine, leucine and isoleucine degradation|beta-Alanine metabolism|Propanoate metabolism|PPAR signaling pathway
ACADS	3.35134	3.00083	3.28779	3.59569	GeneID:35,Genbank:NM_000017.3,HGNC:HGNC:90,MIM:606885	acyl-CoA dehydrogenase short chain			hsa00071,hsa00280,hsa00650	Fatty acid degradation|Valine, leucine and isoleucine degradation|Butanoate metabolism
ACADSB	9.44274	5.30626	5.55745	5.70696	GeneID:36,Genbank:NM_001609.3,HGNC:HGNC:91,MIM:600301	acyl-CoA dehydrogenase short/branched chain	GO:0003995,GO:0005739,GO:0005759,GO:0006631,GO:0009083,GO:0050660,GO:0070062	acyl-CoA dehydrogenase activity|mitochondrion|mitochondrial matrix|fatty acid metabolic process|branched-chain amino acid catabolic process|flavin adenine dinucleotide binding|extracellular exosome	hsa00071,hsa00280	Fatty acid degradation|Valine, leucine and isoleucine degradation
ACADVL	20.8783	24.3253	25.4097	25.2036	GeneID:37,Genbank:NM_001270447.1,HGNC:HGNC:92,MIM:609575	acyl-CoA dehydrogenase very long chain	GO:0001659,GO:0003995,GO:0004466,GO:0005634,GO:0005730,GO:0005739,GO:0005743,GO:0005759,GO:0005829,GO:0006635,GO:0009409,GO:0015980,GO:0030855,GO:0031966,GO:0033539,GO:0036498,GO:0042645,GO:0045717,GO:0046322,GO:0050660,GO:0090181	temperature homeostasis|acyl-CoA dehydrogenase activity|long-chain-acyl-CoA dehydrogenase activity|nucleus|nucleolus|mitochondrion|mitochondrial inner membrane|mitochondrial matrix|cytosol|fatty acid beta-oxidation|response to cold|energy derivation by oxidation of organic compounds|epithelial cell differentiation|mitochondrial membrane|fatty acid beta-oxidation using acyl-CoA dehydrogenase|IRE1-…	hsa00071	Fatty acid degradation
ACAN	0	0	0	0.00415365	GeneID:176,Genbank:XM_006720419.1,HGNC:HGNC:319,MIM:155760	aggrecan
ACAP1	0.0182884	0.0182821	0.0502615	0.0171822	GeneID:9744,Genbank:XM_024451047.1,HGNC:HGNC:16467,MIM:607763	ArfGAP with coiled-coil, ankyrin repeat and PH domains 1	GO:0005096,GO:0015031,GO:0016020,GO:0046872,GO:0055038	GTPase activator activity|protein transport|membrane|metal ion binding|recycling endosome membrane	hsa04144	Endocytosis
ACAP2	9.75065	9.74482	9.67875	9.18607	GeneID:23527,Genbank:NM_012287.5,HGNC:HGNC:16469,MIM:607766	ArfGAP with coiled-coil, ankyrin repeat and PH domains 2	GO:0005096,GO:0010008,GO:0016020,GO:0017137,GO:0036010,GO:0046872,GO:0080025,GO:1990090	GTPase activator activity|endosome membrane|membrane|Rab GTPase binding|protein localization to endosome|metal ion binding|phosphatidylinositol-3,5-bisphosphate binding|cellular response to nerve growth factor stimulus	hsa04144	Endocytosis
ACAP3	4.31856	7.45606	7.92092	6.99302	GeneID:116983,Genbank:XM_005244715.2,HGNC:HGNC:16754	ArfGAP with coiled-coil, ankyrin repeat and PH domains 3	GO:0005096,GO:0046872	GTPase activator activity|metal ion binding	hsa04144	Endocytosis
ACAT1	18.7375	14.361	12.9648	16.0007	GeneID:38,Genbank:XM_024448512.1,HGNC:HGNC:93,MIM:607809	acetyl-CoA acetyltransferase 1	GO:0001889,GO:0003985,GO:0005739,GO:0005743,GO:0005759,GO:0006085,GO:0006550,GO:0006635,GO:0007420,GO:0009083,GO:0009725,GO:0014070,GO:0015936,GO:0015937,GO:0016830,GO:0016885,GO:0019899,GO:0042594,GO:0042803,GO:0046356,GO:0046872,GO:0046951,GO:0046952,GO:0050662,GO:0051260,GO:0060612,GO:0070062,GO:0072229,GO:1902224,GO:1902860	liver development|acetyl-CoA C-acetyltransferase activity|mitochondrion|mitochondrial inner membrane|mitochondrial matrix|acetyl-CoA biosynthetic process|isoleucine catabolic process|fatty acid beta-oxidation|brain development|branched-chain amino acid catabolic process|response to hormone|response to organic cyclic compound|coenzyme A metabolic process|coenzyme A biosynthetic process|carbon-carb…	hsa00071,hsa00072,hsa00280,hsa00310,hsa00380,hsa00620,hsa00630,hsa00640,hsa00650,hsa00900	Fatty acid degradation|Synthesis and degradation of ketone bodies|Valine, leucine and isoleucine degradation|Lysine degradation|Tryptophan metabolism|Pyruvate metabolism|Glyoxylate and dicarboxylate metabolism|Propanoate metabolism|Butanoate metabolism|Terpenoid backbone biosynthesis
ACAT2	46.4952	57.2806	50.9023	57.2796	GeneID:39,Genbank:NM_005891.2,HGNC:HGNC:94,MIM:100678	acetyl-CoA acetyltransferase 2	GO:0003985,GO:0005634,GO:0005730,GO:0005737,GO:0005739,GO:0005829,GO:0006629,GO:0006635,GO:0006695,GO:0070062	acetyl-CoA C-acetyltransferase activity|nucleus|nucleolus|cytoplasm|mitochondrion|cytosol|lipid metabolic process|fatty acid beta-oxidation|cholesterol biosynthetic process|extracellular exosome	hsa00071,hsa00072,hsa00280,hsa00310,hsa00380,hsa00620,hsa00630,hsa00640,hsa00650,hsa00900,hsa04975	Fatty acid degradation|Synthesis and degradation of ketone bodies|Valine, leucine and isoleucine degradation|Lysine degradation|Tryptophan metabolism|Pyruvate metabolism|Glyoxylate and dicarboxylate metabolism|Propanoate metabolism|Butanoate metabolism|Terpenoid backbone biosynthesis|Fat digestion and absorption
ACBD3	21.139	28.0522	28.9358	30.4962	GeneID:64746,Genbank:NM_022735.3,HGNC:HGNC:15453,MIM:606809	acyl-CoA binding domain containing 3	GO:0000062,GO:0000139,GO:0005739,GO:0005794,GO:0006694,GO:0016020,GO:0034237	fatty-acyl-CoA binding|Golgi membrane|mitochondrion|Golgi apparatus|steroid biosynthetic process|membrane|protein kinase A regulatory subunit binding
ACBD4	1.10544	1.97146	1.84758	1.74947	GeneID:79777,Genbank:XM_017025088.1,HGNC:HGNC:23337	acyl-CoA binding domain containing 4	GO:0000062,GO:0008289	fatty-acyl-CoA binding|lipid binding
ACBD5	5.5796	3.70263	3.71056	3.70768	GeneID:91452,Genbank:NM_001352570.1,HGNC:HGNC:23338,MIM:616618	acyl-CoA binding domain containing 5	GO:0000062,GO:0005778,GO:0008289,GO:0016021,GO:0030242	fatty-acyl-CoA binding|peroxisomal membrane|lipid binding|integral component of membrane|autophagy of peroxisome
ACBD6	29.2738	35.255	31.3361	35.6073	GeneID:84320,Genbank:NM_032360.3,HGNC:HGNC:23339,MIM:616352	acyl-CoA binding domain containing 6	GO:0000062,GO:0005829,GO:0006637,GO:0008289	fatty-acyl-CoA binding|cytosol|acyl-CoA metabolic process|lipid binding
ACBD7	2.89834	3.19289	3.55102	4.28265	GeneID:414149,Genbank:NM_001039844.2,HGNC:HGNC:17715	acyl-CoA binding domain containing 7	GO:0000062,GO:0008289	fatty-acyl-CoA binding|lipid binding
ACCS	1.43309	2.96433	3.38788	2.26801	GeneID:84680,Genbank:XM_024448723.1,HGNC:HGNC:23989,MIM:608405	1-aminocyclopropane-1-carboxylate synthase homolog (inactive)	GO:0003824,GO:0009058,GO:0030170,GO:0042802,GO:0042803	catalytic activity|biosynthetic process|pyridoxal phosphate binding|identical protein binding|protein homodimerization activity
ACCSL	0.0184501	0	0.0358606	0	GeneID:390110,Genbank:NM_001031854.2,HGNC:HGNC:34391	1-aminocyclopropane-1-carboxylate synthase homolog (inactive) like	GO:0003824,GO:0009058,GO:0030170	catalytic activity|biosynthetic process|pyridoxal phosphate binding
ACD	11.4944	9.78746	9.53465	7.4043	GeneID:65057,Genbank:NM_001082487.1,HGNC:HGNC:25070,MIM:609377	ACD, shelterin complex subunit and telomerase recruitment factor	GO:0000723,GO:0000783,GO:0000784,GO:0005654,GO:0006886,GO:0016233,GO:0016604,GO:0031848,GO:0032202,GO:0032211,GO:0032212,GO:0042162,GO:0044877,GO:0051973,GO:0060381,GO:0070182,GO:0070187,GO:0070198,GO:0070200	telomere maintenance|nuclear telomere cap complex|nuclear chromosome, telomeric region|nucleoplasm|intracellular protein transport|telomere capping|nuclear body|protection from non-homologous end joining at telomere|telomere assembly|negative regulation of telomere maintenance via telomerase|positive regulation of telomere maintenance via telomerase|telomeric DNA binding|macromolecular complex bi…
ACE	0.934647	1.08485	1.15115	1.06442	GeneID:1636,Genbank:NM_000789.3,HGNC:HGNC:2707,MIM:106180	angiotensin I converting enzyme			hsa04614,hsa04924,hsa05142,hsa05410	Renin-angiotensin system|Renin secretion|Chagas disease (American trypanosomiasis)|Hypertrophic cardiomyopathy (HCM)
ACE2	1.81071	1.07889	0.5805	0.420356	GeneID:59272,Genbank:XM_011545551.3,HGNC:HGNC:13557,MIM:300335	angiotensin I converting enzyme 2			hsa04614,hsa04974	Renin-angiotensin system|Protein digestion and absorption
ACER1	0.034491	0.0349195	0	0	GeneID:125981,Genbank:XM_011527673.3,HGNC:HGNC:18356,MIM:613491	alkaline ceramidase 1	GO:0005783,GO:0005789,GO:0006665,GO:0008544,GO:0010446,GO:0016021,GO:0017040,GO:0019216,GO:0030148,GO:0030154,GO:0030216,GO:0046512,GO:0046514,GO:0071277,GO:0071633	endoplasmic reticulum|endoplasmic reticulum membrane|sphingolipid metabolic process|epidermis development|response to alkaline pH|integral component of membrane|ceramidase activity|regulation of lipid metabolic process|sphingolipid biosynthetic process|cell differentiation|keratinocyte differentiation|sphingosine biosynthetic process|ceramide catabolic process|cellular response to calcium ion|dih…	hsa00600,hsa04071	Sphingolipid metabolism|Sphingolipid signaling pathway
ACER2	1.38982	1.76654	1.05465	1.15662	GeneID:340485,Genbank:NM_001010887.2,HGNC:HGNC:23675,MIM:613492	alkaline ceramidase 2	GO:0000139,GO:0001953,GO:0005794,GO:0006672,GO:0006919,GO:0008284,GO:0010942,GO:0017040,GO:0030148,GO:0030173,GO:0032526,GO:0033629,GO:0035690,GO:0046512,GO:0071633,GO:0090285	Golgi membrane|negative regulation of cell-matrix adhesion|Golgi apparatus|ceramide metabolic process|activation of cysteine-type endopeptidase activity involved in apoptotic process|positive regulation of cell proliferation|positive regulation of cell death|ceramidase activity|sphingolipid biosynthetic process|integral component of Golgi membrane|response to retinoic acid|negative regulation of …	hsa00600,hsa04071	Sphingolipid metabolism|Sphingolipid signaling pathway
ACER3	7.18159	6.04837	5.75014	5.89784	GeneID:55331,Genbank:NM_018367.6,HGNC:HGNC:16066,MIM:617036	alkaline ceramidase 3	GO:0005789,GO:0006672,GO:0008284,GO:0030148,GO:0030173,GO:0030176,GO:0046512,GO:0070774,GO:0071602	endoplasmic reticulum membrane|ceramide metabolic process|positive regulation of cell proliferation|sphingolipid biosynthetic process|integral component of Golgi membrane|integral component of endoplasmic reticulum membrane|sphingosine biosynthetic process|phytoceramidase activity|phytosphingosine biosynthetic process	hsa00600	Sphingolipid metabolism
ACHE	0.515076	0.65858	0.395201	0.365871	GeneID:43,Genbank:NM_001302622.1,HGNC:HGNC:108,MIM:100740	acetylcholinesterase (Cartwright blood group)			hsa00564,hsa04725	Glycerophospholipid metabolism|Cholinergic synapse
ACIN1	17.1463	18.3374	20.412	19.1799	GeneID:22985,Genbank:NM_001164815.1,HGNC:HGNC:17066,MIM:604562	apoptotic chromatin condensation inducer 1	GO:0003676,GO:0003723,GO:0005634,GO:0005654,GO:0005730,GO:0005829,GO:0005886,GO:0006397,GO:0008380,GO:0016607,GO:0016887,GO:0019899,GO:0030218,GO:0030263,GO:0043065,GO:0045657,GO:0048025,GO:0061574,GO:0097194	nucleic acid binding|RNA binding|nucleus|nucleoplasm|nucleolus|cytosol|plasma membrane|mRNA processing|RNA splicing|nuclear speck|ATPase activity|enzyme binding|erythrocyte differentiation|apoptotic chromosome condensation|positive regulation of apoptotic process|positive regulation of monocyte differentiation|negative regulation of mRNA splicing, via spliceosome|ASAP complex|execution phase of a…	hsa03013,hsa03015,hsa03040	RNA transport|mRNA surveillance pathway|Spliceosome
ACKR1	0	0	0	0	GeneID:2532,Genbank:NM_002036.3,HGNC:HGNC:4035,MIM:613665	atypical chemokine receptor 1 (Duffy blood group)			hsa05144	Malaria
ACKR2	0.0406881	0.165523	0.0193953	0.0619075	GeneID:1238,Genbank:NM_001296.4,HGNC:HGNC:1565,MIM:602648	atypical chemokine receptor 2	GO:0004950,GO:0005044,GO:0005654,GO:0005769,GO:0005829,GO:0005884,GO:0005886,GO:0005887,GO:0006935,GO:0006954,GO:0006955,GO:0007186,GO:0007275,GO:0016493,GO:0019957,GO:0031965,GO:0043231,GO:0055037	chemokine receptor activity|scavenger receptor activity|nucleoplasm|early endosome|cytosol|actin filament|plasma membrane|integral component of plasma membrane|chemotaxis|inflammatory response|immune response|G-protein coupled receptor signaling pathway|multicellular organism development|C-C chemokine receptor activity|C-C chemokine binding|nuclear membrane|intracellular membrane-bounded organell…
ACKR3	0.353306	0.347962	0.42011	0.267823	GeneID:57007,Genbank:XM_005246098.3,HGNC:HGNC:23692,MIM:610376	atypical chemokine receptor 3			hsa04060	Cytokine-cytokine receptor interaction
ACKR4	0.0352439	0	0	0	GeneID:51554,Genbank:NM_016557.3,HGNC:HGNC:1611,MIM:606065	atypical chemokine receptor 4	GO:0004950,GO:0005044,GO:0005769,GO:0005886,GO:0005887,GO:0006935,GO:0006955,GO:0007186,GO:0019956,GO:0055037	chemokine receptor activity|scavenger receptor activity|early endosome|plasma membrane|integral component of plasma membrane|chemotaxis|immune response|G-protein coupled receptor signaling pathway|chemokine binding|recycling endosome	hsa04060	Cytokine-cytokine receptor interaction
ACLY	70.8137	68.517	62.1871	67.1236	GeneID:47,Genbank:XM_017024688.1,HGNC:HGNC:115,MIM:108728	ATP citrate lyase			hsa00020	Citrate cycle (TCA cycle)
ACMSD	0	0	0	0	GeneID:130013,Genbank:XM_005263586.4,HGNC:HGNC:19288,MIM:608889	aminocarboxymuconate semialdehyde decarboxylase	GO:0001760,GO:0005829,GO:0006569,GO:0008270,GO:0016787,GO:0051259,GO:0070062,GO:1904985,GO:1905004,GO:1905012	aminocarboxymuconate-semialdehyde decarboxylase activity|cytosol|tryptophan catabolic process|zinc ion binding|hydrolase activity|protein oligomerization|extracellular exosome|negative regulation of quinolinate biosynthetic process|picolinic acid biosynthetic process|regulation of 'de novo' NAD biosynthetic process from tryptophan	hsa00380	Tryptophan metabolism
ACO1	11.1753	9.51265	8.53254	8.59191	GeneID:48,Genbank:NM_001278352.1,HGNC:HGNC:117,MIM:100880	aconitase 1			hsa00020,hsa00630	Citrate cycle (TCA cycle)|Glyoxylate and dicarboxylate metabolism
ACO2	21.1137	23.3384	22.9595	22.2144	GeneID:50,Genbank:XM_024452250.1,HGNC:HGNC:118,MIM:100850	aconitase 2			hsa00020,hsa00630	Citrate cycle (TCA cycle)|Glyoxylate and dicarboxylate metabolism
ACOD1	0	0	0	0	GeneID:730249,Genbank:NM_001258406.1,HGNC:HGNC:33904,MIM:615275	aconitate decarboxylase 1	GO:0002760,GO:0005739,GO:0006952,GO:0006954,GO:0007566,GO:0019679,GO:0032088,GO:0032480,GO:0034136,GO:0034144,GO:0035458,GO:0045824,GO:0047547,GO:0047613,GO:0050728,GO:0071219,GO:0071222,GO:0071346,GO:0071347,GO:0071356,GO:0071393,GO:0072573,GO:2000379	positive regulation of antimicrobial humoral response|mitochondrion|defense response|inflammatory response|embryo implantation|propionate metabolic process, methylcitrate cycle|negative regulation of NF-kappaB transcription factor activity|negative regulation of type I interferon production|negative regulation of toll-like receptor 2 signaling pathway|negative regulation of toll-like receptor 4 s…
ACOT1	0.709022	0.750524	0.910061	0.736472	GeneID:641371,Genbank:XM_017021591.1,HGNC:HGNC:33128,MIM:614313	acyl-CoA thioesterase 1	GO:0000038,GO:0001676,GO:0005102,GO:0005739,GO:0005759,GO:0006637,GO:0016290,GO:0047617,GO:0052689,GO:0070062,GO:0102991	very long-chain fatty acid metabolic process|long-chain fatty acid metabolic process|receptor binding|mitochondrion|mitochondrial matrix|acyl-CoA metabolic process|palmitoyl-CoA hydrolase activity|acyl-CoA hydrolase activity|carboxylic ester hydrolase activity|extracellular exosome|myristoyl-CoA hydrolase activity	hsa00062,hsa01040	Fatty acid elongation|Biosynthesis of unsaturated fatty acids
ACOT11	1.17748	0.907645	0.97033	1.28611	GeneID:26027,Genbank:NM_015547.3,HGNC:HGNC:18156,MIM:606803	acyl-CoA thioesterase 11	GO:0005829,GO:0006631,GO:0006637,GO:0008289,GO:0009266,GO:0009409,GO:0035556,GO:0047617,GO:0052689,GO:0070062	cytosol|fatty acid metabolic process|acyl-CoA metabolic process|lipid binding|response to temperature stimulus|response to cold|intracellular signal transduction|acyl-CoA hydrolase activity|carboxylic ester hydrolase activity|extracellular exosome
ACOT12	0.0186981	0	0.00952488	0	GeneID:134526,Genbank:XM_017009047.1,HGNC:HGNC:24436,MIM:614315	acyl-CoA thioesterase 12	GO:0003986,GO:0005524,GO:0005829,GO:0006084,GO:0006090,GO:0006631,GO:0006637,GO:0008289,GO:0047617,GO:0052689	acetyl-CoA hydrolase activity|ATP binding|cytosol|acetyl-CoA metabolic process|pyruvate metabolic process|fatty acid metabolic process|acyl-CoA metabolic process|lipid binding|acyl-CoA hydrolase activity|carboxylic ester hydrolase activity	hsa00620	Pyruvate metabolism
ACOT13	2.60864	3.22055	3.11674	3.00467	GeneID:55856,Genbank:NM_001160094.1,HGNC:HGNC:20999,MIM:615652	acyl-CoA thioesterase 13	GO:0005634,GO:0005737,GO:0005739,GO:0005819,GO:0005829,GO:0006637,GO:0047617,GO:0051289,GO:0070062	nucleus|cytoplasm|mitochondrion|spindle|cytosol|acyl-CoA metabolic process|acyl-CoA hydrolase activity|protein homotetramerization|extracellular exosome
ACOT2	2.05894	2.60756	3.30897	3.13267	GeneID:10965,Genbank:NM_006821.5,HGNC:HGNC:18431,MIM:609972	acyl-CoA thioesterase 2	GO:0000038,GO:0001676,GO:0005102,GO:0005739,GO:0005759,GO:0006637,GO:0016290,GO:0047617,GO:0052689,GO:0070062,GO:0102991	very long-chain fatty acid metabolic process|long-chain fatty acid metabolic process|receptor binding|mitochondrion|mitochondrial matrix|acyl-CoA metabolic process|palmitoyl-CoA hydrolase activity|acyl-CoA hydrolase activity|carboxylic ester hydrolase activity|extracellular exosome|myristoyl-CoA hydrolase activity	hsa00062,hsa01040,hsa04913	Fatty acid elongation|Biosynthesis of unsaturated fatty acids|Ovarian steroidogenesis
ACOT4	0	0.0664394	0.0634973	0.0321385	GeneID:122970,Genbank:NM_152331.3,HGNC:HGNC:19748,MIM:614314	acyl-CoA thioesterase 4	GO:0000038,GO:0001676,GO:0004778,GO:0005102,GO:0005777,GO:0005782,GO:0006104,GO:0006637,GO:0016290,GO:0032788,GO:0032789,GO:0043648,GO:0043649,GO:0046459,GO:0047617,GO:0052689,GO:0102991	very long-chain fatty acid metabolic process|long-chain fatty acid metabolic process|succinyl-CoA hydrolase activity|receptor binding|peroxisome|peroxisomal matrix|succinyl-CoA metabolic process|acyl-CoA metabolic process|palmitoyl-CoA hydrolase activity|saturated monocarboxylic acid metabolic process|unsaturated monocarboxylic acid metabolic process|dicarboxylic acid metabolic process|dicarboxyl…	hsa00062,hsa01040	Fatty acid elongation|Biosynthesis of unsaturated fatty acids
ACOT6	0	0	0	0	GeneID:641372,Genbank:XM_011537076.2,HGNC:HGNC:33159,MIM:614267	acyl-CoA thioesterase 6	GO:0005782,GO:0005829,GO:0006631,GO:0006637,GO:0047617,GO:0052689	peroxisomal matrix|cytosol|fatty acid metabolic process|acyl-CoA metabolic process|acyl-CoA hydrolase activity|carboxylic ester hydrolase activity
ACOT7	36.5249	27.4338	23.7044	29.8664	GeneID:11332,Genbank:NM_007274.3,HGNC:HGNC:24157,MIM:602587	acyl-CoA thioesterase 7	GO:0000062,GO:0005654,GO:0005739,GO:0005829,GO:0006637,GO:0015937,GO:0016290,GO:0036042,GO:0036114,GO:0036116,GO:0042803,GO:0047617,GO:0051792,GO:0052689,GO:0070062,GO:0102991,GO:1900535	fatty-acyl-CoA binding|nucleoplasm|mitochondrion|cytosol|acyl-CoA metabolic process|coenzyme A biosynthetic process|palmitoyl-CoA hydrolase activity|long-chain fatty acyl-CoA binding|medium-chain fatty-acyl-CoA catabolic process|long-chain fatty-acyl-CoA catabolic process|protein homodimerization activity|acyl-CoA hydrolase activity|medium-chain fatty acid biosynthetic process|carboxylic ester hy…	hsa00062,hsa01040	Fatty acid elongation|Biosynthesis of unsaturated fatty acids
ACOT8	6.04513	9.16674	7.31823	9.11786	GeneID:10005,Genbank:NM_005469.3,HGNC:HGNC:15919,MIM:608123	acyl-CoA thioesterase 8	GO:0003986,GO:0005102,GO:0005739,GO:0005782,GO:0006637,GO:0006699,GO:0009062,GO:0016032,GO:0016289,GO:0016290,GO:0016559,GO:0033540,GO:0033882,GO:0036109,GO:0043649,GO:0045225,GO:0047617,GO:0052689,GO:0052815	acetyl-CoA hydrolase activity|receptor binding|mitochondrion|peroxisomal matrix|acyl-CoA metabolic process|bile acid biosynthetic process|fatty acid catabolic process|viral process|CoA hydrolase activity|palmitoyl-CoA hydrolase activity|peroxisome fission|fatty acid beta-oxidation using acyl-CoA oxidase|choloyl-CoA hydrolase activity|alpha-linolenic acid metabolic process|dicarboxylic acid catabo…	hsa00120,hsa04146	Primary bile acid biosynthesis|Peroxisome
ACOT9	34.5206	29.0635	27.3736	27.3449	GeneID:23597,Genbank:NM_001330259.1,HGNC:HGNC:17152,MIM:300862	acyl-CoA thioesterase 9	GO:0003986,GO:0005739,GO:0005759,GO:0006637,GO:0047617,GO:0052689	acetyl-CoA hydrolase activity|mitochondrion|mitochondrial matrix|acyl-CoA metabolic process|acyl-CoA hydrolase activity|carboxylic ester hydrolase activity
ACOX1	4.86487	4.85611	5.00996	4.61892	GeneID:51,Genbank:NM_004035.6,HGNC:HGNC:119,MIM:609751	acyl-CoA oxidase 1	GO:0000038,GO:0003995,GO:0003997,GO:0005102,GO:0005634,GO:0005654,GO:0005730,GO:0005739,GO:0005777,GO:0005778,GO:0005782,GO:0005886,GO:0006091,GO:0006629,GO:0006693,GO:0007283,GO:0016020,GO:0016401,GO:0016559,GO:0019216,GO:0019395,GO:0030165,GO:0033539,GO:0033540,GO:0036109,GO:0043231,GO:0047485,GO:0050660,GO:0055088,GO:0071949,GO:2000189	very long-chain fatty acid metabolic process|acyl-CoA dehydrogenase activity|acyl-CoA oxidase activity|receptor binding|nucleus|nucleoplasm|nucleolus|mitochondrion|peroxisome|peroxisomal membrane|peroxisomal matrix|plasma membrane|generation of precursor metabolites and energy|lipid metabolic process|prostaglandin metabolic process|spermatogenesis|membrane|palmitoyl-CoA oxidase activity|peroxisom…	hsa00071,hsa00592,hsa01040,hsa03320,hsa04024,hsa04146	Fatty acid degradation|alpha-Linolenic acid metabolism|Biosynthesis of unsaturated fatty acids|PPAR signaling pathway|cAMP signaling pathway|Peroxisome
ACOX2	0.226636	0.305565	0.40105	0.475261	GeneID:8309,Genbank:NM_003500.3,HGNC:HGNC:120,MIM:601641	acyl-CoA oxidase 2	GO:0003995,GO:0003997,GO:0005102,GO:0005777,GO:0005782,GO:0005829,GO:0006699,GO:0010942,GO:0016402,GO:0033539,GO:0033540,GO:0033791,GO:0042803,GO:0043231,GO:0050660,GO:0071949,GO:1902884	acyl-CoA dehydrogenase activity|acyl-CoA oxidase activity|receptor binding|peroxisome|peroxisomal matrix|cytosol|bile acid biosynthetic process|positive regulation of cell death|pristanoyl-CoA oxidase activity|fatty acid beta-oxidation using acyl-CoA dehydrogenase|fatty acid beta-oxidation using acyl-CoA oxidase|3alpha,7alpha,12alpha-trihydroxy-5beta-cholestanoyl-CoA 24-hydroxylase activity|prote…	hsa00120,hsa03320,hsa04146	Primary bile acid biosynthesis|PPAR signaling pathway|Peroxisome
ACOX3	1.44232	1.39223	1.32911	1.61316	GeneID:8310,Genbank:XM_011513566.1,HGNC:HGNC:121,MIM:603402	acyl-CoA oxidase 3, pristanoyl	GO:0003995,GO:0005102,GO:0005739,GO:0005777,GO:0005782,GO:0016020,GO:0016402,GO:0033539,GO:0033540,GO:0050660,GO:0071949	acyl-CoA dehydrogenase activity|receptor binding|mitochondrion|peroxisome|peroxisomal matrix|membrane|pristanoyl-CoA oxidase activity|fatty acid beta-oxidation using acyl-CoA dehydrogenase|fatty acid beta-oxidation using acyl-CoA oxidase|flavin adenine dinucleotide binding|FAD binding	hsa00071,hsa00592,hsa01040,hsa03320,hsa04024,hsa04146	Fatty acid degradation|alpha-Linolenic acid metabolism|Biosynthesis of unsaturated fatty acids|PPAR signaling pathway|cAMP signaling pathway|Peroxisome
ACOXL	0.00283884	0.0166198	0.0142052	0.0269732	GeneID:55289,Genbank:XM_011511404.3,HGNC:HGNC:25621	acyl-CoA oxidase like	GO:0003995,GO:0005782,GO:0016402,GO:0033539,GO:0033540,GO:0050660	acyl-CoA dehydrogenase activity|peroxisomal matrix|pristanoyl-CoA oxidase activity|fatty acid beta-oxidation using acyl-CoA dehydrogenase|fatty acid beta-oxidation using acyl-CoA oxidase|flavin adenine dinucleotide binding
ACP1	52.0714	45.6128	47.4146	50.389	GeneID:52,Genbank:NM_004300.3,HGNC:HGNC:122,MIM:171500	acid phosphatase 1	GO:0003993,GO:0004726,GO:0005737,GO:0005829,GO:0009898,GO:0042383,GO:0070062	acid phosphatase activity|non-membrane spanning protein tyrosine phosphatase activity|cytoplasm|cytosol|cytoplasmic side of plasma membrane|sarcolemma|extracellular exosome	hsa00730,hsa00740,hsa04520	Thiamine metabolism|Riboflavin metabolism|Adherens junction
ACP2	9.91597	10.9811	10.4693	9.81038	GeneID:53,Genbank:NM_001302490.1,HGNC:HGNC:123,MIM:171650	acid phosphatase 2, lysosomal	GO:0001501,GO:0003993,GO:0005764,GO:0005765,GO:0007040,GO:0016020,GO:0016021,GO:0043202,GO:0070062	skeletal system development|acid phosphatase activity|lysosome|lysosomal membrane|lysosome organization|membrane|integral component of membrane|lysosomal lumen|extracellular exosome	hsa00740,hsa04142	Riboflavin metabolism|Lysosome
ACP4	0	0	0	0	GeneID:93650,Genbank:NM_033068.2,HGNC:HGNC:14376,MIM:606362	acid phosphatase 4	GO:0003993,GO:0016021,GO:0042476	acid phosphatase activity|integral component of membrane|odontogenesis
ACP5	0.101137	0.0505423	0.181381	0.145823	GeneID:54,Genbank:NM_001111036.2,HGNC:HGNC:124,MIM:171640	acid phosphatase 5, tartrate resistant			hsa00740,hsa04142,hsa04380,hsa05323	Riboflavin metabolism|Lysosome|Osteoclast differentiation|Rheumatoid arthritis
ACP6	1.50034	1.8236	1.99825	1.66439	GeneID:51205,Genbank:XM_011509601.3,HGNC:HGNC:29609,MIM:611471	acid phosphatase 6, lysophosphatidic	GO:0003993,GO:0005737,GO:0005739,GO:0005759,GO:0006644,GO:0006654,GO:0052642,GO:2001311	acid phosphatase activity|cytoplasm|mitochondrion|mitochondrial matrix|phospholipid metabolic process|phosphatidic acid biosynthetic process|lysophosphatidic acid phosphatase activity|lysobisphosphatidic acid metabolic process
ACP7	0	0	0	0	GeneID:390928,Genbank:XM_017026807.2,HGNC:HGNC:33781,MIM:610490	acid phosphatase 7, tartrate resistant (putative)	GO:0003993,GO:0005576,GO:0046872	acid phosphatase activity|extracellular region|metal ion binding
ACPP	0.0927226	0.198644	0.274086	0.269997	GeneID:55,Genbank:NM_001134194.1,HGNC:HGNC:125,MIM:171790	acid phosphatase, prostate	GO:0003993,GO:0005615,GO:0005622,GO:0005634,GO:0005765,GO:0005886,GO:0006144,GO:0006772,GO:0008253,GO:0009117,GO:0012506,GO:0016021,GO:0016311,GO:0016791,GO:0030175,GO:0035577,GO:0042131,GO:0042802,GO:0042803,GO:0043312,GO:0046085,GO:0051289,GO:0051930,GO:0052642,GO:0060168,GO:0070062	acid phosphatase activity|extracellular space|intracellular|nucleus|lysosomal membrane|plasma membrane|purine nucleobase metabolic process|thiamine metabolic process|5'-nucleotidase activity|nucleotide metabolic process|vesicle membrane|integral component of membrane|dephosphorylation|phosphatase activity|filopodium|azurophil granule membrane|thiamine phosphate phosphatase activity|identical prot…
ACR	0.0339562	0.0309163	0.0612741	0.121301	GeneID:49,Genbank:NM_001097.2,HGNC:HGNC:126,MIM:102480	acrosin	GO:0002020,GO:0002077,GO:0003677,GO:0004040,GO:0004252,GO:0005507,GO:0005537,GO:0005576,GO:0005634,GO:0005798,GO:0007190,GO:0007338,GO:0007339,GO:0007340,GO:0007341,GO:0008144,GO:0008270,GO:0042806,GO:0043159,GO:0043234,GO:0048545	protease binding|acrosome matrix dispersal|DNA binding|amidase activity|serine-type endopeptidase activity|copper ion binding|mannose binding|extracellular region|nucleus|Golgi-associated vesicle|activation of adenylate cyclase activity|single fertilization|binding of sperm to zona pellucida|acrosome reaction|penetration of zona pellucida|drug binding|zinc ion binding|fucose binding|acrosomal mat…
ACRBP	0.0208541	0.0597822	0.0394616	0.037148	GeneID:84519,Genbank:NM_032489.2,HGNC:HGNC:17195,MIM:608352	acrosin binding protein	GO:0001669,GO:0002080,GO:0005576,GO:0005634,GO:0048240	acrosomal vesicle|acrosomal membrane|extracellular region|nucleus|sperm capacitation
ACRV1	0	0	0	0	GeneID:56,Genbank:NM_020108.4,HGNC:HGNC:127,MIM:102525	acrosomal vesicle protein 1	GO:0001669,GO:0007275	acrosomal vesicle|multicellular organism development
ACSBG1	0.0662585	0.0559894	0.0592656	0.0580588	GeneID:23205,Genbank:XM_017022025.2,HGNC:HGNC:29567,MIM:614362	acyl-CoA synthetase bubblegum family member 1	GO:0000038,GO:0001676,GO:0004467,GO:0005524,GO:0005737,GO:0005783,GO:0005829,GO:0031410,GO:0031957,GO:0035338,GO:0042552,GO:0051384,GO:0102391	very long-chain fatty acid metabolic process|long-chain fatty acid metabolic process|long-chain fatty acid-CoA ligase activity|ATP binding|cytoplasm|endoplasmic reticulum|cytosol|cytoplasmic vesicle|very long-chain fatty acid-CoA ligase activity|long-chain fatty-acyl-CoA biosynthetic process|myelination|response to glucocorticoid|decanoate--CoA ligase activity	hsa00061,hsa00071,hsa03320,hsa04920	Fatty acid biosynthesis|Fatty acid degradation|PPAR signaling pathway|Adipocytokine signaling pathway
ACSBG2	0.0231707	0.0459102	0.0456032	0	GeneID:81616,Genbank:NM_001289177.1,HGNC:HGNC:24174,MIM:614363	acyl-CoA synthetase bubblegum family member 2	GO:0004467,GO:0005524,GO:0005737,GO:0005739,GO:0005829,GO:0006631,GO:0007275,GO:0007283,GO:0016020,GO:0030154,GO:0031957,GO:0035338,GO:0047617,GO:0102391	long-chain fatty acid-CoA ligase activity|ATP binding|cytoplasm|mitochondrion|cytosol|fatty acid metabolic process|multicellular organism development|spermatogenesis|membrane|cell differentiation|very long-chain fatty acid-CoA ligase activity|long-chain fatty-acyl-CoA biosynthetic process|acyl-CoA hydrolase activity|decanoate--CoA ligase activity	hsa00061,hsa00071,hsa03320,hsa04920	Fatty acid biosynthesis|Fatty acid degradation|PPAR signaling pathway|Adipocytokine signaling pathway
ACSF2	2.89361	4.63014	4.26622	3.52989	GeneID:80221,Genbank:NM_001288968.1,HGNC:HGNC:26101,MIM:610465	acyl-CoA synthetase family member 2	GO:0003996,GO:0005524,GO:0005759,GO:0006631,GO:0006637	acyl-CoA ligase activity|ATP binding|mitochondrial matrix|fatty acid metabolic process|acyl-CoA metabolic process
ACSF3	0.648283	0.720799	0.794415	0.832043	GeneID:197322,Genbank:NM_001243279.2,HGNC:HGNC:27288,MIM:614245	acyl-CoA synthetase family member 3	GO:0005524,GO:0005739,GO:0005759,GO:0006631,GO:0006633,GO:0016878,GO:0031957,GO:0035338,GO:0090409,GO:0090410	ATP binding|mitochondrion|mitochondrial matrix|fatty acid metabolic process|fatty acid biosynthetic process|acid-thiol ligase activity|very long-chain fatty acid-CoA ligase activity|long-chain fatty-acyl-CoA biosynthetic process|malonyl-CoA synthetase activity|malonate catabolic process	hsa00280	Valine, leucine and isoleucine degradation
ACSL1	6.1112	4.92495	3.85998	4.44381	GeneID:2180,Genbank:XM_017007887.1,HGNC:HGNC:3569,MIM:152425	acyl-CoA synthetase long chain family member 1	GO:0001676,GO:0004467,GO:0005524,GO:0005739,GO:0005741,GO:0005778,GO:0005789,GO:0005886,GO:0006641,GO:0007584,GO:0008610,GO:0014070,GO:0016020,GO:0016021,GO:0019216,GO:0033211,GO:0034201,GO:0035338,GO:0036109,GO:0042178,GO:0042493,GO:0043651,GO:0044539,GO:0071902,GO:0102391	long-chain fatty acid metabolic process|long-chain fatty acid-CoA ligase activity|ATP binding|mitochondrion|mitochondrial outer membrane|peroxisomal membrane|endoplasmic reticulum membrane|plasma membrane|triglyceride metabolic process|response to nutrient|lipid biosynthetic process|response to organic cyclic compound|membrane|integral component of membrane|regulation of lipid metabolic process|a…	hsa00061,hsa00071,hsa03320,hsa04146,hsa04216,hsa04714,hsa04920	Fatty acid biosynthesis|Fatty acid degradation|PPAR signaling pathway|Peroxisome|Ferroptosis|Thermogenesis|Adipocytokine signaling pathway
ACSL3	21.545	24.2245	23.0968	24.1731	GeneID:2181,Genbank:NM_004457.4,HGNC:HGNC:3570,MIM:602371	acyl-CoA synthetase long chain family member 3	GO:0004467,GO:0005524,GO:0005741,GO:0005778,GO:0005783,GO:0005789,GO:0005794,GO:0005811,GO:0006633,GO:0007420,GO:0007584,GO:0014070,GO:0016020,GO:0016021,GO:0019901,GO:0019904,GO:0034379,GO:0035338,GO:0042998,GO:0044539,GO:0048471,GO:0051047,GO:0102391,GO:2001247	long-chain fatty acid-CoA ligase activity|ATP binding|mitochondrial outer membrane|peroxisomal membrane|endoplasmic reticulum|endoplasmic reticulum membrane|Golgi apparatus|lipid droplet|fatty acid biosynthetic process|brain development|response to nutrient|response to organic cyclic compound|membrane|integral component of membrane|protein kinase binding|protein domain specific binding|very-low-d…	hsa00061,hsa00071,hsa03320,hsa04146,hsa04216,hsa04714,hsa04920	Fatty acid biosynthesis|Fatty acid degradation|PPAR signaling pathway|Peroxisome|Ferroptosis|Thermogenesis|Adipocytokine signaling pathway
ACSL4	17.0656	12.0318	11.9247	12.0953	GeneID:2182,Genbank:NM_001318510.1,HGNC:HGNC:3571,MIM:300157	acyl-CoA synthetase long chain family member 4	GO:0004467,GO:0005524,GO:0005737,GO:0005741,GO:0005778,GO:0005789,GO:0005811,GO:0006629,GO:0006641,GO:0007584,GO:0008610,GO:0015908,GO:0016020,GO:0016021,GO:0030182,GO:0030307,GO:0031957,GO:0032307,GO:0035338,GO:0043025,GO:0044233,GO:0047676,GO:0060136,GO:0060996,GO:0070062,GO:0070672,GO:0102391	long-chain fatty acid-CoA ligase activity|ATP binding|cytoplasm|mitochondrial outer membrane|peroxisomal membrane|endoplasmic reticulum membrane|lipid droplet|lipid metabolic process|triglyceride metabolic process|response to nutrient|lipid biosynthetic process|fatty acid transport|membrane|integral component of membrane|neuron differentiation|positive regulation of cell growth|very long-chain fa…	hsa00061,hsa00071,hsa03320,hsa04146,hsa04216,hsa04714,hsa04920	Fatty acid biosynthesis|Fatty acid degradation|PPAR signaling pathway|Peroxisome|Ferroptosis|Thermogenesis|Adipocytokine signaling pathway
ACSL5	0.0214137	0.0529502	0.0106504	0.0816574	GeneID:51703,Genbank:NM_203379.1,HGNC:HGNC:16526,MIM:605677	acyl-CoA synthetase long chain family member 5	GO:0001676,GO:0004467,GO:0005524,GO:0005634,GO:0005730,GO:0005739,GO:0005741,GO:0005743,GO:0005783,GO:0005789,GO:0016020,GO:0016021,GO:0035338,GO:0102391,GO:2001236	long-chain fatty acid metabolic process|long-chain fatty acid-CoA ligase activity|ATP binding|nucleus|nucleolus|mitochondrion|mitochondrial outer membrane|mitochondrial inner membrane|endoplasmic reticulum|endoplasmic reticulum membrane|membrane|integral component of membrane|long-chain fatty-acyl-CoA biosynthetic process|decanoate--CoA ligase activity|regulation of extrinsic apoptotic signaling …	hsa00061,hsa00071,hsa03320,hsa04146,hsa04216,hsa04714,hsa04920	Fatty acid biosynthesis|Fatty acid degradation|PPAR signaling pathway|Peroxisome|Ferroptosis|Thermogenesis|Adipocytokine signaling pathway
ACSL6	0.0477781	0.0330903	0.0419292	0.045301	GeneID:23305,Genbank:NM_001205250.1,HGNC:HGNC:16496,MIM:604443	acyl-CoA synthetase long chain family member 6	GO:0001676,GO:0004467,GO:0005524,GO:0005741,GO:0005778,GO:0005789,GO:0005886,GO:0006637,GO:0016020,GO:0016021,GO:0019899,GO:0035338,GO:0042803,GO:0102391	long-chain fatty acid metabolic process|long-chain fatty acid-CoA ligase activity|ATP binding|mitochondrial outer membrane|peroxisomal membrane|endoplasmic reticulum membrane|plasma membrane|acyl-CoA metabolic process|membrane|integral component of membrane|enzyme binding|long-chain fatty-acyl-CoA biosynthetic process|protein homodimerization activity|decanoate--CoA ligase activity	hsa00061,hsa00071,hsa03320,hsa04146,hsa04216,hsa04714,hsa04920	Fatty acid biosynthesis|Fatty acid degradation|PPAR signaling pathway|Peroxisome|Ferroptosis|Thermogenesis|Adipocytokine signaling pathway
ACSM1	0	0	0.00803384	0	GeneID:116285,Genbank:XM_011545730.3,HGNC:HGNC:18049,MIM:614357	acyl-CoA synthetase medium chain family member 1	GO:0003996,GO:0004321,GO:0005524,GO:0005525,GO:0005759,GO:0006633,GO:0006637,GO:0006805,GO:0015645,GO:0015980,GO:0016405,GO:0018874,GO:0019395,GO:0019605,GO:0042632,GO:0046872,GO:0047760,GO:0070062,GO:0072562	acyl-CoA ligase activity|fatty-acyl-CoA synthase activity|ATP binding|GTP binding|mitochondrial matrix|fatty acid biosynthetic process|acyl-CoA metabolic process|xenobiotic metabolic process|fatty acid ligase activity|energy derivation by oxidation of organic compounds|CoA-ligase activity|benzoate metabolic process|fatty acid oxidation|butyrate metabolic process|cholesterol homeostasis|metal ion …	hsa00650	Butanoate metabolism
ACSM2A	0	0	0	0	GeneID:123876,Genbank:NM_001308954.1,HGNC:HGNC:32017,MIM:614358	acyl-CoA synthetase medium chain family member 2A	GO:0003996,GO:0004321,GO:0005524,GO:0005739,GO:0005759,GO:0006633,GO:0015645,GO:0036112,GO:0042593,GO:0046872,GO:0047760,GO:0070328	acyl-CoA ligase activity|fatty-acyl-CoA synthase activity|ATP binding|mitochondrion|mitochondrial matrix|fatty acid biosynthetic process|fatty acid ligase activity|medium-chain fatty-acyl-CoA metabolic process|glucose homeostasis|metal ion binding|butyrate-CoA ligase activity|triglyceride homeostasis	hsa00650	Butanoate metabolism
ACSM2B	0	0	0	0	GeneID:348158,Genbank:NM_001105069.1,HGNC:HGNC:30931,MIM:614359	acyl-CoA synthetase medium chain family member 2B	GO:0003996,GO:0004321,GO:0005524,GO:0005739,GO:0005759,GO:0006633,GO:0006637,GO:0006805,GO:0015645,GO:0016405,GO:0046872,GO:0047760	acyl-CoA ligase activity|fatty-acyl-CoA synthase activity|ATP binding|mitochondrion|mitochondrial matrix|fatty acid biosynthetic process|acyl-CoA metabolic process|xenobiotic metabolic process|fatty acid ligase activity|CoA-ligase activity|metal ion binding|butyrate-CoA ligase activity	hsa00650	Butanoate metabolism
ACSM3	0.654967	0.64196	0.640347	0.667047	GeneID:6296,Genbank:XM_024450369.1,HGNC:HGNC:10522,MIM:145505	acyl-CoA synthetase medium chain family member 3	GO:0003996,GO:0004321,GO:0005524,GO:0005759,GO:0006633,GO:0006637,GO:0008217,GO:0015645,GO:0042632,GO:0046872,GO:0047760	acyl-CoA ligase activity|fatty-acyl-CoA synthase activity|ATP binding|mitochondrial matrix|fatty acid biosynthetic process|acyl-CoA metabolic process|regulation of blood pressure|fatty acid ligase activity|cholesterol homeostasis|metal ion binding|butyrate-CoA ligase activity	hsa00650	Butanoate metabolism
ACSM4	0	0	0	0	GeneID:341392,Genbank:NM_001080454.1,HGNC:HGNC:32016,MIM:614360	acyl-CoA synthetase medium chain family member 4	GO:0003996,GO:0004321,GO:0005524,GO:0005759,GO:0006633,GO:0006637,GO:0015645,GO:0046872,GO:0047760	acyl-CoA ligase activity|fatty-acyl-CoA synthase activity|ATP binding|mitochondrial matrix|fatty acid biosynthetic process|acyl-CoA metabolic process|fatty acid ligase activity|metal ion binding|butyrate-CoA ligase activity	hsa00650	Butanoate metabolism
ACSM5	0	0	0	0	GeneID:54988,Genbank:NM_001324372.1,HGNC:HGNC:26060,MIM:614361	acyl-CoA synthetase medium chain family member 5	GO:0003996,GO:0004321,GO:0005524,GO:0005525,GO:0005759,GO:0006633,GO:0006637,GO:0015645,GO:0046872,GO:0047760	acyl-CoA ligase activity|fatty-acyl-CoA synthase activity|ATP binding|GTP binding|mitochondrial matrix|fatty acid biosynthetic process|acyl-CoA metabolic process|fatty acid ligase activity|metal ion binding|butyrate-CoA ligase activity	hsa00650	Butanoate metabolism
ACSM6	0	0	0	0	GeneID:142827,Genbank:NM_207321.2,HGNC:HGNC:31665	acyl-CoA synthetase medium chain family member 6	GO:0003996,GO:0004321,GO:0005524,GO:0005525,GO:0005759,GO:0006633,GO:0006637,GO:0015645,GO:0031647,GO:0046872,GO:0047760,GO:1903955	acyl-CoA ligase activity|fatty-acyl-CoA synthase activity|ATP binding|GTP binding|mitochondrial matrix|fatty acid biosynthetic process|acyl-CoA metabolic process|fatty acid ligase activity|regulation of protein stability|metal ion binding|butyrate-CoA ligase activity|positive regulation of protein targeting to mitochondrion	hsa00650	Butanoate metabolism
ACSS1	0.870335	0.617602	0.761743	0.731735	GeneID:84532,Genbank:NM_001252675.1,HGNC:HGNC:16091,MIM:614355	acyl-CoA synthetase short chain family member 1	GO:0003987,GO:0005524,GO:0005759,GO:0006069,GO:0006085,GO:0016208,GO:0019413,GO:0019427,GO:0019542	acetate-CoA ligase activity|ATP binding|mitochondrial matrix|ethanol oxidation|acetyl-CoA biosynthetic process|AMP binding|acetate biosynthetic process|acetyl-CoA biosynthetic process from acetate|propionate biosynthetic process	hsa00010,hsa00620,hsa00630,hsa00640	Glycolysis / Gluconeogenesis|Pyruvate metabolism|Glyoxylate and dicarboxylate metabolism|Propanoate metabolism
ACSS2	3.30877	4.31214	3.95072	4.15323	GeneID:55902,Genbank:XM_011528911.1,HGNC:HGNC:15814,MIM:605832	acyl-CoA synthetase short chain family member 2	GO:0003987,GO:0005524,GO:0005654,GO:0005737,GO:0005759,GO:0005829,GO:0006069,GO:0007005,GO:0008610,GO:0016208,GO:0019413,GO:0019427,GO:0019542,GO:0043231	acetate-CoA ligase activity|ATP binding|nucleoplasm|cytoplasm|mitochondrial matrix|cytosol|ethanol oxidation|mitochondrion organization|lipid biosynthetic process|AMP binding|acetate biosynthetic process|acetyl-CoA biosynthetic process from acetate|propionate biosynthetic process|intracellular membrane-bounded organelle	hsa00010,hsa00620,hsa00630,hsa00640	Glycolysis / Gluconeogenesis|Pyruvate metabolism|Glyoxylate and dicarboxylate metabolism|Propanoate metabolism
ACSS3	3.1153	4.24196	4.21009	4.69126	GeneID:79611,Genbank:NM_001330243.1,HGNC:HGNC:24723,MIM:614356	acyl-CoA synthetase short chain family member 3	GO:0003987,GO:0005524,GO:0005759,GO:0046951	acetate-CoA ligase activity|ATP binding|mitochondrial matrix|ketone body biosynthetic process	hsa00640	Propanoate metabolism
ACTA1	0.194926	0.286079	0.398405	0.212624	GeneID:58,Genbank:NM_001100.3,HGNC:HGNC:129,MIM:102610	actin, alpha 1, skeletal muscle	GO:0001725,GO:0005524,GO:0005865,GO:0005884,GO:0030240,GO:0048741	stress fiber|ATP binding|striated muscle thin filament|actin filament|skeletal muscle thin filament assembly|skeletal muscle fiber development
ACTA2	2.42118	4.86392	3.65385	4.00842	GeneID:59,Genbank:NM_001320855.1,HGNC:HGNC:130,MIM:102620	actin, alpha 2, smooth muscle, aorta	GO:0001725,GO:0005524,GO:0005615,GO:0005737,GO:0005856,GO:0006936,GO:0008217,GO:0009615,GO:0010628,GO:0014829,GO:0015629,GO:0019901,GO:0030027,GO:0030175,GO:0030485,GO:0043234,GO:0044297,GO:0061041,GO:0061870,GO:0061874,GO:0070062,GO:0070374,GO:0072144,GO:0090131,GO:2000491	stress fiber|ATP binding|extracellular space|cytoplasm|cytoskeleton|muscle contraction|regulation of blood pressure|response to virus|positive regulation of gene expression|vascular smooth muscle contraction|actin cytoskeleton|protein kinase binding|lamellipodium|filopodium|smooth muscle contractile fiber|protein complex|cell body|regulation of wound healing|positive regulation of hepatic stellat…	hsa04270,hsa04371,hsa04926	Vascular smooth muscle contraction|Apelin signaling pathway|Relaxin signaling pathway
ACTB	961.738	866.359	829.859	861.051	GeneID:60,Genbank:NM_001101.4,HGNC:HGNC:132,MIM:102630	actin beta	GO:0000790,GO:0001725,GO:0001895,GO:0002102,GO:0005524,GO:0005615,GO:0005634,GO:0005829,GO:0005856,GO:0005886,GO:0005925,GO:0007409,GO:0007623,GO:0009612,GO:0014069,GO:0015629,GO:0016020,GO:0019894,GO:0019901,GO:0021762,GO:0030424,GO:0030529,GO:0030863,GO:0030957,GO:0031982,GO:0032091,GO:0035267,GO:0035902,GO:0036464,GO:0042802,GO:0043044,GO:0043209,GO:0043234,GO:0045121,GO:0050998,GO:0060041,GO:…	nuclear chromatin|stress fiber|retina homeostasis|podosome|ATP binding|extracellular space|nucleus|cytosol|cytoskeleton|plasma membrane|focal adhesion|axonogenesis|circadian rhythm|response to mechanical stimulus|postsynaptic density|actin cytoskeleton|membrane|kinesin binding|protein kinase binding|substantia nigra development|axon|intracellular ribonucleoprotein complex|cortical cytoskeleton|Ta…	hsa04015,hsa04145,hsa04210,hsa04390,hsa04510,hsa04520,hsa04530,hsa04611,hsa04670,hsa04714,hsa04810,hsa04919,hsa04921,hsa04971,hsa05100,hsa05110,hsa05130,hsa05131,hsa05132,hsa05164,hsa05205,hsa05225,hsa05410,hsa05412,hsa05414,hsa05416,hsa05418	Rap1 signaling pathway|Phagosome|Apoptosis|Hippo signaling pathway|Focal adhesion|Adherens junction|Tight junction|Platelet activation|Leukocyte transendothelial migration|Thermogenesis|Regulation of actin cytoskeleton|Thyroid hormone signaling pathway|Oxytocin signaling pathway|Gastric acid secretion|Bacterial invasion of epithelial cells|Vibrio cholerae infection|Pathogenic Escherichia coli inf…
ACTBL2	2.20463	0.652584	0.670782	1.13432	GeneID:345651,Genbank:NM_001017992.3,HGNC:HGNC:17780,MIM:614835	actin, beta like 2	GO:0005524,GO:0005615,GO:0005737,GO:0005856,GO:0070062	ATP binding|extracellular space|cytoplasm|cytoskeleton|extracellular exosome
ACTC1	0	0	0.0125728	0.024215	GeneID:70,Genbank:NM_005159.4,HGNC:HGNC:143,MIM:102540	actin, alpha, cardiac muscle 1	GO:0005524,GO:0005615,GO:0005737,GO:0005884,GO:0005925,GO:0010628,GO:0016020,GO:0016887,GO:0017022,GO:0030017,GO:0030027,GO:0030048,GO:0030175,GO:0030240,GO:0031032,GO:0031674,GO:0033275,GO:0042493,GO:0042643,GO:0043066,GO:0044297,GO:0045471,GO:0055003,GO:0055008,GO:0060047,GO:0060048,GO:0070062,GO:0070252,GO:0072562,GO:0090131	ATP binding|extracellular space|cytoplasm|actin filament|focal adhesion|positive regulation of gene expression|membrane|ATPase activity|myosin binding|sarcomere|lamellipodium|actin filament-based movement|filopodium|skeletal muscle thin filament assembly|actomyosin structure organization|I band|actin-myosin filament sliding|response to drug|actomyosin, actin portion|negative regulation of apoptot…	hsa04260,hsa04261,hsa05410,hsa05414	Cardiac muscle contraction|Adrenergic signaling in cardiomyocytes|Hypertrophic cardiomyopathy (HCM)|Dilated cardiomyopathy (DCM)
ACTG1	1259.93	1137.98	1043.4	1043.49	GeneID:71,Genbank:NM_001614.3,HGNC:HGNC:144,MIM:102560	actin gamma 1	GO:0001895,GO:0005200,GO:0005522,GO:0005524,GO:0005615,GO:0005634,GO:0005829,GO:0005856,GO:0005884,GO:0005886,GO:0005925,GO:0009612,GO:0015629,GO:0016020,GO:0030016,GO:0031012,GO:0031625,GO:0031941,GO:0042802,GO:0043209,GO:0045214,GO:0045335,GO:0051592,GO:0070062,GO:0070527,GO:0071346,GO:0072562,GO:0097433	retina homeostasis|structural constituent of cytoskeleton|profilin binding|ATP binding|extracellular space|nucleus|cytosol|cytoskeleton|actin filament|plasma membrane|focal adhesion|response to mechanical stimulus|actin cytoskeleton|membrane|myofibril|extracellular matrix|ubiquitin protein ligase binding|filamentous actin|identical protein binding|myelin sheath|sarcomere organization|phagocytic v…	hsa04015,hsa04145,hsa04210,hsa04390,hsa04510,hsa04520,hsa04530,hsa04611,hsa04670,hsa04714,hsa04810,hsa04919,hsa04921,hsa05100,hsa05110,hsa05130,hsa05131,hsa05132,hsa05164,hsa05205,hsa05225,hsa05410,hsa05412,hsa05414,hsa05416,hsa05418	Rap1 signaling pathway|Phagosome|Apoptosis|Hippo signaling pathway|Focal adhesion|Adherens junction|Tight junction|Platelet activation|Leukocyte transendothelial migration|Thermogenesis|Regulation of actin cytoskeleton|Thyroid hormone signaling pathway|Oxytocin signaling pathway|Bacterial invasion of epithelial cells|Vibrio cholerae infection|Pathogenic Escherichia coli infection|Shigellosis|Salm…
ACTG2	0.0332273	0.0671818	0	0	GeneID:72,Genbank:NM_001615.3,HGNC:HGNC:145,MIM:102545	actin, gamma 2, smooth muscle, enteric	GO:0005524,GO:0005615,GO:0005737,GO:0010628,GO:0030027,GO:0030175,GO:0032982,GO:0044297,GO:0070062,GO:0071944,GO:0072562,GO:0090131	ATP binding|extracellular space|cytoplasm|positive regulation of gene expression|lamellipodium|filopodium|myosin filament|cell body|extracellular exosome|cell periphery|blood microparticle|mesenchyme migration	hsa04270	Vascular smooth muscle contraction
ACTL10	0	0.120455	0.0691544	0.0751115	GeneID:170487,Genbank:NM_001024675.1,HGNC:HGNC:16127	actin like 10
ACTL6A	49.3131	47.7997	42.7964	46.038	GeneID:86,Genbank:NM_178042.3,HGNC:HGNC:24124,MIM:604958	actin like 6A	GO:0000790,GO:0003407,GO:0003682,GO:0003713,GO:0005634,GO:0005654,GO:0005886,GO:0006281,GO:0006310,GO:0006338,GO:0006351,GO:0006357,GO:0007165,GO:0016514,GO:0016579,GO:0021510,GO:0031011,GO:0035267,GO:0040008,GO:0043044,GO:0043234,GO:0043967,GO:0043968,GO:0071564,GO:1903146,GO:1903955	nuclear chromatin|neural retina development|chromatin binding|transcription coactivator activity|nucleus|nucleoplasm|plasma membrane|DNA repair|DNA recombination|chromatin remodeling|transcription, DNA-templated|regulation of transcription from RNA polymerase II promoter|signal transduction|SWI/SNF complex|protein deubiquitination|spinal cord development|Ino80 complex|NuA4 histone acetyltransfera…	hsa04714,hsa05225	Thermogenesis|Hepatocellular carcinoma
ACTL6B	0	0	0	0	GeneID:51412,Genbank:NM_016188.4,HGNC:HGNC:160,MIM:612458	actin like 6B	GO:0003713,GO:0005200,GO:0005634,GO:0005730,GO:0006325,GO:0006338,GO:0006351,GO:0006357,GO:0016514,GO:0016569,GO:0021510,GO:0071565	transcription coactivator activity|structural constituent of cytoskeleton|nucleus|nucleolus|chromatin organization|chromatin remodeling|transcription, DNA-templated|regulation of transcription from RNA polymerase II promoter|SWI/SNF complex|covalent chromatin modification|spinal cord development|nBAF complex	hsa04714,hsa05225	Thermogenesis|Hepatocellular carcinoma
ACTL7A	0	0	0	0	GeneID:10881,Genbank:NM_006687.3,HGNC:HGNC:161,MIM:604303	actin like 7A	GO:0001673,GO:0005200,GO:0005634,GO:0005737,GO:0005794,GO:0005856,GO:0031514,GO:0043234	male germ cell nucleus|structural constituent of cytoskeleton|nucleus|cytoplasm|Golgi apparatus|cytoskeleton|motile cilium|protein complex
ACTL7B	0	0	0	0	GeneID:10880,Genbank:NM_006686.3,HGNC:HGNC:162,MIM:604304	actin like 7B	GO:0005200,GO:0005737,GO:0015629	structural constituent of cytoskeleton|cytoplasm|actin cytoskeleton
ACTL8	0.0928825	0.0316096	0.114659	0.123062	GeneID:81569,Genbank:NM_030812.2,HGNC:HGNC:24018	actin like 8	GO:0005737,GO:0005856,GO:0030855	cytoplasm|cytoskeleton|epithelial cell differentiation
ACTL9	0	0	0	0	GeneID:284382,Genbank:NM_178525.4,HGNC:HGNC:28494	actin like 9	GO:0005737,GO:0005856	cytoplasm|cytoskeleton
ACTN1	12.2471	11.2089	10.4699	11.9702	GeneID:87,Genbank:NM_001130005.1,HGNC:HGNC:163,MIM:102575	actinin alpha 1	GO:0001725,GO:0001726,GO:0002576,GO:0003725,GO:0005178,GO:0005509,GO:0005576,GO:0005615,GO:0005622,GO:0005737,GO:0005829,GO:0005886,GO:0005903,GO:0005911,GO:0005916,GO:0005925,GO:0007015,GO:0017166,GO:0030018,GO:0030220,GO:0030374,GO:0031093,GO:0031143,GO:0036344,GO:0042803,GO:0042981,GO:0042995,GO:0044325,GO:0048041,GO:0051015,GO:0051017,GO:0051271,GO:0051639,GO:0051764,GO:0070062	stress fiber|ruffle|platelet degranulation|double-stranded RNA binding|integrin binding|calcium ion binding|extracellular region|extracellular space|intracellular|cytoplasm|cytosol|plasma membrane|brush border|cell-cell junction|fascia adherens|focal adhesion|actin filament organization|vinculin binding|Z disc|platelet formation|ligand-dependent nuclear receptor transcription coactivator activity…	hsa04510,hsa04520,hsa04530,hsa04670,hsa04810,hsa05146,hsa05203,hsa05322	Focal adhesion|Adherens junction|Tight junction|Leukocyte transendothelial migration|Regulation of actin cytoskeleton|Amoebiasis|Viral carcinogenesis|Systemic lupus erythematosus
ACTN2	1.37176	0.977527	1.10749	1.14991	GeneID:88,Genbank:NM_001278344.1,HGNC:HGNC:164,MIM:102573	actinin alpha 2	GO:0000165,GO:0002576,GO:0005088,GO:0005178,GO:0005509,GO:0005546,GO:0005576,GO:0005829,GO:0005856,GO:0005884,GO:0005925,GO:0007155,GO:0008092,GO:0008307,GO:0019904,GO:0030018,GO:0030035,GO:0030049,GO:0030175,GO:0030274,GO:0030375,GO:0030864,GO:0031093,GO:0031143,GO:0031432,GO:0042391,GO:0042802,GO:0042803,GO:0042981,GO:0043197,GO:0043267,GO:0043268,GO:0044325,GO:0045214,GO:0046983,GO:0048041,GO:…	MAPK cascade|platelet degranulation|Ras guanyl-nucleotide exchange factor activity|integrin binding|calcium ion binding|phosphatidylinositol-4,5-bisphosphate binding|extracellular region|cytosol|cytoskeleton|actin filament|focal adhesion|cell adhesion|cytoskeletal protein binding|structural constituent of muscle|protein domain specific binding|Z disc|microspike assembly|muscle filament sliding|fi…	hsa05412	Arrhythmogenic right ventricular cardiomyopathy (ARVC)
ACTN3	0.0130278	0.0524259	0.0356189	0.0492796	GeneID:89,Genbank:NM_001258371.2,HGNC:HGNC:165,MIM:102574	actinin alpha 3 (gene/pseudogene)	GO:0003779,GO:0005178,GO:0005509,GO:0005622,GO:0005829,GO:0005884,GO:0005925,GO:0008307,GO:0014728,GO:0014732,GO:0014883,GO:0014894,GO:0030049,GO:0031143,GO:0042803,GO:0042981,GO:0044325,GO:0045820,GO:0048041,GO:0048633,GO:0070062,GO:0070885,GO:0090324,GO:1903715,GO:1904025	actin binding|integrin binding|calcium ion binding|intracellular|cytosol|actin filament|focal adhesion|structural constituent of muscle|regulation of the force of skeletal muscle contraction|skeletal muscle atrophy|transition between fast and slow fiber|response to denervation involved in regulation of muscle adaptation|muscle filament sliding|pseudopodium|protein homodimerization activity|regula…	hsa05412	Arrhythmogenic right ventricular cardiomyopathy (ARVC)
ACTN4	58.3866	60.1391	59.3032	63.2081	GeneID:81,Genbank:NM_004924.5,HGNC:HGNC:166,MIM:604638	actinin alpha 4	GO:0000977,GO:0001666,GO:0001725,GO:0001882,GO:0002576,GO:0003723,GO:0003779,GO:0005178,GO:0005509,GO:0005576,GO:0005615,GO:0005622,GO:0005634,GO:0005737,GO:0005829,GO:0005903,GO:0005911,GO:0005925,GO:0015031,GO:0016604,GO:0030018,GO:0030050,GO:0030335,GO:0030374,GO:0030529,GO:0030863,GO:0031093,GO:0031143,GO:0031490,GO:0032417,GO:0035257,GO:0035357,GO:0042803,GO:0042974,GO:0042981,GO:0043005,GO:…	RNA polymerase II regulatory region sequence-specific DNA binding|response to hypoxia|stress fiber|nucleoside binding|platelet degranulation|RNA binding|actin binding|integrin binding|calcium ion binding|extracellular region|extracellular space|intracellular|nucleus|cytoplasm|cytosol|brush border|cell-cell junction|focal adhesion|protein transport|nuclear body|Z disc|vesicle transport along actin…	hsa04510,hsa04520,hsa04530,hsa04670,hsa04810,hsa05146,hsa05203,hsa05322	Focal adhesion|Adherens junction|Tight junction|Leukocyte transendothelial migration|Regulation of actin cytoskeleton|Amoebiasis|Viral carcinogenesis|Systemic lupus erythematosus
ACTR10	21.1689	14.6529	17.6232	17.3927	GeneID:55860,Genbank:NM_018477.2,HGNC:HGNC:17372	actin related protein 10 homolog	GO:0005576,GO:0005829,GO:0005869,GO:0006888,GO:0007018,GO:0019886,GO:0035578,GO:0043312,GO:1904813	extracellular region|cytosol|dynactin complex|ER to Golgi vesicle-mediated transport|microtubule-based movement|antigen processing and presentation of exogenous peptide antigen via MHC class II|azurophil granule lumen|neutrophil degranulation|ficolin-1-rich granule lumen
ACTR1A	44.4913	29.4624	27.1742	28.9244	GeneID:10121,Genbank:NM_005736.3,HGNC:HGNC:167,MIM:605143	ARP1 actin related protein 1 homolog A	GO:0005524,GO:0005737,GO:0005813,GO:0005869,GO:0043209,GO:0099738	ATP binding|cytoplasm|centrosome|dynactin complex|myelin sheath|cell cortex region
ACTR1B	10.7219	18.9374	16.7203	13.7881	GeneID:10120,Genbank:NM_005735.3,HGNC:HGNC:168,MIM:605144	ARP1 actin related protein 1 homolog B	GO:0005524,GO:0005576,GO:0005737,GO:0005813,GO:0005829,GO:0005869,GO:0015630,GO:0016020,GO:0019886,GO:0034774,GO:0043312,GO:0070062,GO:1904813	ATP binding|extracellular region|cytoplasm|centrosome|cytosol|dynactin complex|microtubule cytoskeleton|membrane|antigen processing and presentation of exogenous peptide antigen via MHC class II|secretory granule lumen|neutrophil degranulation|extracellular exosome|ficolin-1-rich granule lumen
ACTR2	85.8595	93.2831	90.9897	98.8555	GeneID:10097,Genbank:NM_001005386.2,HGNC:HGNC:169,MIM:604221	ARP2 actin related protein 2 homolog	GO:0003779,GO:0005200,GO:0005524,GO:0005576,GO:0005737,GO:0005829,GO:0005885,GO:0005925,GO:0006928,GO:0007163,GO:0008306,GO:0008356,GO:0014069,GO:0015629,GO:0016020,GO:0016344,GO:0016482,GO:0030027,GO:0030478,GO:0033206,GO:0034314,GO:0035578,GO:0035902,GO:0035984,GO:0038096,GO:0043312,GO:0045471,GO:0048013,GO:0051653,GO:0060271,GO:0061003,GO:0061024,GO:0061825,GO:0070062,GO:0071346,GO:0071437,GO:…	actin binding|structural constituent of cytoskeleton|ATP binding|extracellular region|cytoplasm|cytosol|Arp2/3 protein complex|focal adhesion|movement of cell or subcellular component|establishment or maintenance of cell polarity|associative learning|asymmetric cell division|postsynaptic density|actin cytoskeleton|membrane|meiotic chromosome movement towards spindle pole|cytosolic transport|lamel…	hsa04530	Tight junction
ACTR3	27.5055	26.1753	25.8245	27.4596	GeneID:10096,Genbank:NM_005721.4,HGNC:HGNC:170,MIM:604222	ARP3 actin related protein 3 homolog	GO:0003779,GO:0005524,GO:0005829,GO:0005885,GO:0034314,GO:0042995,GO:0060271	actin binding|ATP binding|cytosol|Arp2/3 protein complex|Arp2/3 complex-mediated actin nucleation|cell projection|cilium assembly	hsa04530	Tight junction
ACTR3B	0.825428	1.24526	0.942737	0.839038	GeneID:57180,Genbank:NM_001350942.1,HGNC:HGNC:17256	ARP3 actin related protein 3 homolog B	GO:0003779,GO:0005524,GO:0005737,GO:0005885,GO:0034314,GO:0042995,GO:0070062	actin binding|ATP binding|cytoplasm|Arp2/3 protein complex|Arp2/3 complex-mediated actin nucleation|cell projection|extracellular exosome	hsa04530	Tight junction
ACTR3C	0.0530818	0.0604015	0.0916141	0.0861641	GeneID:653857,Genbank:NM_001351028.1,HGNC:HGNC:37282	ARP3 actin related protein 3 homolog C	GO:0003779,GO:0005524,GO:0005885,GO:0034314,GO:0070062	actin binding|ATP binding|Arp2/3 protein complex|Arp2/3 complex-mediated actin nucleation|extracellular exosome	hsa04530	Tight junction
ACTR5	4.89028	3.87022	4.1884	4.12605	GeneID:79913,Genbank:NM_024855.3,HGNC:HGNC:14671	ARP5 actin related protein 5 homolog	GO:0005634,GO:0005654,GO:0005737,GO:0006302,GO:0006310,GO:0006351,GO:0006355,GO:0016579,GO:0031011,GO:0070914	nucleus|nucleoplasm|cytoplasm|double-strand break repair|DNA recombination|transcription, DNA-templated|regulation of transcription, DNA-templated|protein deubiquitination|Ino80 complex|UV-damage excision repair
ACTR6	15.0784	10.6425	10.1817	10.3307	GeneID:64431,Genbank:NM_022496.4,HGNC:HGNC:24025	ARP6 actin related protein 6 homolog	GO:0005634,GO:0005737,GO:0005856,GO:0006338	nucleus|cytoplasm|cytoskeleton|chromatin remodeling
ACTR8	3.52515	4.04604	4.09534	3.92506	GeneID:93973,Genbank:XM_011534249.3,HGNC:HGNC:14672	ARP8 actin related protein 8 homolog	GO:0005524,GO:0005634,GO:0005654,GO:0005813,GO:0006281,GO:0006310,GO:0006338,GO:0006351,GO:0006355,GO:0007049,GO:0016579,GO:0031011,GO:0051301	ATP binding|nucleus|nucleoplasm|centrosome|DNA repair|DNA recombination|chromatin remodeling|transcription, DNA-templated|regulation of transcription, DNA-templated|cell cycle|protein deubiquitination|Ino80 complex|cell division
ACTRT1	0	0	0	0	GeneID:139741,Genbank:NM_138289.3,HGNC:HGNC:24027,MIM:300487	actin related protein T1	GO:0005737,GO:0005856	cytoplasm|cytoskeleton
ACTRT2	0	0	0	0	GeneID:140625,Genbank:NM_080431.4,HGNC:HGNC:24026,MIM:608535	actin related protein T2	GO:0005737,GO:0005856	cytoplasm|cytoskeleton
ACTRT3	1.51822	1.24839	1.36345	1.39958	GeneID:84517,Genbank:NM_032487.4,HGNC:HGNC:24022,MIM:608534	actin related protein T3	GO:0001673,GO:0005737,GO:0005856	male germ cell nucleus|cytoplasm|cytoskeleton
ACVR1	1.84446	2.71713	2.50142	2.50352	GeneID:90,Genbank:XM_006712825.4,HGNC:HGNC:171,MIM:102576	activin A receptor type 1	GO:0000082,GO:0001569,GO:0001701,GO:0001702,GO:0001707,GO:0001755,GO:0002526,GO:0003143,GO:0003181,GO:0003183,GO:0003203,GO:0003274,GO:0003289,GO:0004672,GO:0004674,GO:0004675,GO:0004702,GO:0005025,GO:0005524,GO:0005887,GO:0006468,GO:0007179,GO:0007281,GO:0007368,GO:0009968,GO:0010862,GO:0016361,GO:0017046,GO:0018107,GO:0030278,GO:0030335,GO:0030501,GO:0030509,GO:0032924,GO:0032926,GO:0042803,GO:…	G1/S transition of mitotic cell cycle|branching involved in blood vessel morphogenesis|in utero embryonic development|gastrulation with mouth forming second|mesoderm formation|neural crest cell migration|acute inflammatory response|embryonic heart tube morphogenesis|atrioventricular valve morphogenesis|mitral valve morphogenesis|endocardial cushion morphogenesis|endocardial cushion fusion|atrial …	hsa04060,hsa04350,hsa04550,hsa05418	Cytokine-cytokine receptor interaction|TGF-beta signaling pathway|Signaling pathways regulating pluripotency of stem cells|Fluid shear stress and atherosclerosis
ACVR1B	12.675	11.841	10.9133	11.0891	GeneID:91,Genbank:NM_020328.3,HGNC:HGNC:172,MIM:601300	activin A receptor type 1B	GO:0000082,GO:0001701,GO:0001942,GO:0004674,GO:0004675,GO:0004702,GO:0005524,GO:0005829,GO:0005886,GO:0005887,GO:0006355,GO:0006468,GO:0007165,GO:0007178,GO:0007417,GO:0009986,GO:0010629,GO:0010862,GO:0016361,GO:0018107,GO:0030308,GO:0031625,GO:0032924,GO:0032927,GO:0034711,GO:0038092,GO:0043235,GO:0045648,GO:0045944,GO:0046332,GO:0046545,GO:0046777,GO:0046872,GO:0048179,GO:0048185,GO:0070062,GO:…	G1/S transition of mitotic cell cycle|in utero embryonic development|hair follicle development|protein serine/threonine kinase activity|transmembrane receptor protein serine/threonine kinase activity|signal transducer, downstream of receptor, with serine/threonine kinase activity|ATP binding|cytosol|plasma membrane|integral component of plasma membrane|regulation of transcription, DNA-templated|p…	hsa04060,hsa04350,hsa04550	Cytokine-cytokine receptor interaction|TGF-beta signaling pathway|Signaling pathways regulating pluripotency of stem cells
ACVR1C	1.15881	1.55685	1.52947	1.65907	GeneID:130399,Genbank:NM_001111033.1,HGNC:HGNC:18123,MIM:608981	activin A receptor type 1C	GO:0002021,GO:0004674,GO:0004702,GO:0005524,GO:0005886,GO:0006468,GO:0009749,GO:0016361,GO:0019838,GO:0019915,GO:0030154,GO:0030262,GO:0032868,GO:0038092,GO:0038100,GO:0043280,GO:0046676,GO:0046872,GO:0048179,GO:1901164,GO:1901383	response to dietary excess|protein serine/threonine kinase activity|signal transducer, downstream of receptor, with serine/threonine kinase activity|ATP binding|plasma membrane|protein phosphorylation|response to glucose|activin receptor activity, type I|growth factor binding|lipid storage|cell differentiation|apoptotic nuclear changes|response to insulin|nodal signaling pathway|nodal binding|pos…	hsa04060,hsa04350,hsa04550	Cytokine-cytokine receptor interaction|TGF-beta signaling pathway|Signaling pathways regulating pluripotency of stem cells
ACVR2A	2.27845	2.64647	3.01875	3.07936	GeneID:92,Genbank:NM_001278579.1,HGNC:HGNC:173,MIM:102581	activin A receptor type 2A			hsa04060,hsa04350,hsa04550,hsa05418	Cytokine-cytokine receptor interaction|TGF-beta signaling pathway|Signaling pathways regulating pluripotency of stem cells|Fluid shear stress and atherosclerosis
ACVR2B	3.22212	3.19333	3.81043	3.31279	GeneID:93,Genbank:NM_001106.3,HGNC:HGNC:174,MIM:602730	activin A receptor type 2B	GO:0000122,GO:0001702,GO:0001822,GO:0001946,GO:0001974,GO:0004674,GO:0004675,GO:0004702,GO:0004712,GO:0005524,GO:0005737,GO:0005886,GO:0005887,GO:0006355,GO:0007165,GO:0007178,GO:0007368,GO:0007498,GO:0007507,GO:0009749,GO:0009791,GO:0009952,GO:0019838,GO:0030073,GO:0030324,GO:0030501,GO:0030509,GO:0031016,GO:0032147,GO:0032924,GO:0032927,GO:0035265,GO:0042475,GO:0043234,GO:0043235,GO:0045669,GO:…	negative regulation of transcription from RNA polymerase II promoter|gastrulation with mouth forming second|kidney development|lymphangiogenesis|blood vessel remodeling|protein serine/threonine kinase activity|transmembrane receptor protein serine/threonine kinase activity|signal transducer, downstream of receptor, with serine/threonine kinase activity|protein serine/threonine/tyrosine kinase act…	hsa04060,hsa04350,hsa04550,hsa05418	Cytokine-cytokine receptor interaction|TGF-beta signaling pathway|Signaling pathways regulating pluripotency of stem cells|Fluid shear stress and atherosclerosis
ACVRL1	1.20758	0.816505	0.938735	1.02959	GeneID:94,Genbank:XM_005269235.2,HGNC:HGNC:175,MIM:601284	activin A receptor like type 1			hsa04060	Cytokine-cytokine receptor interaction
ACY1	6.13283	9.06166	8.23574	7.64082	GeneID:95,Genbank:NM_000666.2,HGNC:HGNC:177,MIM:104620	aminoacylase 1	GO:0004046,GO:0005829,GO:0006520,GO:0006805,GO:0008237,GO:0042802,GO:0046872,GO:0070062	aminoacylase activity|cytosol|cellular amino acid metabolic process|xenobiotic metabolic process|metallopeptidase activity|identical protein binding|metal ion binding|extracellular exosome	hsa00220	Arginine biosynthesis
ACY3	0.0393568	0	0.0699609	0	GeneID:91703,Genbank:XM_017018549.1,HGNC:HGNC:24104,MIM:614413	aminoacylase 3	GO:0004046,GO:0005829,GO:0006805,GO:0016032,GO:0016324,GO:0016788,GO:0042802,GO:0046872,GO:0070062	aminoacylase activity|cytosol|xenobiotic metabolic process|viral process|apical plasma membrane|hydrolase activity, acting on ester bonds|identical protein binding|metal ion binding|extracellular exosome
ACYP1	9.90501	11.1725	9.38157	11.8517	GeneID:97,Genbank:NM_001302617.1,HGNC:HGNC:179,MIM:600875	acylphosphatase 1	GO:0003998,GO:0006796,GO:0070062	acylphosphatase activity|phosphate-containing compound metabolic process|extracellular exosome	hsa00620	Pyruvate metabolism
ACYP2	0.226675	0.299995	0.262112	0.338156	GeneID:98,Genbank:XM_017005413.1,HGNC:HGNC:180,MIM:102595	acylphosphatase 2	GO:0003998,GO:0006796,GO:0042802	acylphosphatase activity|phosphate-containing compound metabolic process|identical protein binding	hsa00620	Pyruvate metabolism
ADA	7.82106	8.02246	7.18558	8.91579	GeneID:100,Genbank:NM_001322050.1,HGNC:HGNC:186,MIM:608958	adenosine deaminase			hsa00230,hsa05340	Purine metabolism|Primary immunodeficiency
ADA2	0.0161278	0	0.0228555	0	GeneID:51816,Genbank:NM_001282227.1,HGNC:HGNC:1839,MIM:607575	adenosine deaminase 2	GO:0004000,GO:0005576,GO:0005615,GO:0006154,GO:0007275,GO:0008083,GO:0008201,GO:0008270,GO:0031685,GO:0035578,GO:0042803,GO:0043103,GO:0043312,GO:0043394,GO:0044267,GO:0046103	adenosine deaminase activity|extracellular region|extracellular space|adenosine catabolic process|multicellular organism development|growth factor activity|heparin binding|zinc ion binding|adenosine receptor binding|azurophil granule lumen|protein homodimerization activity|hypoxanthine salvage|neutrophil degranulation|proteoglycan binding|cellular protein metabolic process|inosine biosynthetic pr…	hsa00230	Purine metabolism
ADAD1	0	0	0	0	GeneID:132612,Genbank:NM_139243.3,HGNC:HGNC:30713,MIM:614130	adenosine deaminase domain containing 1	GO:0003723,GO:0004000,GO:0005634,GO:0006396,GO:0007275,GO:0007286	RNA binding|adenosine deaminase activity|nucleus|RNA processing|multicellular organism development|spermatid development
ADAD2	0	0.0249079	0	0	GeneID:161931,Genbank:NM_139174.3,HGNC:HGNC:30714	adenosine deaminase domain containing 2	GO:0003723,GO:0004000,GO:0006396	RNA binding|adenosine deaminase activity|RNA processing
ADAL	1.98244	2.60951	2.49813	2.52057	GeneID:161823,Genbank:XM_024449859.1,HGNC:HGNC:31853	adenosine deaminase like	GO:0004000,GO:0005829,GO:0006154,GO:0009117,GO:0017144,GO:0043101,GO:0046103,GO:0046872	adenosine deaminase activity|cytosol|adenosine catabolic process|nucleotide metabolic process|drug metabolic process|purine-containing compound salvage|inosine biosynthetic process|metal ion binding
ADAM10	14.8211	18.0684	16.563	15.8502	GeneID:102,Genbank:NM_001320570.1,HGNC:HGNC:188,MIM:602192	ADAM metallopeptidase domain 10			hsa05010,hsa05120	Alzheimer disease|Epithelial cell signaling in Helicobacter pylori infection
ADAM11	4.69397	5.3278	4.50362	4.58022	GeneID:4185,Genbank:XM_005257373.4,HGNC:HGNC:189,MIM:155120	ADAM metallopeptidase domain 11	GO:0004222,GO:0005178,GO:0005886,GO:0007229,GO:0008237,GO:0016021	metalloendopeptidase activity|integrin binding|plasma membrane|integrin-mediated signaling pathway|metallopeptidase activity|integral component of membrane
ADAM12	0.24672	0.04664	0.0145814	0.0345632	GeneID:8038,Genbank:NM_001288973.1,HGNC:HGNC:190,MIM:602714	ADAM metallopeptidase domain 12
ADAM15	14.7924	10.4396	10.8349	10.5813	GeneID:8751,Genbank:NM_001261464.1,HGNC:HGNC:193,MIM:605548	ADAM metallopeptidase domain 15	GO:0001525,GO:0001669,GO:0001953,GO:0002418,GO:0004222,GO:0005178,GO:0005886,GO:0005912,GO:0007160,GO:0007229,GO:0008237,GO:0008584,GO:0009986,GO:0016021,GO:0017124,GO:0022617,GO:0030198,GO:0030308,GO:0030336,GO:0030574,GO:0042246,GO:0042995,GO:0045087,GO:0046872,GO:0060317,GO:0070062,GO:0070528,GO:1900121	angiogenesis|acrosomal vesicle|negative regulation of cell-matrix adhesion|immune response to tumor cell|metalloendopeptidase activity|integrin binding|plasma membrane|adherens junction|cell-matrix adhesion|integrin-mediated signaling pathway|metallopeptidase activity|male gonad development|cell surface|integral component of membrane|SH3 domain binding|extracellular matrix disassembly|extracellul…
ADAM17	4.5894	5.74974	6.03474	5.7892	GeneID:6868,Genbank:NM_003183.5,HGNC:HGNC:195,MIM:603639	ADAM metallopeptidase domain 17			hsa04330,hsa05010,hsa05120	Notch signaling pathway|Alzheimer disease|Epithelial cell signaling in Helicobacter pylori infection
ADAM18	0	0	0	0	GeneID:8749,Genbank:NM_014237.2,HGNC:HGNC:196	ADAM metallopeptidase domain 18	GO:0004222,GO:0007275,GO:0007283,GO:0008237,GO:0016020,GO:0016021,GO:0030154	metalloendopeptidase activity|multicellular organism development|spermatogenesis|metallopeptidase activity|membrane|integral component of membrane|cell differentiation
ADAM19	1.28676	1.71162	1.50881	1.42012	GeneID:8728,Genbank:NM_033274.4,HGNC:HGNC:197,MIM:603640	ADAM metallopeptidase domain 19	GO:0004222,GO:0005794,GO:0005886,GO:0006509,GO:0007507,GO:0016021,GO:0017124,GO:0030198,GO:0046872	metalloendopeptidase activity|Golgi apparatus|plasma membrane|membrane protein ectodomain proteolysis|heart development|integral component of membrane|SH3 domain binding|extracellular matrix organization|metal ion binding
ADAM2	0	0	0	0	GeneID:2515,Genbank:NM_001278113.1,HGNC:HGNC:198,MIM:601533	ADAM metallopeptidase domain 2	GO:0004222,GO:0005178,GO:0005886,GO:0005887,GO:0007155,GO:0007339,GO:0007342,GO:0008237,GO:0008542,GO:0009986,GO:0010628,GO:0030534,GO:0043234	metalloendopeptidase activity|integrin binding|plasma membrane|integral component of plasma membrane|cell adhesion|binding of sperm to zona pellucida|fusion of sperm to egg plasma membrane involved in single fertilization|metallopeptidase activity|visual learning|cell surface|positive regulation of gene expression|adult behavior|protein complex
ADAM20	0.032252	0.00951038	0.0166511	0.0248733	GeneID:8748,Genbank:XM_005268151.3,HGNC:HGNC:199,MIM:603712	ADAM metallopeptidase domain 20	GO:0004222,GO:0005886,GO:0007338,GO:0007339,GO:0008237,GO:0016021,GO:0019031,GO:0046872	metalloendopeptidase activity|plasma membrane|single fertilization|binding of sperm to zona pellucida|metallopeptidase activity|integral component of membrane|viral envelope|metal ion binding
ADAM21	0.051536	0.192483	0.173165	0.239751	GeneID:8747,Genbank:NM_003813.3,HGNC:HGNC:200,MIM:603713	ADAM metallopeptidase domain 21	GO:0004222,GO:0005886,GO:0007338,GO:0007339,GO:0008237,GO:0016021,GO:0030424,GO:0043025,GO:0046872	metalloendopeptidase activity|plasma membrane|single fertilization|binding of sperm to zona pellucida|metallopeptidase activity|integral component of membrane|axon|neuronal cell body|metal ion binding
ADAM22	1.58878	1.77933	1.96556	1.72364	GeneID:53616,Genbank:NM_001324418.1,HGNC:HGNC:201,MIM:603709	ADAM metallopeptidase domain 22	GO:0004222,GO:0005178,GO:0005886,GO:0007155,GO:0007162,GO:0007417,GO:0008344,GO:0016021,GO:0022011,GO:0030424	metalloendopeptidase activity|integrin binding|plasma membrane|cell adhesion|negative regulation of cell adhesion|central nervous system development|adult locomotory behavior|integral component of membrane|myelination in peripheral nervous system|axon
ADAM23	2.68448	2.91572	2.48982	2.57989	GeneID:8745,Genbank:XM_011512086.2,HGNC:HGNC:202,MIM:603710	ADAM metallopeptidase domain 23
ADAM28	0.0565262	0.010018	0.0213301	0.0246268	GeneID:10863,Genbank:NM_014265.5,HGNC:HGNC:206,MIM:606188	ADAM metallopeptidase domain 28	GO:0004222,GO:0005576,GO:0005739,GO:0005886,GO:0007283,GO:0008237,GO:0016021,GO:0046872	metalloendopeptidase activity|extracellular region|mitochondrion|plasma membrane|spermatogenesis|metallopeptidase activity|integral component of membrane|metal ion binding
ADAM29	0	0	0	0	GeneID:11086,Genbank:NM_001278125.1,HGNC:HGNC:207,MIM:604778	ADAM metallopeptidase domain 29	GO:0004222,GO:0005887,GO:0007283,GO:0008237	metalloendopeptidase activity|integral component of plasma membrane|spermatogenesis|metallopeptidase activity
ADAM30	0	0	0	0	GeneID:11085,Genbank:NM_021794.3,HGNC:HGNC:208,MIM:604779	ADAM metallopeptidase domain 30	GO:0004222,GO:0005886,GO:0007339,GO:0008237,GO:0008270,GO:0009897,GO:0016021,GO:0031902,GO:1990913	metalloendopeptidase activity|plasma membrane|binding of sperm to zona pellucida|metallopeptidase activity|zinc ion binding|external side of plasma membrane|integral component of membrane|late endosome membrane|sperm head plasma membrane
ADAM32	0.0151603	0.0299867	0.0157417	0	GeneID:203102,Genbank:NM_145004.6,HGNC:HGNC:15479	ADAM metallopeptidase domain 32	GO:0004222,GO:0016021	metalloendopeptidase activity|integral component of membrane
ADAM33	0	0	0	0	GeneID:80332,Genbank:NM_153202.3,HGNC:HGNC:15478,MIM:607114	ADAM metallopeptidase domain 33
ADAM7	0	0	0	0	GeneID:8756,Genbank:NM_003817.3,HGNC:HGNC:214,MIM:607310	ADAM metallopeptidase domain 7	GO:0004222,GO:0005886,GO:0016021	metalloendopeptidase activity|plasma membrane|integral component of membrane
ADAM8	0.360386	0.342327	0.37979	0.463941	GeneID:101,Genbank:NM_001164490.1,HGNC:HGNC:215,MIM:602267	ADAM metallopeptidase domain 8	GO:0000902,GO:0001525,GO:0002102,GO:0002523,GO:0002675,GO:0004222,GO:0004252,GO:0005509,GO:0005737,GO:0005886,GO:0005887,GO:0006954,GO:0008237,GO:0008270,GO:0009986,GO:0010954,GO:0022407,GO:0022617,GO:0032010,GO:0032127,GO:0033089,GO:0035579,GO:0042581,GO:0043312,GO:0043406,GO:0043524,GO:0043621,GO:0045089,GO:0045780,GO:0045785,GO:0048247,GO:0050714,GO:0050839,GO:0051044,GO:0051092,GO:0051897,GO:…	cell morphogenesis|angiogenesis|podosome|leukocyte migration involved in inflammatory response|positive regulation of acute inflammatory response|metalloendopeptidase activity|serine-type endopeptidase activity|calcium ion binding|cytoplasm|plasma membrane|integral component of plasma membrane|inflammatory response|metallopeptidase activity|zinc ion binding|cell surface|positive regulation of pro…
ADAM9	22.3274	17.5178	17.2186	16.4207	GeneID:8754,Genbank:NM_003816.2,HGNC:HGNC:216,MIM:602713	ADAM metallopeptidase domain 9
ADAMDEC1	0	0	0	0	GeneID:27299,Genbank:NM_001145271.1,HGNC:HGNC:16299,MIM:606393	ADAM like decysin 1	GO:0004222,GO:0005576,GO:0006955,GO:0007162,GO:0008270	metalloendopeptidase activity|extracellular region|immune response|negative regulation of cell adhesion|zinc ion binding
ADAMTS1	52.9206	43.1653	46.6404	40.5203	GeneID:9510,Genbank:NM_006988.4,HGNC:HGNC:217,MIM:605174	ADAM metallopeptidase with thrombospondin type 1 motif 1
ADAMTS10	0.712325	1.44663	1.41279	1.17884	GeneID:81794,Genbank:NM_030957.3,HGNC:HGNC:13201,MIM:608990	ADAM metallopeptidase with thrombospondin type 1 motif 10	GO:0001527,GO:0004222,GO:0005578,GO:0031012,GO:0046872	microfibril|metalloendopeptidase activity|proteinaceous extracellular matrix|extracellular matrix|metal ion binding
ADAMTS12	0.00768523	0	0.00379096	0	GeneID:81792,Genbank:NM_001324512.1,HGNC:HGNC:14605,MIM:606184	ADAM metallopeptidase with thrombospondin type 1 motif 12	GO:0004222,GO:0005578,GO:0007160,GO:0016477,GO:0030167,GO:0031012,GO:0032331,GO:0046872,GO:0050727,GO:0051603,GO:0071347,GO:0071356,GO:0071773,GO:1901509,GO:1902203,GO:1902548,GO:2001113	metalloendopeptidase activity|proteinaceous extracellular matrix|cell-matrix adhesion|cell migration|proteoglycan catabolic process|extracellular matrix|negative regulation of chondrocyte differentiation|metal ion binding|regulation of inflammatory response|proteolysis involved in cellular protein catabolic process|cellular response to interleukin-1|cellular response to tumor necrosis factor|cell…
ADAMTS13	1.38913	3.05713	2.55609	2.0595	GeneID:11093,Genbank:XM_017014233.1,HGNC:HGNC:1366,MIM:604134	ADAM metallopeptidase with thrombospondin type 1 motif 13
ADAMTS14	0.0150772	0.0737192	0.0202594	0.0351905	GeneID:140766,Genbank:NM_139155.3,HGNC:HGNC:14899,MIM:607506	ADAM metallopeptidase with thrombospondin type 1 motif 14	GO:0004222,GO:0005576,GO:0005578,GO:0030199,GO:0030574,GO:0046872	metalloendopeptidase activity|extracellular region|proteinaceous extracellular matrix|collagen fibril organization|collagen catabolic process|metal ion binding
ADAMTS15	1.7943	2.00112	1.63043	1.51828	GeneID:170689,Genbank:NM_139055.3,HGNC:HGNC:16305,MIM:607509	ADAM metallopeptidase with thrombospondin type 1 motif 15	GO:0004222,GO:0005578,GO:0005615,GO:0008201,GO:0008270,GO:0009986,GO:0050840	metalloendopeptidase activity|proteinaceous extracellular matrix|extracellular space|heparin binding|zinc ion binding|cell surface|extracellular matrix binding
ADAMTS16	0.858762	1.06418	1.2035	0.975755	GeneID:170690,Genbank:NM_139056.3,HGNC:HGNC:17108,MIM:607510	ADAM metallopeptidase with thrombospondin type 1 motif 16	GO:0001658,GO:0003073,GO:0004222,GO:0005578,GO:0046872,GO:0048232,GO:1902017	branching involved in ureteric bud morphogenesis|regulation of systemic arterial blood pressure|metalloendopeptidase activity|proteinaceous extracellular matrix|metal ion binding|male gamete generation|regulation of cilium assembly
ADAMTS17	0.406486	0.360742	0.40361	0.356596	GeneID:170691,Genbank:NM_139057.3,HGNC:HGNC:17109,MIM:607511	ADAM metallopeptidase with thrombospondin type 1 motif 17	GO:0003676,GO:0004222,GO:0005578,GO:0046872	nucleic acid binding|metalloendopeptidase activity|proteinaceous extracellular matrix|metal ion binding
ADAMTS18	0.022091	0.080449	0.0217891	0.0352082	GeneID:170692,Genbank:NM_199355.3,HGNC:HGNC:17110,MIM:607512	ADAM metallopeptidase with thrombospondin type 1 motif 18	GO:0001654,GO:0004222,GO:0005578,GO:0046872,GO:0090331	eye development|metalloendopeptidase activity|proteinaceous extracellular matrix|metal ion binding|negative regulation of platelet aggregation
ADAMTS19	0.22599	0.240305	0.282851	0.26855	GeneID:171019,Genbank:NM_133638.4,HGNC:HGNC:17111,MIM:607513	ADAM metallopeptidase with thrombospondin type 1 motif 19	GO:0004222,GO:0005578,GO:0046872	metalloendopeptidase activity|proteinaceous extracellular matrix|metal ion binding
ADAMTS2	1.9603	1.64673	1.472	1.30046	GeneID:9509,Genbank:NM_014244.4,HGNC:HGNC:218,MIM:604539	ADAM metallopeptidase with thrombospondin type 1 motif 2	GO:0004222,GO:0005576,GO:0005578,GO:0005615,GO:0007283,GO:0008237,GO:0008270,GO:0016485,GO:0030199,GO:0030324,GO:0030574,GO:0043588	metalloendopeptidase activity|extracellular region|proteinaceous extracellular matrix|extracellular space|spermatogenesis|metallopeptidase activity|zinc ion binding|protein processing|collagen fibril organization|lung development|collagen catabolic process|skin development
ADAMTS20	0.917022	0.741185	0.685361	0.752447	GeneID:80070,Genbank:XM_011538754.2,HGNC:HGNC:17178,MIM:611681	ADAM metallopeptidase with thrombospondin type 1 motif 20	GO:0004222,GO:0005578,GO:0005615,GO:0008270,GO:0009967,GO:0030198,GO:0043066,GO:0045636	metalloendopeptidase activity|proteinaceous extracellular matrix|extracellular space|zinc ion binding|positive regulation of signal transduction|extracellular matrix organization|negative regulation of apoptotic process|positive regulation of melanocyte differentiation
ADAMTS3	1.06295	1.85092	1.96765	2.33461	GeneID:9508,Genbank:NM_014243.2,HGNC:HGNC:219,MIM:605011	ADAM metallopeptidase with thrombospondin type 1 motif 3	GO:0004175,GO:0004222,GO:0005576,GO:0005578,GO:0005615,GO:0008201,GO:0008270,GO:0010573,GO:0016485,GO:0030199,GO:0030574,GO:0032964,GO:0070062,GO:0097435,GO:1900748	endopeptidase activity|metalloendopeptidase activity|extracellular region|proteinaceous extracellular matrix|extracellular space|heparin binding|zinc ion binding|vascular endothelial growth factor production|protein processing|collagen fibril organization|collagen catabolic process|collagen biosynthetic process|extracellular exosome|supramolecular fiber organization|positive regulation of vascula…
ADAMTS4	0.266504	0.177327	0.497225	0.463578	GeneID:9507,Genbank:NM_001320336.1,HGNC:HGNC:220,MIM:603876	ADAM metallopeptidase with thrombospondin type 1 motif 4	GO:0001501,GO:0002020,GO:0004222,GO:0005576,GO:0005578,GO:0005615,GO:0006508,GO:0008233,GO:0008237,GO:0016607,GO:0022617,GO:0031012,GO:0046872	skeletal system development|protease binding|metalloendopeptidase activity|extracellular region|proteinaceous extracellular matrix|extracellular space|proteolysis|peptidase activity|metallopeptidase activity|nuclear speck|extracellular matrix disassembly|extracellular matrix|metal ion binding
ADAMTS5	0.613598	1.0626	0.875086	0.702625	GeneID:11096,Genbank:NM_007038.4,HGNC:HGNC:221,MIM:605007	ADAM metallopeptidase with thrombospondin type 1 motif 5	GO:0004222,GO:0005178,GO:0005576,GO:0005578,GO:0005615,GO:0005788,GO:0006508,GO:0008201,GO:0008237,GO:0008270,GO:0022617,GO:0036066,GO:0042742,GO:0044691,GO:0050840	metalloendopeptidase activity|integrin binding|extracellular region|proteinaceous extracellular matrix|extracellular space|endoplasmic reticulum lumen|proteolysis|heparin binding|metallopeptidase activity|zinc ion binding|extracellular matrix disassembly|protein O-linked fucosylation|defense response to bacterium|tooth eruption|extracellular matrix binding
ADAMTS6	0.103351	0.158835	0.163909	0.181304	GeneID:11174,Genbank:XM_011543117.2,HGNC:HGNC:222,MIM:605008	ADAM metallopeptidase with thrombospondin type 1 motif 6	GO:0004222,GO:0005578,GO:0008237,GO:0046872	metalloendopeptidase activity|proteinaceous extracellular matrix|metallopeptidase activity|metal ion binding
ADAMTS7	0.214867	0.356974	0.314142	0.257283	GeneID:11173,Genbank:XM_005254137.4,HGNC:HGNC:223,MIM:605009	ADAM metallopeptidase with thrombospondin type 1 motif 7	GO:0004222,GO:0005578,GO:0005615,GO:0005788,GO:0008237,GO:0009986,GO:0032331,GO:0036066,GO:0046872,GO:0051603,GO:0071347,GO:0071356,GO:0071773	metalloendopeptidase activity|proteinaceous extracellular matrix|extracellular space|endoplasmic reticulum lumen|metallopeptidase activity|cell surface|negative regulation of chondrocyte differentiation|protein O-linked fucosylation|metal ion binding|proteolysis involved in cellular protein catabolic process|cellular response to interleukin-1|cellular response to tumor necrosis factor|cellular re…
ADAMTS8	1.10786	0.480207	0.381742	0.504565	GeneID:11095,Genbank:NM_007037.5,HGNC:HGNC:224,MIM:605175	ADAM metallopeptidase with thrombospondin type 1 motif 8	GO:0004222,GO:0005178,GO:0005578,GO:0008201,GO:0008237,GO:0008270,GO:0008285,GO:0009673	metalloendopeptidase activity|integrin binding|proteinaceous extracellular matrix|heparin binding|metallopeptidase activity|zinc ion binding|negative regulation of cell proliferation|low-affinity phosphate transmembrane transporter activity
ADAMTS9	0.261609	0.350802	0.480511	0.300926	GeneID:56999,Genbank:NM_001318781.1,HGNC:HGNC:13202,MIM:605421	ADAM metallopeptidase with thrombospondin type 1 motif 9	GO:0003179,GO:0003229,GO:0004222,GO:0005578,GO:0005615,GO:0005783,GO:0006508,GO:0006516,GO:0007275,GO:0008237,GO:0008270,GO:0009986,GO:0010596,GO:0015031,GO:0016192,GO:0030198,GO:0035909,GO:0043231,GO:0045636,GO:0090673,GO:1903671	heart valve morphogenesis|ventricular cardiac muscle tissue development|metalloendopeptidase activity|proteinaceous extracellular matrix|extracellular space|endoplasmic reticulum|proteolysis|glycoprotein catabolic process|multicellular organism development|metallopeptidase activity|zinc ion binding|cell surface|negative regulation of endothelial cell migration|protein transport|vesicle-mediated t…
ADAMTSL1	0.0166451	0.0264809	0.0288293	0.038109	GeneID:92949,Genbank:XM_011518064.3,HGNC:HGNC:14632,MIM:609198	ADAMTS like 1	GO:0005578,GO:0005788,GO:0008233,GO:0036066	proteinaceous extracellular matrix|endoplasmic reticulum lumen|peptidase activity|protein O-linked fucosylation
ADAMTSL2	0	0.0373327	0.0218462	0.0238101	GeneID:9719,Genbank:NM_001145320.1,HGNC:HGNC:14631,MIM:612277	ADAMTS like 2	GO:0005578,GO:0008233,GO:0030198,GO:0030512,GO:0050436,GO:0060481	proteinaceous extracellular matrix|peptidase activity|extracellular matrix organization|negative regulation of transforming growth factor beta receptor signaling pathway|microfibril binding|lobar bronchus epithelium development
ADAMTSL3	0.134136	0.156101	0.278814	0.177598	GeneID:57188,Genbank:NM_001301110.1,HGNC:HGNC:14633,MIM:609199	ADAMTS like 3	GO:0005578,GO:0008233,GO:0043231	proteinaceous extracellular matrix|peptidase activity|intracellular membrane-bounded organelle
ADAMTSL4	0.194862	0.275379	0.347573	0.225337	GeneID:54507,Genbank:NM_001288608.1,HGNC:HGNC:19706,MIM:610113	ADAMTS like 4	GO:0002020,GO:0002064,GO:0005614,GO:0005615,GO:0005788,GO:0006915,GO:0008233,GO:0030198,GO:0036066,GO:0043065	protease binding|epithelial cell development|interstitial matrix|extracellular space|endoplasmic reticulum lumen|apoptotic process|peptidase activity|extracellular matrix organization|protein O-linked fucosylation|positive regulation of apoptotic process
ADAMTSL5	0.35496	1.0422	1.17777	0.7478	GeneID:339366,Genbank:NM_213604.2,HGNC:HGNC:27912	ADAMTS like 5	GO:0001527,GO:0005576,GO:0005578,GO:0008201	microfibril|extracellular region|proteinaceous extracellular matrix|heparin binding
ADAP1	2.0036	1.8402	1.46603	1.3839	GeneID:11033,Genbank:NM_001284308.1,HGNC:HGNC:16486,MIM:608114	ArfGAP with dual PH domains 1	GO:0005096,GO:0005547,GO:0005634,GO:0005737,GO:0005829,GO:0005886,GO:0007166,GO:0043087,GO:0043533,GO:0046872	GTPase activator activity|phosphatidylinositol-3,4,5-trisphosphate binding|nucleus|cytoplasm|cytosol|plasma membrane|cell surface receptor signaling pathway|regulation of GTPase activity|inositol 1,3,4,5 tetrakisphosphate binding|metal ion binding
ADAP2	1.76644	1.20301	1.63764	1.66793	GeneID:55803,Genbank:NM_001346712.1,HGNC:HGNC:16487,MIM:608635	ArfGAP with dual PH domains 2	GO:0005096,GO:0005546,GO:0005547,GO:0005737,GO:0005740,GO:0005886,GO:0007507,GO:0030674,GO:0043325,GO:0043533,GO:0046872	GTPase activator activity|phosphatidylinositol-4,5-bisphosphate binding|phosphatidylinositol-3,4,5-trisphosphate binding|cytoplasm|mitochondrial envelope|plasma membrane|heart development|protein binding, bridging|phosphatidylinositol-3,4-bisphosphate binding|inositol 1,3,4,5 tetrakisphosphate binding|metal ion binding
ADAR	19.6472	22.0336	24.7888	22.7681	GeneID:103,Genbank:NM_001025107.2,HGNC:HGNC:225,MIM:146920	adenosine deaminase, RNA specific	GO:0001649,GO:0001701,GO:0002244,GO:0002566,GO:0003677,GO:0003723,GO:0003726,GO:0005634,GO:0005654,GO:0005730,GO:0005737,GO:0006382,GO:0006397,GO:0006606,GO:0006611,GO:0009615,GO:0016020,GO:0016553,GO:0030218,GO:0031054,GO:0035280,GO:0035455,GO:0043066,GO:0044387,GO:0044530,GO:0045070,GO:0045071,GO:0045087,GO:0046872,GO:0051607,GO:0060216,GO:0060337,GO:0060339,GO:0061484,GO:0098586,GO:1900369	osteoblast differentiation|in utero embryonic development|hematopoietic progenitor cell differentiation|somatic diversification of immune receptors via somatic mutation|DNA binding|RNA binding|double-stranded RNA adenosine deaminase activity|nucleus|nucleoplasm|nucleolus|cytoplasm|adenosine to inosine editing|mRNA processing|protein import into nucleus|protein export from nucleus|response to viru…	hsa04623,hsa05162,hsa05164	Cytosolic DNA-sensing pathway|Measles|Influenza A
ADARB1	1.55165	1.45648	1.39161	1.456	GeneID:104,Genbank:NM_015833.3,HGNC:HGNC:226,MIM:601218	adenosine deaminase, RNA specific B1	GO:0003723,GO:0003725,GO:0003726,GO:0003729,GO:0005634,GO:0005654,GO:0005730,GO:0005829,GO:0006382,GO:0006396,GO:0006397,GO:0007274,GO:0008285,GO:0016553,GO:0021610,GO:0021618,GO:0021965,GO:0030336,GO:0035264,GO:0044387,GO:0045070,GO:0045087,GO:0046872,GO:0050884,GO:0051607,GO:0051726,GO:0060384,GO:0060415,GO:0061744,GO:0097049	RNA binding|double-stranded RNA binding|double-stranded RNA adenosine deaminase activity|mRNA binding|nucleus|nucleoplasm|nucleolus|cytosol|adenosine to inosine editing|RNA processing|mRNA processing|neuromuscular synaptic transmission|negative regulation of cell proliferation|base conversion or substitution editing|facial nerve morphogenesis|hypoglossal nerve morphogenesis|spinal cord ventral co…
ADARB2	0.160911	0.385961	0.362672	0.335191	GeneID:105,Genbank:NM_018702.3,HGNC:HGNC:227,MIM:602065	adenosine deaminase, RNA specific B2 (inactive)	GO:0003723,GO:0003725,GO:0003727,GO:0004000,GO:0005634,GO:0006397,GO:0046872	RNA binding|double-stranded RNA binding|single-stranded RNA binding|adenosine deaminase activity|nucleus|mRNA processing|metal ion binding
ADAT1	3.1844	3.77805	3.54283	3.04008	GeneID:23536,Genbank:NM_001324448.1,HGNC:HGNC:228,MIM:604230	adenosine deaminase, tRNA specific 1	GO:0003723,GO:0008033,GO:0008251,GO:0046872	RNA binding|tRNA processing|tRNA-specific adenosine deaminase activity|metal ion binding
ADAT2	3.88599	3.71395	4.08097	3.69374	GeneID:134637,Genbank:NM_182503.2,HGNC:HGNC:21172,MIM:615388	adenosine deaminase, tRNA specific 2	GO:0002100,GO:0005654,GO:0006400,GO:0008270,GO:0052717,GO:0052718	tRNA wobble adenosine to inosine editing|nucleoplasm|tRNA modification|zinc ion binding|tRNA-specific adenosine-34 deaminase activity|tRNA-specific adenosine-34 deaminase complex
ADAT3	16.1398	14.2668	14.956	13.4609	GeneID:113179,Genbank:NM_138422.3,HGNC:HGNC:25151,MIM:615302	adenosine deaminase, tRNA specific 3	GO:0003824,GO:0005654,GO:0006400,GO:0009451,GO:0046872	catalytic activity|nucleoplasm|tRNA modification|RNA modification|metal ion binding
ADCK1	1.0025	1.39424	1.19936	1.49108	GeneID:57143,Genbank:XM_005267885.3,HGNC:HGNC:19038	aarF domain containing kinase 1	GO:0004674,GO:0005524,GO:0005576,GO:0005739	protein serine/threonine kinase activity|ATP binding|extracellular region|mitochondrion
ADCK2	14.0592	12.6789	11.6769	13.0909	GeneID:90956,Genbank:XM_006716170.4,HGNC:HGNC:19039	aarF domain containing kinase 2	GO:0004674,GO:0005524,GO:0016021	protein serine/threonine kinase activity|ATP binding|integral component of membrane
ADCK5	1.74951	2.01202	2.12973	1.70809	GeneID:203054,Genbank:XM_017013174.1,HGNC:HGNC:21738	aarF domain containing kinase 5	GO:0004674,GO:0016021	protein serine/threonine kinase activity|integral component of membrane
ADCY1	2.29068	2.66623	2.53146	2.47634	GeneID:107,Genbank:NM_001281768.1,HGNC:HGNC:232,MIM:103072	adenylate cyclase 1	GO:0003091,GO:0004016,GO:0004383,GO:0005516,GO:0005524,GO:0005634,GO:0005737,GO:0005886,GO:0005887,GO:0006171,GO:0006182,GO:0007165,GO:0007186,GO:0007189,GO:0007190,GO:0007193,GO:0007409,GO:0007420,GO:0007616,GO:0007623,GO:0008074,GO:0008294,GO:0010226,GO:0019933,GO:0034199,GO:0042752,GO:0045121,GO:0046872,GO:0070062,GO:0071277,GO:0071377,GO:1904322	renal water homeostasis|adenylate cyclase activity|guanylate cyclase activity|calmodulin binding|ATP binding|nucleus|cytoplasm|plasma membrane|integral component of plasma membrane|cAMP biosynthetic process|cGMP biosynthetic process|signal transduction|G-protein coupled receptor signaling pathway|adenylate cyclase-activating G-protein coupled receptor signaling pathway|activation of adenylate cyc…	hsa00230,hsa01522,hsa04015,hsa04020,hsa04022,hsa04024,hsa04062,hsa04072,hsa04114,hsa04211,hsa04213,hsa04261,hsa04270,hsa04371,hsa04540,hsa04611,hsa04713,hsa04714,hsa04720,hsa04723,hsa04724,hsa04725,hsa04727,hsa04750,hsa04911,hsa04912,hsa04913,hsa04914,hsa04915,hsa04916,hsa04918,hsa04921,hsa04923,hsa04925,hsa04926,hsa04927,hsa04928,hsa04934,hsa04970,hsa04971,hsa04972,hsa04976,hsa05032,hsa05142,hsa…	Purine metabolism|Endocrine resistance|Rap1 signaling pathway|Calcium signaling pathway|cGMP-PKG signaling pathway|cAMP signaling pathway|Chemokine signaling pathway|Phospholipase D signaling pathway|Oocyte meiosis|Longevity regulating pathway|Longevity regulating pathway - multiple species|Adrenergic signaling in cardiomyocytes|Vascular smooth muscle contraction|Apelin signaling pathway|Gap junc…
ADCY10	0.0398979	0.0520703	0.0858194	0.0423212	GeneID:55811,Genbank:XM_011509762.3,HGNC:HGNC:21285,MIM:605205	adenylate cyclase 10	GO:0000287,GO:0003351,GO:0004016,GO:0005524,GO:0005634,GO:0005737,GO:0005739,GO:0005829,GO:0005856,GO:0005886,GO:0005929,GO:0006171,GO:0007283,GO:0030145,GO:0030424,GO:0030425,GO:0030426,GO:0035556,GO:0043025,GO:0043065,GO:0045177,GO:0045178,GO:0048471,GO:0051117,GO:0071241,GO:0071890	magnesium ion binding|epithelial cilium movement|adenylate cyclase activity|ATP binding|nucleus|cytoplasm|mitochondrion|cytosol|cytoskeleton|plasma membrane|cilium|cAMP biosynthetic process|spermatogenesis|manganese ion binding|axon|dendrite|growth cone|intracellular signal transduction|neuronal cell body|positive regulation of apoptotic process|apical part of cell|basal part of cell|perinuclear …	hsa00230,hsa04024,hsa04371,hsa04713,hsa04714	Purine metabolism|cAMP signaling pathway|Apelin signaling pathway|Circadian entrainment|Thermogenesis
ADCY2	0	0	0	0	GeneID:108,Genbank:NM_020546.2,HGNC:HGNC:233,MIM:103071	adenylate cyclase 2	GO:0000287,GO:0003091,GO:0004016,GO:0004383,GO:0005524,GO:0005622,GO:0005737,GO:0005886,GO:0005887,GO:0006171,GO:0006182,GO:0007165,GO:0007186,GO:0007188,GO:0007189,GO:0007190,GO:0007193,GO:0008074,GO:0008179,GO:0016020,GO:0019933,GO:0030145,GO:0030425,GO:0034199,GO:0045121,GO:0046982,GO:0071377,GO:1904322	magnesium ion binding|renal water homeostasis|adenylate cyclase activity|guanylate cyclase activity|ATP binding|intracellular|cytoplasm|plasma membrane|integral component of plasma membrane|cAMP biosynthetic process|cGMP biosynthetic process|signal transduction|G-protein coupled receptor signaling pathway|adenylate cyclase-modulating G-protein coupled receptor signaling pathway|adenylate cyclase-…	hsa00230,hsa01522,hsa04015,hsa04020,hsa04022,hsa04024,hsa04062,hsa04072,hsa04114,hsa04211,hsa04213,hsa04261,hsa04270,hsa04371,hsa04540,hsa04611,hsa04713,hsa04714,hsa04723,hsa04724,hsa04725,hsa04727,hsa04750,hsa04911,hsa04912,hsa04913,hsa04914,hsa04915,hsa04916,hsa04918,hsa04921,hsa04922,hsa04923,hsa04925,hsa04926,hsa04927,hsa04928,hsa04934,hsa04970,hsa04971,hsa04972,hsa04976,hsa05032,hsa05163,hsa…	Purine metabolism|Endocrine resistance|Rap1 signaling pathway|Calcium signaling pathway|cGMP-PKG signaling pathway|cAMP signaling pathway|Chemokine signaling pathway|Phospholipase D signaling pathway|Oocyte meiosis|Longevity regulating pathway|Longevity regulating pathway - multiple species|Adrenergic signaling in cardiomyocytes|Vascular smooth muscle contraction|Apelin signaling pathway|Gap junc…
ADCY3	10.4025	10.3613	9.1145	9.43427	GeneID:109,Genbank:NM_004036.4,HGNC:HGNC:234,MIM:600291	adenylate cyclase 3	GO:0003091,GO:0004016,GO:0004383,GO:0005516,GO:0005524,GO:0005737,GO:0005794,GO:0005886,GO:0005887,GO:0005929,GO:0006171,GO:0006182,GO:0007165,GO:0007186,GO:0007189,GO:0007190,GO:0007193,GO:0007338,GO:0007340,GO:0007608,GO:0008074,GO:0008355,GO:0016020,GO:0016021,GO:0030317,GO:0034199,GO:0046872,GO:0071377,GO:1904322	renal water homeostasis|adenylate cyclase activity|guanylate cyclase activity|calmodulin binding|ATP binding|cytoplasm|Golgi apparatus|plasma membrane|integral component of plasma membrane|cilium|cAMP biosynthetic process|cGMP biosynthetic process|signal transduction|G-protein coupled receptor signaling pathway|adenylate cyclase-activating G-protein coupled receptor signaling pathway|activation o…	hsa00230,hsa01522,hsa04015,hsa04020,hsa04022,hsa04024,hsa04062,hsa04072,hsa04114,hsa04211,hsa04213,hsa04261,hsa04270,hsa04371,hsa04540,hsa04611,hsa04713,hsa04714,hsa04723,hsa04724,hsa04725,hsa04727,hsa04740,hsa04750,hsa04911,hsa04912,hsa04913,hsa04914,hsa04915,hsa04916,hsa04918,hsa04921,hsa04923,hsa04925,hsa04926,hsa04927,hsa04928,hsa04934,hsa04962,hsa04970,hsa04971,hsa04972,hsa04976,hsa05032,hsa…	Purine metabolism|Endocrine resistance|Rap1 signaling pathway|Calcium signaling pathway|cGMP-PKG signaling pathway|cAMP signaling pathway|Chemokine signaling pathway|Phospholipase D signaling pathway|Oocyte meiosis|Longevity regulating pathway|Longevity regulating pathway - multiple species|Adrenergic signaling in cardiomyocytes|Vascular smooth muscle contraction|Apelin signaling pathway|Gap junc…
ADCY4	0	0.0147897	0	0	GeneID:196883,Genbank:NM_139247.3,HGNC:HGNC:235,MIM:600292	adenylate cyclase 4	GO:0003091,GO:0004016,GO:0004383,GO:0005080,GO:0005524,GO:0005737,GO:0005886,GO:0006171,GO:0006182,GO:0007165,GO:0007186,GO:0007188,GO:0007189,GO:0007190,GO:0007193,GO:0008074,GO:0016020,GO:0016021,GO:0030425,GO:0034199,GO:0046872,GO:0071377	renal water homeostasis|adenylate cyclase activity|guanylate cyclase activity|protein kinase C binding|ATP binding|cytoplasm|plasma membrane|cAMP biosynthetic process|cGMP biosynthetic process|signal transduction|G-protein coupled receptor signaling pathway|adenylate cyclase-modulating G-protein coupled receptor signaling pathway|adenylate cyclase-activating G-protein coupled receptor signaling p…	hsa00230,hsa01522,hsa04015,hsa04020,hsa04022,hsa04024,hsa04062,hsa04072,hsa04114,hsa04211,hsa04213,hsa04261,hsa04270,hsa04371,hsa04540,hsa04611,hsa04713,hsa04714,hsa04723,hsa04724,hsa04725,hsa04727,hsa04742,hsa04750,hsa04911,hsa04912,hsa04913,hsa04914,hsa04915,hsa04916,hsa04918,hsa04921,hsa04923,hsa04925,hsa04926,hsa04927,hsa04928,hsa04934,hsa04970,hsa04971,hsa04972,hsa04976,hsa05032,hsa05163,hsa…	Purine metabolism|Endocrine resistance|Rap1 signaling pathway|Calcium signaling pathway|cGMP-PKG signaling pathway|cAMP signaling pathway|Chemokine signaling pathway|Phospholipase D signaling pathway|Oocyte meiosis|Longevity regulating pathway|Longevity regulating pathway - multiple species|Adrenergic signaling in cardiomyocytes|Vascular smooth muscle contraction|Apelin signaling pathway|Gap junc…
ADCY5	0.257588	0.651168	0.789126	0.686436	GeneID:111,Genbank:XM_005247077.4,HGNC:HGNC:236,MIM:600293	adenylate cyclase 5	GO:0001973,GO:0003091,GO:0004016,GO:0004383,GO:0005524,GO:0005886,GO:0005929,GO:0006171,GO:0006182,GO:0007186,GO:0007189,GO:0007190,GO:0007191,GO:0007193,GO:0007195,GO:0007204,GO:0007626,GO:0008074,GO:0008179,GO:0016021,GO:0034199,GO:0045111,GO:0046872,GO:0046982,GO:0050885,GO:0061178,GO:0071377,GO:0097110,GO:1904322	adenosine receptor signaling pathway|renal water homeostasis|adenylate cyclase activity|guanylate cyclase activity|ATP binding|plasma membrane|cilium|cAMP biosynthetic process|cGMP biosynthetic process|G-protein coupled receptor signaling pathway|adenylate cyclase-activating G-protein coupled receptor signaling pathway|activation of adenylate cyclase activity|adenylate cyclase-activating dopamine…	hsa00230,hsa01522,hsa04015,hsa04022,hsa04024,hsa04062,hsa04072,hsa04114,hsa04211,hsa04213,hsa04261,hsa04270,hsa04371,hsa04540,hsa04611,hsa04713,hsa04714,hsa04723,hsa04724,hsa04725,hsa04726,hsa04727,hsa04728,hsa04750,hsa04911,hsa04912,hsa04913,hsa04914,hsa04915,hsa04916,hsa04918,hsa04921,hsa04923,hsa04924,hsa04925,hsa04926,hsa04927,hsa04928,hsa04934,hsa04970,hsa04971,hsa04972,hsa04976,hsa05012,hsa…	Purine metabolism|Endocrine resistance|Rap1 signaling pathway|cGMP-PKG signaling pathway|cAMP signaling pathway|Chemokine signaling pathway|Phospholipase D signaling pathway|Oocyte meiosis|Longevity regulating pathway|Longevity regulating pathway - multiple species|Adrenergic signaling in cardiomyocytes|Vascular smooth muscle contraction|Apelin signaling pathway|Gap junction|Platelet activation|C…
ADCY6	8.52838	11.9782	11.7534	11.1794	GeneID:112,Genbank:NM_015270.4,HGNC:HGNC:237,MIM:600294	adenylate cyclase 6	GO:0003091,GO:0004016,GO:0004383,GO:0005080,GO:0005524,GO:0005886,GO:0005929,GO:0006171,GO:0006182,GO:0007186,GO:0007189,GO:0007190,GO:0007193,GO:0007212,GO:0008074,GO:0010977,GO:0016020,GO:0016021,GO:0019901,GO:0031226,GO:0034199,GO:0035811,GO:0046872,GO:0071377,GO:0071380,GO:0071870,GO:0097746,GO:1904117,GO:1904322	renal water homeostasis|adenylate cyclase activity|guanylate cyclase activity|protein kinase C binding|ATP binding|plasma membrane|cilium|cAMP biosynthetic process|cGMP biosynthetic process|G-protein coupled receptor signaling pathway|adenylate cyclase-activating G-protein coupled receptor signaling pathway|activation of adenylate cyclase activity|adenylate cyclase-inhibiting G-protein coupled re…	hsa00230,hsa01522,hsa04015,hsa04022,hsa04024,hsa04062,hsa04072,hsa04114,hsa04211,hsa04213,hsa04261,hsa04270,hsa04371,hsa04540,hsa04611,hsa04713,hsa04714,hsa04723,hsa04724,hsa04725,hsa04727,hsa04742,hsa04750,hsa04911,hsa04912,hsa04913,hsa04914,hsa04915,hsa04916,hsa04918,hsa04921,hsa04923,hsa04924,hsa04925,hsa04926,hsa04927,hsa04928,hsa04934,hsa04961,hsa04962,hsa04970,hsa04971,hsa04972,hsa04976,hsa…	Purine metabolism|Endocrine resistance|Rap1 signaling pathway|cGMP-PKG signaling pathway|cAMP signaling pathway|Chemokine signaling pathway|Phospholipase D signaling pathway|Oocyte meiosis|Longevity regulating pathway|Longevity regulating pathway - multiple species|Adrenergic signaling in cardiomyocytes|Vascular smooth muscle contraction|Apelin signaling pathway|Gap junction|Platelet activation|C…
ADCY7	2.479	3.31395	3.72307	2.80675	GeneID:113,Genbank:XM_011522837.3,HGNC:HGNC:238,MIM:600385	adenylate cyclase 7	GO:0003091,GO:0004016,GO:0004383,GO:0005524,GO:0005886,GO:0006171,GO:0006182,GO:0007165,GO:0007186,GO:0007189,GO:0007190,GO:0007193,GO:0008074,GO:0016021,GO:0034199,GO:0046872,GO:0060135,GO:0071361,GO:0071377	renal water homeostasis|adenylate cyclase activity|guanylate cyclase activity|ATP binding|plasma membrane|cAMP biosynthetic process|cGMP biosynthetic process|signal transduction|G-protein coupled receptor signaling pathway|adenylate cyclase-activating G-protein coupled receptor signaling pathway|activation of adenylate cyclase activity|adenylate cyclase-inhibiting G-protein coupled receptor signa…	hsa00230,hsa01522,hsa04015,hsa04020,hsa04022,hsa04024,hsa04062,hsa04072,hsa04114,hsa04211,hsa04213,hsa04261,hsa04270,hsa04371,hsa04540,hsa04611,hsa04713,hsa04714,hsa04723,hsa04724,hsa04725,hsa04727,hsa04750,hsa04911,hsa04912,hsa04913,hsa04914,hsa04915,hsa04916,hsa04918,hsa04921,hsa04923,hsa04925,hsa04926,hsa04927,hsa04928,hsa04934,hsa04970,hsa04971,hsa04972,hsa04976,hsa05032,hsa05163,hsa05166,hsa…	Purine metabolism|Endocrine resistance|Rap1 signaling pathway|Calcium signaling pathway|cGMP-PKG signaling pathway|cAMP signaling pathway|Chemokine signaling pathway|Phospholipase D signaling pathway|Oocyte meiosis|Longevity regulating pathway|Longevity regulating pathway - multiple species|Adrenergic signaling in cardiomyocytes|Vascular smooth muscle contraction|Apelin signaling pathway|Gap junc…
ADCY8	0	0	0	0	GeneID:114,Genbank:XM_006716501.3,HGNC:HGNC:239,MIM:103070	adenylate cyclase 8	GO:0003091,GO:0004016,GO:0004383,GO:0005524,GO:0005886,GO:0006182,GO:0007165,GO:0007186,GO:0007189,GO:0007190,GO:0007193,GO:0007611,GO:0007616,GO:0008074,GO:0008294,GO:0016020,GO:0016021,GO:0034199,GO:0046872,GO:0071377	renal water homeostasis|adenylate cyclase activity|guanylate cyclase activity|ATP binding|plasma membrane|cGMP biosynthetic process|signal transduction|G-protein coupled receptor signaling pathway|adenylate cyclase-activating G-protein coupled receptor signaling pathway|activation of adenylate cyclase activity|adenylate cyclase-inhibiting G-protein coupled receptor signaling pathway|learning or m…	hsa00230,hsa01522,hsa04015,hsa04020,hsa04022,hsa04024,hsa04062,hsa04072,hsa04114,hsa04211,hsa04213,hsa04261,hsa04270,hsa04371,hsa04540,hsa04611,hsa04713,hsa04714,hsa04720,hsa04723,hsa04724,hsa04725,hsa04727,hsa04742,hsa04750,hsa04911,hsa04912,hsa04913,hsa04914,hsa04915,hsa04916,hsa04918,hsa04921,hsa04923,hsa04925,hsa04926,hsa04927,hsa04928,hsa04934,hsa04970,hsa04971,hsa04972,hsa04976,hsa05032,hsa…	Purine metabolism|Endocrine resistance|Rap1 signaling pathway|Calcium signaling pathway|cGMP-PKG signaling pathway|cAMP signaling pathway|Chemokine signaling pathway|Phospholipase D signaling pathway|Oocyte meiosis|Longevity regulating pathway|Longevity regulating pathway - multiple species|Adrenergic signaling in cardiomyocytes|Vascular smooth muscle contraction|Apelin signaling pathway|Gap junc…
ADCY9	10.4216	9.61044	8.42626	8.34983	GeneID:115,Genbank:XM_011522353.2,HGNC:HGNC:240,MIM:603302	adenylate cyclase 9	GO:0003091,GO:0004016,GO:0004383,GO:0005524,GO:0005886,GO:0005887,GO:0006171,GO:0006182,GO:0007165,GO:0007186,GO:0007189,GO:0007190,GO:0007193,GO:0008074,GO:0016021,GO:0030424,GO:0030425,GO:0034199,GO:0046872,GO:0071377,GO:0071880	renal water homeostasis|adenylate cyclase activity|guanylate cyclase activity|ATP binding|plasma membrane|integral component of plasma membrane|cAMP biosynthetic process|cGMP biosynthetic process|signal transduction|G-protein coupled receptor signaling pathway|adenylate cyclase-activating G-protein coupled receptor signaling pathway|activation of adenylate cyclase activity|adenylate cyclase-inhib…	hsa00230,hsa01522,hsa04015,hsa04020,hsa04022,hsa04024,hsa04062,hsa04072,hsa04114,hsa04211,hsa04213,hsa04261,hsa04270,hsa04371,hsa04540,hsa04611,hsa04713,hsa04714,hsa04723,hsa04724,hsa04725,hsa04727,hsa04750,hsa04911,hsa04912,hsa04913,hsa04914,hsa04915,hsa04916,hsa04918,hsa04921,hsa04923,hsa04925,hsa04926,hsa04927,hsa04928,hsa04934,hsa04961,hsa04962,hsa04970,hsa04971,hsa04972,hsa04976,hsa05032,hsa…	Purine metabolism|Endocrine resistance|Rap1 signaling pathway|Calcium signaling pathway|cGMP-PKG signaling pathway|cAMP signaling pathway|Chemokine signaling pathway|Phospholipase D signaling pathway|Oocyte meiosis|Longevity regulating pathway|Longevity regulating pathway - multiple species|Adrenergic signaling in cardiomyocytes|Vascular smooth muscle contraction|Apelin signaling pathway|Gap junc…
ADCYAP1	0.735039	0.690466	0.345762	0.525186	GeneID:116,Genbank:XM_005258081.4,HGNC:HGNC:241,MIM:102980	adenylate cyclase activating polypeptide 1	GO:0001541,GO:0001662,GO:0001821,GO:0002865,GO:0002878,GO:0005057,GO:0005102,GO:0005184,GO:0005576,GO:0005615,GO:0005622,GO:0007186,GO:0007189,GO:0007190,GO:0007204,GO:0007218,GO:0007267,GO:0007565,GO:0008277,GO:0008284,GO:0010656,GO:0010976,GO:0016521,GO:0019233,GO:0019933,GO:0021983,GO:0030073,GO:0031175,GO:0031858,GO:0032755,GO:0032880,GO:0034260,GO:0042594,GO:0043195,GO:0043267,GO:0043547,GO:…	ovarian follicle development|behavioral fear response|histamine secretion|negative regulation of acute inflammatory response to antigenic stimulus|negative regulation of acute inflammatory response to non-antigenic stimulus|signal transducer activity, downstream of receptor|receptor binding|neuropeptide hormone activity|extracellular region|extracellular space|intracellular|G-protein coupled rece…	hsa04911,hsa04924	Insulin secretion|Renin secretion
ADCYAP1R1	0	0.0143395	0.0136604	0	GeneID:117,Genbank:XM_017011738.2,HGNC:HGNC:242,MIM:102981	ADCYAP receptor type I	GO:0004872,GO:0004999,GO:0005768,GO:0005791,GO:0005886,GO:0005887,GO:0005901,GO:0005923,GO:0007166,GO:0007186,GO:0007202,GO:0007283,GO:0008179,GO:0009986,GO:0010524,GO:0019933,GO:0030154,GO:0030306,GO:0032355,GO:0033555,GO:0042923,GO:0043005,GO:0043231,GO:0043235,GO:0043950,GO:0045471,GO:0046545,GO:0051057,GO:0060548,GO:0060732	receptor activity|vasoactive intestinal polypeptide receptor activity|endosome|rough endoplasmic reticulum|plasma membrane|integral component of plasma membrane|caveola|bicellular tight junction|cell surface receptor signaling pathway|G-protein coupled receptor signaling pathway|activation of phospholipase C activity|spermatogenesis|adenylate cyclase binding|cell surface|positive regulation of ca…	hsa04024,hsa04080,hsa04713,hsa04911,hsa04924	cAMP signaling pathway|Neuroactive ligand-receptor interaction|Circadian entrainment|Insulin secretion|Renin secretion
ADD1	22.2877	23.4469	24.1058	25.3534	GeneID:118,Genbank:NM_001354757.1,HGNC:HGNC:243,MIM:102680	adducin 1	GO:0000902,GO:0001701,GO:0003723,GO:0003779,GO:0005198,GO:0005516,GO:0005634,GO:0005654,GO:0005737,GO:0005829,GO:0005886,GO:0005913,GO:0005925,GO:0006884,GO:0008134,GO:0008290,GO:0016604,GO:0020027,GO:0030036,GO:0030218,GO:0030507,GO:0032092,GO:0035264,GO:0036498,GO:0042803,GO:0045296,GO:0046982,GO:0048873,GO:0051015,GO:0051016,GO:0051017,GO:0055085,GO:0071277,GO:1903142,GO:1903393	cell morphogenesis|in utero embryonic development|RNA binding|actin binding|structural molecule activity|calmodulin binding|nucleus|nucleoplasm|cytoplasm|cytosol|plasma membrane|cell-cell adherens junction|focal adhesion|cell volume homeostasis|transcription factor binding|F-actin capping protein complex|nuclear body|hemoglobin metabolic process|actin cytoskeleton organization|erythrocyte differe…
ADD2	3.20387	3.96622	3.99461	3.9719	GeneID:119,Genbank:XM_011532502.2,HGNC:HGNC:244,MIM:102681	adducin 2	GO:0003779,GO:0005198,GO:0005516,GO:0005829,GO:0006461,GO:0008290,GO:0014069,GO:0019901,GO:0030036,GO:0030097,GO:0030507,GO:0031410,GO:0032092,GO:0042803,GO:0044853,GO:0046982,GO:0050900,GO:0050901,GO:0051015,GO:0051016,GO:0051017,GO:0055085	actin binding|structural molecule activity|calmodulin binding|cytosol|protein complex assembly|F-actin capping protein complex|postsynaptic density|protein kinase binding|actin cytoskeleton organization|hemopoiesis|spectrin binding|cytoplasmic vesicle|positive regulation of protein binding|protein homodimerization activity|plasma membrane raft|protein heterodimerization activity|leukocyte migrati…
ADD3	12.2699	14.1757	13.3754	14.194	GeneID:120,Genbank:NM_001320591.1,HGNC:HGNC:245,MIM:601568	adducin 3
ADGB	0	0	0.0036919	0.00328595	GeneID:79747,Genbank:XM_006715566.4,HGNC:HGNC:21212,MIM:614630	androglobin	GO:0004198,GO:0005737,GO:0006508	calcium-dependent cysteine-type endopeptidase activity|cytoplasm|proteolysis
ADGRA1	0.0120446	0	0	0.0222732	GeneID:84435,Genbank:XM_005252695.1,HGNC:HGNC:13838,MIM:612302	adhesion G protein-coupled receptor A1	GO:0004930,GO:0007165,GO:0007166,GO:0007186,GO:0016021	G-protein coupled receptor activity|signal transduction|cell surface receptor signaling pathway|G-protein coupled receptor signaling pathway|integral component of membrane
ADGRA2	5.81061	7.24255	6.38775	5.24908	GeneID:25960,Genbank:NM_032777.9,HGNC:HGNC:17849,MIM:606823	adhesion G protein-coupled receptor A2	GO:0002040,GO:0004930,GO:0005886,GO:0007166,GO:0007186,GO:0007417,GO:0009986,GO:0010595,GO:0016021,GO:0030175,GO:0043542,GO:0045765,GO:0050920,GO:0090210,GO:1900747	sprouting angiogenesis|G-protein coupled receptor activity|plasma membrane|cell surface receptor signaling pathway|G-protein coupled receptor signaling pathway|central nervous system development|cell surface|positive regulation of endothelial cell migration|integral component of membrane|filopodium|endothelial cell migration|regulation of angiogenesis|regulation of chemotaxis|regulation of establ…
ADGRA3	6.17363	6.87577	6.26601	6.75414	GeneID:166647,Genbank:NM_145290.3,HGNC:HGNC:13839,MIM:612303	adhesion G protein-coupled receptor A3	GO:0004930,GO:0007166,GO:0007186,GO:0009897,GO:0016021	G-protein coupled receptor activity|cell surface receptor signaling pathway|G-protein coupled receptor signaling pathway|external side of plasma membrane|integral component of membrane
ADGRB1	0.546135	0.0964069	0.0548773	0.112645	GeneID:575,Genbank:XM_017013695.1,HGNC:HGNC:943,MIM:602682	adhesion G protein-coupled receptor B1	GO:0001530,GO:0001786,GO:0001891,GO:0004930,GO:0005615,GO:0005886,GO:0005887,GO:0005911,GO:0005925,GO:0006910,GO:0007155,GO:0007165,GO:0007166,GO:0007186,GO:0007409,GO:0007422,GO:0007517,GO:0008285,GO:0010596,GO:0014069,GO:0016021,GO:0016525,GO:0030165,GO:0030425,GO:0031397,GO:0042177,GO:0043197,GO:0043277,GO:0043652,GO:0045087,GO:0045211,GO:0048167,GO:0048471,GO:0050829,GO:0051965,GO:1901741,GO:…	lipopolysaccharide binding|phosphatidylserine binding|phagocytic cup|G-protein coupled receptor activity|extracellular space|plasma membrane|integral component of plasma membrane|cell-cell junction|focal adhesion|phagocytosis, recognition|cell adhesion|signal transduction|cell surface receptor signaling pathway|G-protein coupled receptor signaling pathway|axonogenesis|peripheral nervous system de…	hsa04115	p53 signaling pathway
ADGRB2	1.84971	2.85167	2.20147	2.00757	GeneID:576,Genbank:XM_011541849.2,HGNC:HGNC:944,MIM:602683	adhesion G protein-coupled receptor B2	GO:0004930,GO:0005813,GO:0005886,GO:0007166,GO:0007186,GO:0007422,GO:0016021,GO:0016525,GO:0033173,GO:0051965	G-protein coupled receptor activity|centrosome|plasma membrane|cell surface receptor signaling pathway|G-protein coupled receptor signaling pathway|peripheral nervous system development|integral component of membrane|negative regulation of angiogenesis|calcineurin-NFAT signaling cascade|positive regulation of synapse assembly
ADGRB3	0	0	0	0	GeneID:577,Genbank:XM_011536011.3,HGNC:HGNC:945,MIM:602684	adhesion G protein-coupled receptor B3	GO:0004930,GO:0005096,GO:0005886,GO:0007166,GO:0007186,GO:0007520,GO:0016021,GO:0016322,GO:0016525,GO:0043083,GO:0048814,GO:0051965,GO:0061743,GO:0098794,GO:0099558	G-protein coupled receptor activity|GTPase activator activity|plasma membrane|cell surface receptor signaling pathway|G-protein coupled receptor signaling pathway|myoblast fusion|integral component of membrane|neuron remodeling|negative regulation of angiogenesis|synaptic cleft|regulation of dendrite morphogenesis|positive regulation of synapse assembly|motor learning|postsynapse|maintenance of s…
ADGRD1	0.0151593	0.0397482	0.0703467	0.00483312	GeneID:283383,Genbank:NM_001330497.1,HGNC:HGNC:19893,MIM:613639	adhesion G protein-coupled receptor D1	GO:0004930,GO:0005622,GO:0005886,GO:0007166,GO:0007186,GO:0007189,GO:0016021	G-protein coupled receptor activity|intracellular|plasma membrane|cell surface receptor signaling pathway|G-protein coupled receptor signaling pathway|adenylate cyclase-activating G-protein coupled receptor signaling pathway|integral component of membrane
ADGRD2	0.0373964	0.0380767	0.0650423	0.0731855	GeneID:347088,Genbank:XM_006717348.3,HGNC:HGNC:18651	adhesion G protein-coupled receptor D2	GO:0004930,GO:0007166,GO:0007186,GO:0016021	G-protein coupled receptor activity|cell surface receptor signaling pathway|G-protein coupled receptor signaling pathway|integral component of membrane
ADGRE1	0	0	0	0.0117118	GeneID:2015,Genbank:NM_001974.4,HGNC:HGNC:3336,MIM:600493	adhesion G protein-coupled receptor E1	GO:0002250,GO:0004930,GO:0005509,GO:0005887,GO:0007155,GO:0007166,GO:0007186,GO:0009897	adaptive immune response|G-protein coupled receptor activity|calcium ion binding|integral component of plasma membrane|cell adhesion|cell surface receptor signaling pathway|G-protein coupled receptor signaling pathway|external side of plasma membrane
ADGRE2	0.0508512	0.027511	0.0758635	0.0803793	GeneID:30817,Genbank:NM_013447.3,HGNC:HGNC:3337,MIM:606100	adhesion G protein-coupled receptor E2	GO:0004930,GO:0005509,GO:0005886,GO:0006954,GO:0007155,GO:0007166,GO:0007186,GO:0016021,GO:0016477,GO:0031256,GO:0032587,GO:0035374,GO:0043304,GO:0071621	G-protein coupled receptor activity|calcium ion binding|plasma membrane|inflammatory response|cell adhesion|cell surface receptor signaling pathway|G-protein coupled receptor signaling pathway|integral component of membrane|cell migration|leading edge membrane|ruffle membrane|chondroitin sulfate binding|regulation of mast cell degranulation|granulocyte chemotaxis
ADGRE3	0	0	0	0	GeneID:84658,Genbank:NM_001289159.1,HGNC:HGNC:23647,MIM:606101	adhesion G protein-coupled receptor E3	GO:0004930,GO:0005509,GO:0005576,GO:0005886,GO:0007166,GO:0007186,GO:0016021,GO:0030667,GO:0043312,GO:0101003	G-protein coupled receptor activity|calcium ion binding|extracellular region|plasma membrane|cell surface receptor signaling pathway|G-protein coupled receptor signaling pathway|integral component of membrane|secretory granule membrane|neutrophil degranulation|ficolin-1-rich granule membrane
ADGRE5	12.7385	13.9959	13.6493	14.0565	GeneID:976,Genbank:NM_078481.3,HGNC:HGNC:1711,MIM:601211	adhesion G protein-coupled receptor E5
ADGRF1	0.0065911	0	0	0.00638491	GeneID:266977,Genbank:NM_153840.3,HGNC:HGNC:18990,MIM:617430	adhesion G protein-coupled receptor F1	GO:0004930,GO:0005576,GO:0005622,GO:0005886,GO:0007166,GO:0007186,GO:0007189,GO:0007416,GO:0007613,GO:0016021,GO:0031175,GO:0032793	G-protein coupled receptor activity|extracellular region|intracellular|plasma membrane|cell surface receptor signaling pathway|G-protein coupled receptor signaling pathway|adenylate cyclase-activating G-protein coupled receptor signaling pathway|synapse assembly|memory|integral component of membrane|neuron projection development|positive regulation of CREB transcription factor activity
ADGRF2	0	0.00790904	0.00822965	0	GeneID:222611,Genbank:NM_153839.6,HGNC:HGNC:18991	adhesion G protein-coupled receptor F2	GO:0004930,GO:0007166,GO:0007186,GO:0016021	G-protein coupled receptor activity|cell surface receptor signaling pathway|G-protein coupled receptor signaling pathway|integral component of membrane
ADGRF3	0.0138837	0.0271793	0.012965	0.0462821	GeneID:165082,Genbank:NM_153835.3,HGNC:HGNC:18989	adhesion G protein-coupled receptor F3	GO:0004930,GO:0007166,GO:0007186,GO:0016021	G-protein coupled receptor activity|cell surface receptor signaling pathway|G-protein coupled receptor signaling pathway|integral component of membrane
ADGRF4	0	0.013399	0.0268173	0.0652151	GeneID:221393,Genbank:NM_153838.4,HGNC:HGNC:19011,MIM:614268	adhesion G protein-coupled receptor F4	GO:0004930,GO:0007166,GO:0007186,GO:0016021	G-protein coupled receptor activity|cell surface receptor signaling pathway|G-protein coupled receptor signaling pathway|integral component of membrane
ADGRF5	0.0475643	0.143917	0.0900904	0.122277	GeneID:221395,Genbank:NM_015234.4,HGNC:HGNC:19030	adhesion G protein-coupled receptor F5	GO:0004930,GO:0005886,GO:0006112,GO:0007166,GO:0007186,GO:0009986,GO:0016021,GO:0031410,GO:0042593,GO:0043031,GO:0043129,GO:0045177,GO:0045444,GO:0071073	G-protein coupled receptor activity|plasma membrane|energy reserve metabolic process|cell surface receptor signaling pathway|G-protein coupled receptor signaling pathway|cell surface|integral component of membrane|cytoplasmic vesicle|glucose homeostasis|negative regulation of macrophage activation|surfactant homeostasis|apical part of cell|fat cell differentiation|positive regulation of phospholi…
ADGRG1	0.0701323	0.060178	0.0314751	0.0416233	GeneID:9289,Genbank:XM_006721340.3,HGNC:HGNC:4512,MIM:604110	adhesion G protein-coupled receptor G1	GO:0001525,GO:0004930,GO:0005518,GO:0005622,GO:0005887,GO:0007155,GO:0007166,GO:0007186,GO:0007266,GO:0007267,GO:0007420,GO:0008201,GO:0008285,GO:0010573,GO:0016021,GO:0016477,GO:0021796,GO:0021801,GO:0021819,GO:0035025,GO:0045121,GO:0045785,GO:0050840,GO:0070062,GO:0070528,GO:0072520,GO:0097451,GO:2000179,GO:2001223	angiogenesis|G-protein coupled receptor activity|collagen binding|intracellular|integral component of plasma membrane|cell adhesion|cell surface receptor signaling pathway|G-protein coupled receptor signaling pathway|Rho protein signal transduction|cell-cell signaling|brain development|heparin binding|negative regulation of cell proliferation|vascular endothelial growth factor production|integral…
ADGRG2	2.07451	1.79021	1.25961	1.20135	GeneID:10149,Genbank:XM_006724455.3,HGNC:HGNC:4516,MIM:300572	adhesion G protein-coupled receptor G2	GO:0004930,GO:0005829,GO:0005886,GO:0005887,GO:0007166,GO:0007186,GO:0007283,GO:0009986,GO:0016021,GO:0016324,GO:0070062	G-protein coupled receptor activity|cytosol|plasma membrane|integral component of plasma membrane|cell surface receptor signaling pathway|G-protein coupled receptor signaling pathway|spermatogenesis|cell surface|integral component of membrane|apical plasma membrane|extracellular exosome
ADGRG3	2.3257e-09	1.38237e-08	6.79551e-09	5.83266e-09	GeneID:222487,Genbank:XM_011522951.3,HGNC:HGNC:13728	adhesion G protein-coupled receptor G3	GO:0004930,GO:0005886,GO:0007166,GO:0007186,GO:0016021,GO:0030183,GO:0030334,GO:0032792,GO:0035579,GO:0043312,GO:1901223	G-protein coupled receptor activity|plasma membrane|cell surface receptor signaling pathway|G-protein coupled receptor signaling pathway|integral component of membrane|B cell differentiation|regulation of cell migration|negative regulation of CREB transcription factor activity|specific granule membrane|neutrophil degranulation|negative regulation of NIK/NF-kappaB signaling
ADGRG4	0	0.00350758	0	0	GeneID:139378,Genbank:NM_153834.3,HGNC:HGNC:18992	adhesion G protein-coupled receptor G4	GO:0004930,GO:0007166,GO:0007186,GO:0016021	G-protein coupled receptor activity|cell surface receptor signaling pathway|G-protein coupled receptor signaling pathway|integral component of membrane
ADGRG5	0	0.0109095	0	0	GeneID:221188,Genbank:XM_011522949.2,HGNC:HGNC:19010,MIM:616965	adhesion G protein-coupled receptor G5	GO:0004930,GO:0005886,GO:0007166,GO:0007186,GO:0016021	G-protein coupled receptor activity|plasma membrane|cell surface receptor signaling pathway|G-protein coupled receptor signaling pathway|integral component of membrane
ADGRG6	3.07457	4.39476	4.56239	4.11191	GeneID:57211,Genbank:NM_020455.5,HGNC:HGNC:13841,MIM:612243	adhesion G protein-coupled receptor G6	GO:0004930,GO:0005518,GO:0005622,GO:0005886,GO:0007005,GO:0007166,GO:0007186,GO:0007189,GO:0014037,GO:0016021,GO:0019933,GO:0022011,GO:0042552,GO:0043236,GO:0050840,GO:0060347	G-protein coupled receptor activity|collagen binding|intracellular|plasma membrane|mitochondrion organization|cell surface receptor signaling pathway|G-protein coupled receptor signaling pathway|adenylate cyclase-activating G-protein coupled receptor signaling pathway|Schwann cell differentiation|integral component of membrane|cAMP-mediated signaling|myelination in peripheral nervous system|myeli…
ADGRG7	0	0	0	0	GeneID:84873,Genbank:NM_032787.2,HGNC:HGNC:19241,MIM:612307	adhesion G protein-coupled receptor G7	GO:0004930,GO:0007166,GO:0007186,GO:0016021	G-protein coupled receptor activity|cell surface receptor signaling pathway|G-protein coupled receptor signaling pathway|integral component of membrane
ADGRL1	12.5309	13.4276	13.0441	13.0237	GeneID:22859,Genbank:XM_005259818.3,HGNC:HGNC:20973,MIM:616416	adhesion G protein-coupled receptor L1	GO:0004930,GO:0005622,GO:0005886,GO:0007157,GO:0007166,GO:0007186,GO:0016021,GO:0016524,GO:0030054,GO:0030246,GO:0030424,GO:0030426,GO:0035584,GO:0042734,GO:0043005,GO:0045202,GO:0050839,GO:0051965,GO:0090129	G-protein coupled receptor activity|intracellular|plasma membrane|heterophilic cell-cell adhesion via plasma membrane cell adhesion molecules|cell surface receptor signaling pathway|G-protein coupled receptor signaling pathway|integral component of membrane|latrotoxin receptor activity|cell junction|carbohydrate binding|axon|growth cone|calcium-mediated signaling using intracellular calcium sourc…
ADGRL2	12.2345	14.5923	15.3707	14.2956	GeneID:23266,Genbank:XM_024454350.1,HGNC:HGNC:18582,MIM:607018	adhesion G protein-coupled receptor L2
ADGRL3	1.00847	1.49315	1.30735	1.20472	GeneID:23284,Genbank:NM_001322402.1,HGNC:HGNC:20974,MIM:616417	adhesion G protein-coupled receptor L3	GO:0001764,GO:0004930,GO:0005509,GO:0005887,GO:0005911,GO:0007166,GO:0007186,GO:0007416,GO:0016021,GO:0030246,GO:0030424,GO:0031987,GO:0042220,GO:0051965,GO:0098742	neuron migration|G-protein coupled receptor activity|calcium ion binding|integral component of plasma membrane|cell-cell junction|cell surface receptor signaling pathway|G-protein coupled receptor signaling pathway|synapse assembly|integral component of membrane|carbohydrate binding|axon|locomotion involved in locomotory behavior|response to cocaine|positive regulation of synapse assembly|cell-ce…
ADGRL4	0.0136697	0	0	0	GeneID:64123,Genbank:NM_022159.3,HGNC:HGNC:20822,MIM:616419	adhesion G protein-coupled receptor L4	GO:0004930,GO:0005509,GO:0005886,GO:0007166,GO:0007186,GO:0016021,GO:0031410,GO:0046983	G-protein coupled receptor activity|calcium ion binding|plasma membrane|cell surface receptor signaling pathway|G-protein coupled receptor signaling pathway|integral component of membrane|cytoplasmic vesicle|protein dimerization activity
ADGRV1	2.27569	2.90471	2.63489	2.34435	GeneID:84059,Genbank:XM_017009967.1,HGNC:HGNC:17416,MIM:602851	adhesion G protein-coupled receptor V1	GO:0004930,GO:0005509,GO:0005737,GO:0005886,GO:0007166,GO:0007186,GO:0007399,GO:0007601,GO:0007605,GO:0009986,GO:0016020,GO:0016021,GO:0032420,GO:0043235,GO:0045202,GO:0045494,GO:0048496,GO:0050877,GO:0050953,GO:0070062,GO:0098609	G-protein coupled receptor activity|calcium ion binding|cytoplasm|plasma membrane|cell surface receptor signaling pathway|G-protein coupled receptor signaling pathway|nervous system development|visual perception|sensory perception of sound|cell surface|membrane|integral component of membrane|stereocilium|receptor complex|synapse|photoreceptor cell maintenance|maintenance of animal organ identity|…
ADH1A	0	0	0	0	GeneID:124,Genbank:NM_000667.3,HGNC:HGNC:249,MIM:103700	alcohol dehydrogenase 1A (class I), alpha polypeptide			hsa00010,hsa00071,hsa00350,hsa00830,hsa00980,hsa00982,hsa05204	Glycolysis / Gluconeogenesis|Fatty acid degradation|Tyrosine metabolism|Retinol metabolism|Metabolism of xenobiotics by cytochrome P450|Drug metabolism - cytochrome P450|Chemical carcinogenesis
ADH1B	0	0	0	0	GeneID:125,Genbank:NM_000668.5,HGNC:HGNC:250,MIM:103720	alcohol dehydrogenase 1B (class I), beta polypeptide			hsa00010,hsa00071,hsa00350,hsa00830,hsa00980,hsa00982,hsa05204	Glycolysis / Gluconeogenesis|Fatty acid degradation|Tyrosine metabolism|Retinol metabolism|Metabolism of xenobiotics by cytochrome P450|Drug metabolism - cytochrome P450|Chemical carcinogenesis
ADH1C	0	0	0	0	GeneID:126,Genbank:NM_000669.4,HGNC:HGNC:251,MIM:103730	alcohol dehydrogenase 1C (class I), gamma polypeptide			hsa00010,hsa00071,hsa00350,hsa00830,hsa00980,hsa00982,hsa05204	Glycolysis / Gluconeogenesis|Fatty acid degradation|Tyrosine metabolism|Retinol metabolism|Metabolism of xenobiotics by cytochrome P450|Drug metabolism - cytochrome P450|Chemical carcinogenesis
ADH4	0	0	0	0	GeneID:127,Genbank:NM_000670.4,HGNC:HGNC:252,MIM:103740	alcohol dehydrogenase 4 (class II), pi polypeptide			hsa00010,hsa00071,hsa00350,hsa00830,hsa00980,hsa00982,hsa05204	Glycolysis / Gluconeogenesis|Fatty acid degradation|Tyrosine metabolism|Retinol metabolism|Metabolism of xenobiotics by cytochrome P450|Drug metabolism - cytochrome P450|Chemical carcinogenesis
ADH5	35.9052	38.3947	37.3481	37.5079	GeneID:128,Genbank:NM_000671.4,HGNC:HGNC:253,MIM:103710	alcohol dehydrogenase 5 (class III), chi polypeptide			hsa00010,hsa00071,hsa00350,hsa00830,hsa00980,hsa00982,hsa05204	Glycolysis / Gluconeogenesis|Fatty acid degradation|Tyrosine metabolism|Retinol metabolism|Metabolism of xenobiotics by cytochrome P450|Drug metabolism - cytochrome P450|Chemical carcinogenesis
ADH6	0	0	0	0	GeneID:130,Genbank:NM_001102470.1,HGNC:HGNC:255,MIM:103735	alcohol dehydrogenase 6 (class V)	GO:0004022,GO:0005737,GO:0008270	alcohol dehydrogenase (NAD) activity|cytoplasm|zinc ion binding	hsa00010,hsa00071,hsa00350,hsa00830,hsa00980,hsa00982,hsa05204	Glycolysis / Gluconeogenesis|Fatty acid degradation|Tyrosine metabolism|Retinol metabolism|Metabolism of xenobiotics by cytochrome P450|Drug metabolism - cytochrome P450|Chemical carcinogenesis
ADH7	0	0	0	0	GeneID:131,Genbank:NM_000673.4,HGNC:HGNC:256,MIM:600086	alcohol dehydrogenase 7 (class IV), mu or sigma polypeptide	GO:0001523,GO:0004022,GO:0004024,GO:0004031,GO:0004745,GO:0005576,GO:0005829,GO:0005886,GO:0006068,GO:0006069,GO:0008270,GO:0009617,GO:0010430,GO:0019841,GO:0035276,GO:0042572,GO:0042573,GO:0045471,GO:0048019,GO:0055114	retinoid metabolic process|alcohol dehydrogenase (NAD) activity|alcohol dehydrogenase activity, zinc-dependent|aldehyde oxidase activity|retinol dehydrogenase activity|extracellular region|cytosol|plasma membrane|ethanol catabolic process|ethanol oxidation|zinc ion binding|response to bacterium|fatty acid omega-oxidation|retinol binding|ethanol binding|retinol metabolic process|retinoic acid meta…	hsa00010,hsa00071,hsa00350,hsa00830,hsa00980,hsa00982,hsa05204	Glycolysis / Gluconeogenesis|Fatty acid degradation|Tyrosine metabolism|Retinol metabolism|Metabolism of xenobiotics by cytochrome P450|Drug metabolism - cytochrome P450|Chemical carcinogenesis
ADHFE1	0.336705	0.554299	0.998725	0.975462	GeneID:137872,Genbank:NM_144650.2,HGNC:HGNC:16354,MIM:611083	alcohol dehydrogenase, iron containing 1	GO:0004022,GO:0005739,GO:0005759,GO:0005829,GO:0006103,GO:0015993,GO:0046872,GO:0047988	alcohol dehydrogenase (NAD) activity|mitochondrion|mitochondrial matrix|cytosol|2-oxoglutarate metabolic process|molecular hydrogen transport|metal ion binding|hydroxyacid-oxoacid transhydrogenase activity
ADI1	14.04	13.3634	14.694	15.7269	GeneID:55256,Genbank:NM_018269.3,HGNC:HGNC:30576,MIM:613400	acireductone dioxygenase 1	GO:0005634,GO:0005737,GO:0005829,GO:0005886,GO:0010309,GO:0016491,GO:0019509,GO:0046872	nucleus|cytoplasm|cytosol|plasma membrane|acireductone dioxygenase [iron(II)-requiring] activity|oxidoreductase activity|L-methionine salvage from methylthioadenosine|metal ion binding	hsa00270	Cysteine and methionine metabolism
ADIG	0	0	0	0	GeneID:149685,Genbank:NM_001018082.2,HGNC:HGNC:28606,MIM:611396	adipogenin	GO:0005634,GO:0005737,GO:0005811,GO:0007283,GO:0016021,GO:0045600,GO:0050872,GO:0050873	nucleus|cytoplasm|lipid droplet|spermatogenesis|integral component of membrane|positive regulation of fat cell differentiation|white fat cell differentiation|brown fat cell differentiation
ADIPOQ	0	0	0	0	GeneID:9370,Genbank:NM_001177800.1,HGNC:HGNC:13633,MIM:605441	adiponectin, C1Q and collagen domain containing			hsa03320,hsa04152,hsa04211,hsa04920,hsa04930,hsa04932	PPAR signaling pathway|AMPK signaling pathway|Longevity regulating pathway|Adipocytokine signaling pathway|Type II diabetes mellitus|Non-alcoholic fatty liver disease (NAFLD)
ADIPOR1	28.7556	33.4272	29.8956	34.4595	GeneID:51094,Genbank:NM_001290629.1,HGNC:HGNC:24040,MIM:607945	adiponectin receptor 1			hsa04152,hsa04211,hsa04920,hsa04932	AMPK signaling pathway|Longevity regulating pathway|Adipocytokine signaling pathway|Non-alcoholic fatty liver disease (NAFLD)
ADIPOR2	51.0026	51.0541	46.9661	49.5381	GeneID:79602,Genbank:XM_005253789.2,HGNC:HGNC:24041,MIM:607946	adiponectin receptor 2			hsa04152,hsa04211,hsa04920,hsa04932	AMPK signaling pathway|Longevity regulating pathway|Adipocytokine signaling pathway|Non-alcoholic fatty liver disease (NAFLD)
ADIRF	0.341524	0	0.173296	0	GeneID:10974,Genbank:NM_006829.2,HGNC:HGNC:24043	adipogenesis regulatory factor
ADK	3.14393	3.23181	2.96638	2.83097	GeneID:132,Genbank:NM_006721.3,HGNC:HGNC:257,MIM:102750	adenosine kinase	GO:0003723,GO:0004001,GO:0005524,GO:0005634,GO:0005654,GO:0005829,GO:0006169,GO:0006175,GO:0009156,GO:0043101,GO:0044209,GO:0046872	RNA binding|adenosine kinase activity|ATP binding|nucleus|nucleoplasm|cytosol|adenosine salvage|dATP biosynthetic process|ribonucleoside monophosphate biosynthetic process|purine-containing compound salvage|AMP salvage|metal ion binding	hsa00230	Purine metabolism
ADM	13.0693	7.39273	6.86688	8.02461	GeneID:133,Genbank:NM_001124.2,HGNC:HGNC:259,MIM:103275	adrenomedullin			hsa04270	Vascular smooth muscle contraction
ADM2	1.03653e-05	0	3.37547e-05	0	GeneID:79924,Genbank:NM_001253845.1,HGNC:HGNC:28898,MIM:608682	adrenomedullin 2	GO:0001525,GO:0005179,GO:0005576,GO:0005622,GO:0006468,GO:0007186,GO:0007189,GO:0007586,GO:0007631,GO:0010628,GO:0032403,GO:0045766,GO:0045776	angiogenesis|hormone activity|extracellular region|intracellular|protein phosphorylation|G-protein coupled receptor signaling pathway|adenylate cyclase-activating G-protein coupled receptor signaling pathway|digestion|feeding behavior|positive regulation of gene expression|protein complex binding|positive regulation of angiogenesis|negative regulation of blood pressure
ADM5	1.92737	1.17187	1.98176	1.56569	GeneID:199800,Genbank:NM_001101340.1,HGNC:HGNC:27293	adrenomedullin 5 (putative)	GO:0005576	extracellular region
ADNP	17.3413	20.4755	22.4899	22.1685	GeneID:23394,Genbank:NM_181442.3,HGNC:HGNC:15766,MIM:611386	activity dependent neuroprotector homeobox	GO:0003677,GO:0003682,GO:0005507,GO:0005615,GO:0005634,GO:0005737,GO:0006351,GO:0006355,GO:0007614,GO:0009743,GO:0010035,GO:0010629,GO:0010835,GO:0030424,GO:0030425,GO:0030828,GO:0031668,GO:0032091,GO:0032147,GO:0033484,GO:0042277,GO:0043025,GO:0043524,GO:0044849,GO:0045773,GO:0048487,GO:0050731,GO:0050805,GO:0051965	DNA binding|chromatin binding|copper ion binding|extracellular space|nucleus|cytoplasm|transcription, DNA-templated|regulation of transcription, DNA-templated|short-term memory|response to carbohydrate|response to inorganic substance|negative regulation of gene expression|regulation of protein ADP-ribosylation|axon|dendrite|positive regulation of cGMP biosynthetic process|cellular response to ext…
ADNP2	14.4927	13.8741	12.8826	13.6426	GeneID:22850,Genbank:NM_014913.3,HGNC:HGNC:23803,MIM:617422	ADNP homeobox 2	GO:0003677,GO:0005634,GO:0006351,GO:0006355,GO:0030182,GO:0030307,GO:0034599,GO:0046872,GO:0060548,GO:0071300	DNA binding|nucleus|transcription, DNA-templated|regulation of transcription, DNA-templated|neuron differentiation|positive regulation of cell growth|cellular response to oxidative stress|metal ion binding|negative regulation of cell death|cellular response to retinoic acid
ADO	15.8407	10.4926	12.4488	12.0381	GeneID:84890,Genbank:NM_032804.5,HGNC:HGNC:23506,MIM:611392	2-aminoethanethiol dioxygenase	GO:0000098,GO:0005739,GO:0005829,GO:0046872,GO:0047800,GO:0055114	sulfur amino acid catabolic process|mitochondrion|cytosol|metal ion binding|cysteamine dioxygenase activity|oxidation-reduction process	hsa00430	Taurine and hypotaurine metabolism
ADORA1	0.369592	0.712886	0.367628	0.500793	GeneID:134,Genbank:XM_005244901.1,HGNC:HGNC:262,MIM:102775	adenosine A1 receptor	GO:0000186,GO:0001609,GO:0001659,GO:0001664,GO:0001666,GO:0001883,GO:0002087,GO:0002674,GO:0002686,GO:0002793,GO:0003093,GO:0004629,GO:0005783,GO:0005886,GO:0005887,GO:0006612,GO:0006909,GO:0006954,GO:0007165,GO:0007186,GO:0007193,GO:0007267,GO:0007399,GO:0008285,GO:0014050,GO:0014069,GO:0016042,GO:0016323,GO:0030673,GO:0031072,GO:0031683,GO:0032229,GO:0032244,GO:0032795,GO:0032900,GO:0035307,GO:…	activation of MAPKK activity|G-protein coupled adenosine receptor activity|temperature homeostasis|G-protein coupled receptor binding|response to hypoxia|purine nucleoside binding|regulation of respiratory gaseous exchange by neurological system process|negative regulation of acute inflammatory response|negative regulation of leukocyte migration|positive regulation of peptide secretion|regulation…	hsa04022,hsa04024,hsa04071,hsa04080,hsa04923,hsa04924,hsa05032	cGMP-PKG signaling pathway|cAMP signaling pathway|Sphingolipid signaling pathway|Neuroactive ligand-receptor interaction|Regulation of lipolysis in adipocytes|Renin secretion|Morphine addiction
ADORA2A	0.66568	0.680198	0.889794	0.588993	GeneID:135,Genbank:NM_001278500.1,HGNC:HGNC:263,MIM:102776	adenosine A2a receptor	GO:0001609,GO:0001963,GO:0001975,GO:0005882,GO:0005886,GO:0005887,GO:0006171,GO:0006355,GO:0006469,GO:0006909,GO:0006915,GO:0006954,GO:0006968,GO:0007186,GO:0007188,GO:0007189,GO:0007205,GO:0007267,GO:0007271,GO:0007417,GO:0007596,GO:0007600,GO:0007626,GO:0008015,GO:0008285,GO:0012505,GO:0014049,GO:0014057,GO:0014061,GO:0014069,GO:0016020,GO:0019899,GO:0030425,GO:0030673,GO:0031000,GO:0031802,GO:…	G-protein coupled adenosine receptor activity|synaptic transmission, dopaminergic|response to amphetamine|intermediate filament|plasma membrane|integral component of plasma membrane|cAMP biosynthetic process|regulation of transcription, DNA-templated|negative regulation of protein kinase activity|phagocytosis|apoptotic process|inflammatory response|cellular defense response|G-protein coupled rece…	hsa04015,hsa04020,hsa04024,hsa04080,hsa04270,hsa05012,hsa05034	Rap1 signaling pathway|Calcium signaling pathway|cAMP signaling pathway|Neuroactive ligand-receptor interaction|Vascular smooth muscle contraction|Parkinson disease|Alcoholism
ADORA2B	1.43955	1.10093	1.36037	1.22311	GeneID:136,Genbank:XM_011523659.3,HGNC:HGNC:264,MIM:600446	adenosine A2b receptor	GO:0000187,GO:0001609,GO:0002882,GO:0005622,GO:0005886,GO:0005887,GO:0006968,GO:0007186,GO:0007189,GO:0007190,GO:0007254,GO:0007588,GO:0010575,GO:0031284,GO:0031668,GO:0032722,GO:0032755,GO:0043306,GO:0044267,GO:0060087	activation of MAPK activity|G-protein coupled adenosine receptor activity|positive regulation of chronic inflammatory response to non-antigenic stimulus|intracellular|plasma membrane|integral component of plasma membrane|cellular defense response|G-protein coupled receptor signaling pathway|adenylate cyclase-activating G-protein coupled receptor signaling pathway|activation of adenylate cyclase a…	hsa04015,hsa04020,hsa04080,hsa04270,hsa05034	Rap1 signaling pathway|Calcium signaling pathway|Neuroactive ligand-receptor interaction|Vascular smooth muscle contraction|Alcoholism
ADORA3	0	0	0	0	GeneID:140,Genbank:NM_001302679.1,HGNC:HGNC:268,MIM:600445	adenosine A3 receptor	GO:0001609,GO:0005886,GO:0005887,GO:0006954,GO:0007165,GO:0007186,GO:0007190,GO:0008016,GO:0008285,GO:0009611,GO:0030336,GO:0032088	G-protein coupled adenosine receptor activity|plasma membrane|integral component of plasma membrane|inflammatory response|signal transduction|G-protein coupled receptor signaling pathway|activation of adenylate cyclase activity|regulation of heart contraction|negative regulation of cell proliferation|response to wounding|negative regulation of cell migration|negative regulation of NF-kappaB trans…	hsa04022,hsa04071,hsa04080	cGMP-PKG signaling pathway|Sphingolipid signaling pathway|Neuroactive ligand-receptor interaction
ADPGK	14.7099	15.5287	14.3342	14.5033	GeneID:83440,Genbank:NM_031284.4,HGNC:HGNC:25250,MIM:611861	ADP dependent glucokinase	GO:0005576,GO:0005783,GO:0005789,GO:0006006,GO:0016020,GO:0043843,GO:0046872,GO:0061621	extracellular region|endoplasmic reticulum|endoplasmic reticulum membrane|glucose metabolic process|membrane|ADP-specific glucokinase activity|metal ion binding|canonical glycolysis	hsa00010	Glycolysis / Gluconeogenesis
ADPRH	0.352096	0.216927	0.366611	0.2793	GeneID:141,Genbank:XM_011512438.2,HGNC:HGNC:269,MIM:603081	ADP-ribosylarginine hydrolase	GO:0000287,GO:0003875,GO:0005622,GO:0006464,GO:0030955,GO:0051725	magnesium ion binding|ADP-ribosylarginine hydrolase activity|intracellular|cellular protein modification process|potassium ion binding|protein de-ADP-ribosylation
ADPRHL1	0.719809	0.581366	0.762089	0.535672	GeneID:113622,Genbank:NM_138430.4,HGNC:HGNC:21303,MIM:610620	ADP-ribosylhydrolase like 1	GO:0000287,GO:0003875,GO:0005096,GO:0005622,GO:0006886,GO:0012505,GO:0017137,GO:0031338,GO:0051725,GO:0090630	magnesium ion binding|ADP-ribosylarginine hydrolase activity|GTPase activator activity|intracellular|intracellular protein transport|endomembrane system|Rab GTPase binding|regulation of vesicle fusion|protein de-ADP-ribosylation|activation of GTPase activity
ADPRHL2	17.7271	15.7997	16.3454	18.466	GeneID:54936,Genbank:NM_017825.2,HGNC:HGNC:21304,MIM:610624	ADP-ribosylhydrolase like 2	GO:0004649,GO:0005654,GO:0005759,GO:0016604,GO:0046872,GO:0071451	poly(ADP-ribose) glycohydrolase activity|nucleoplasm|mitochondrial matrix|nuclear body|metal ion binding|cellular response to superoxide
ADPRM	3.43122	2.5502	2.93186	3.0048	GeneID:56985,Genbank:NM_020233.4,HGNC:HGNC:30925	ADP-ribose/CDP-alcohol diphosphatase, manganese dependent	GO:0005829,GO:0034656,GO:0046872,GO:0047631,GO:0047734	cytosol|nucleobase-containing small molecule catabolic process|metal ion binding|ADP-ribose diphosphatase activity|CDP-glycerol diphosphatase activity	hsa00230,hsa00564	Purine metabolism|Glycerophospholipid metabolism
ADRA1A	0	0	0	0.00264562	GeneID:148,Genbank:XM_017013094.1,HGNC:HGNC:277,MIM:104221	adrenoceptor alpha 1A	GO:0001985,GO:0001994,GO:0001996,GO:0001997,GO:0003084,GO:0004937,GO:0005634,GO:0005737,GO:0005886,GO:0005887,GO:0005901,GO:0006915,GO:0006939,GO:0007165,GO:0007186,GO:0007200,GO:0007202,GO:0007204,GO:0007267,GO:0007512,GO:0007568,GO:0008285,GO:0009725,GO:0010507,GO:0010613,GO:0016049,GO:0030018,GO:0030315,GO:0031965,GO:0032230,GO:0035024,GO:0035265,GO:0035556,GO:0042493,GO:0043410,GO:0045760,GO:…	negative regulation of heart rate involved in baroreceptor response to increased systemic arterial blood pressure|norepinephrine-epinephrine vasoconstriction involved in regulation of systemic arterial blood pressure|positive regulation of heart rate by epinephrine-norepinephrine|positive regulation of the force of heart contraction by epinephrine-norepinephrine|positive regulation of systemic ar…	hsa04020,hsa04022,hsa04080,hsa04152,hsa04261,hsa04270,hsa04970	Calcium signaling pathway|cGMP-PKG signaling pathway|Neuroactive ligand-receptor interaction|AMPK signaling pathway|Adrenergic signaling in cardiomyocytes|Vascular smooth muscle contraction|Salivary secretion
ADRA1B	0.23966	0.34354	0.340684	0.322815	GeneID:147,Genbank:NM_000679.3,HGNC:HGNC:278,MIM:104220	adrenoceptor alpha 1B	GO:0001994,GO:0004937,GO:0005634,GO:0005737,GO:0005886,GO:0005887,GO:0005901,GO:0007186,GO:0007188,GO:0007200,GO:0007204,GO:0007267,GO:0007275,GO:0008283,GO:0031965,GO:0035556,GO:0042593,GO:0043410,GO:0045907,GO:0045987,GO:0046982,GO:0055117,GO:0071880	norepinephrine-epinephrine vasoconstriction involved in regulation of systemic arterial blood pressure|alpha1-adrenergic receptor activity|nucleus|cytoplasm|plasma membrane|integral component of plasma membrane|caveola|G-protein coupled receptor signaling pathway|adenylate cyclase-modulating G-protein coupled receptor signaling pathway|phospholipase C-activating G-protein coupled receptor signali…	hsa04020,hsa04022,hsa04080,hsa04261,hsa04270,hsa04970	Calcium signaling pathway|cGMP-PKG signaling pathway|Neuroactive ligand-receptor interaction|Adrenergic signaling in cardiomyocytes|Vascular smooth muscle contraction|Salivary secretion
ADRA1D	0	0	0.0256621	0	GeneID:146,Genbank:NM_000678.3,HGNC:HGNC:280,MIM:104219	adrenoceptor alpha 1D	GO:0001994,GO:0004937,GO:0005622,GO:0005886,GO:0005887,GO:0006259,GO:0007186,GO:0007188,GO:0007200,GO:0007204,GO:0007267,GO:0007275,GO:0008283,GO:0008284,GO:0045907,GO:0045987,GO:0071880	norepinephrine-epinephrine vasoconstriction involved in regulation of systemic arterial blood pressure|alpha1-adrenergic receptor activity|intracellular|plasma membrane|integral component of plasma membrane|DNA metabolic process|G-protein coupled receptor signaling pathway|adenylate cyclase-modulating G-protein coupled receptor signaling pathway|phospholipase C-activating G-protein coupled recept…	hsa04020,hsa04022,hsa04080,hsa04261,hsa04270,hsa04970	Calcium signaling pathway|cGMP-PKG signaling pathway|Neuroactive ligand-receptor interaction|Adrenergic signaling in cardiomyocytes|Vascular smooth muscle contraction|Salivary secretion
ADRA2A	0.0207062	0.0827418	0.0559267	0.0610422	GeneID:150,Genbank:NM_000681.3,HGNC:HGNC:281,MIM:104210	adrenoceptor alpha 2A			hsa04022,hsa04080	cGMP-PKG signaling pathway|Neuroactive ligand-receptor interaction
ADRA2B	0.0635032	0.0780067	0.0879593	0.0739387	GeneID:151,Genbank:NM_000682.6,HGNC:HGNC:282,MIM:104260	adrenoceptor alpha 2B			hsa04022,hsa04080	cGMP-PKG signaling pathway|Neuroactive ligand-receptor interaction
ADRA2C	5.41574	4.10984	3.62755	4.23084	GeneID:152,Genbank:NM_000683.3,HGNC:HGNC:283,MIM:104250	adrenoceptor alpha 2C	GO:0004938,GO:0005737,GO:0005768,GO:0005886,GO:0005887,GO:0007186,GO:0007267,GO:0007565,GO:0010700,GO:0030168,GO:0030424,GO:0031694,GO:0032148,GO:0032811,GO:0035625,GO:0042803,GO:0043410,GO:0043679,GO:0045666,GO:0045907,GO:0046982,GO:0050796,GO:0051379,GO:0051930,GO:0070473,GO:0071875,GO:0071880	alpha2-adrenergic receptor activity|cytoplasm|endosome|plasma membrane|integral component of plasma membrane|G-protein coupled receptor signaling pathway|cell-cell signaling|female pregnancy|negative regulation of norepinephrine secretion|platelet activation|axon|alpha-2A adrenergic receptor binding|activation of protein kinase B activity|negative regulation of epinephrine secretion|epidermal gro…	hsa04022,hsa04080	cGMP-PKG signaling pathway|Neuroactive ligand-receptor interaction
ADRB1	0.479715	0.306087	0.248118	0.205116	GeneID:153,Genbank:NM_000684.2,HGNC:HGNC:285,MIM:109630	adrenoceptor beta 1			hsa04020,hsa04022,hsa04024,hsa04080,hsa04261,hsa04540,hsa04923,hsa04924,hsa04970,hsa05414	Calcium signaling pathway|cGMP-PKG signaling pathway|cAMP signaling pathway|Neuroactive ligand-receptor interaction|Adrenergic signaling in cardiomyocytes|Gap junction|Regulation of lipolysis in adipocytes|Renin secretion|Salivary secretion|Dilated cardiomyopathy (DCM)
ADRB2	1.31482	3.1225	2.26741	1.97872	GeneID:154,Genbank:NM_000024.5,HGNC:HGNC:286,MIM:109690	adrenoceptor beta 2			hsa04020,hsa04022,hsa04024,hsa04080,hsa04261,hsa04923,hsa04924,hsa04970	Calcium signaling pathway|cGMP-PKG signaling pathway|cAMP signaling pathway|Neuroactive ligand-receptor interaction|Adrenergic signaling in cardiomyocytes|Regulation of lipolysis in adipocytes|Renin secretion|Salivary secretion
ADRB3	0	0	0	0	GeneID:155,Genbank:NM_000025.2,HGNC:HGNC:288,MIM:109691	adrenoceptor beta 3			hsa04020,hsa04022,hsa04080,hsa04714,hsa04923,hsa04924,hsa04970	Calcium signaling pathway|cGMP-PKG signaling pathway|Neuroactive ligand-receptor interaction|Thermogenesis|Regulation of lipolysis in adipocytes|Renin secretion|Salivary secretion
ADRM1	38.5548	25.7691	26.1895	29.0893	GeneID:11047,Genbank:XM_017027602.1,HGNC:HGNC:15759,MIM:610650	adhesion regulating molecule 1	GO:0000502,GO:0002020,GO:0005654,GO:0005829,GO:0005886,GO:0005887,GO:0006368,GO:0006511,GO:0008541,GO:0016020,GO:0016579,GO:0043130,GO:0043248,GO:0061133,GO:0070628	proteasome complex|protease binding|nucleoplasm|cytosol|plasma membrane|integral component of plasma membrane|transcription elongation from RNA polymerase II promoter|ubiquitin-dependent protein catabolic process|proteasome regulatory particle, lid subcomplex|membrane|protein deubiquitination|ubiquitin binding|proteasome assembly|endopeptidase activator activity|proteasome binding	hsa03050,hsa05169	Proteasome|Epstein-Barr virus infection
ADSL	17.9002	13.9123	14.8294	15.3062	GeneID:158,Genbank:NM_000026.3,HGNC:HGNC:291,MIM:608222	adenylosuccinate lyase			hsa00230,hsa00250	Purine metabolism|Alanine, aspartate and glutamate metabolism
ADSS	23.9144	22.4655	20.5314	22.7212	GeneID:159,Genbank:NM_001126.3,HGNC:HGNC:292,MIM:103060	adenylosuccinate synthase	GO:0002376,GO:0004019,GO:0005525,GO:0005737,GO:0005829,GO:0005886,GO:0006167,GO:0006531,GO:0009168,GO:0014074,GO:0042301,GO:0044208,GO:0046040,GO:0046872,GO:0060359,GO:0070062,GO:0071257	immune system process|adenylosuccinate synthase activity|GTP binding|cytoplasm|cytosol|plasma membrane|AMP biosynthetic process|aspartate metabolic process|purine ribonucleoside monophosphate biosynthetic process|response to purine-containing compound|phosphate ion binding|'de novo' AMP biosynthetic process|IMP metabolic process|metal ion binding|response to ammonium ion|extracellular exosome|cel…	hsa00230,hsa00250	Purine metabolism|Alanine, aspartate and glutamate metabolism
ADSSL1	0.270428	0.665866	0.47438	0.288529	GeneID:122622,Genbank:NM_152328.4,HGNC:HGNC:20093,MIM:612498	adenylosuccinate synthase like 1	GO:0002376,GO:0003924,GO:0004019,GO:0005525,GO:0005737,GO:0005829,GO:0006167,GO:0006531,GO:0006541,GO:0009168,GO:0014850,GO:0035690,GO:0042301,GO:0042594,GO:0042803,GO:0044208,GO:0046040,GO:0046872,GO:0051015,GO:0071257	immune system process|GTPase activity|adenylosuccinate synthase activity|GTP binding|cytoplasm|cytosol|AMP biosynthetic process|aspartate metabolic process|glutamine metabolic process|purine ribonucleoside monophosphate biosynthetic process|response to muscle activity|cellular response to drug|phosphate ion binding|response to starvation|protein homodimerization activity|'de novo' AMP biosyntheti…	hsa00230,hsa00250	Purine metabolism|Alanine, aspartate and glutamate metabolism
ADTRP	0.0271184	0.0318695	0.0219423	0.0356529	GeneID:84830,Genbank:XM_005249454.3,HGNC:HGNC:21214,MIM:614348	androgen dependent TFPI regulating protein	GO:0005901,GO:0009986,GO:0010628,GO:0012505,GO:0016020,GO:0016021,GO:0016787,GO:0030195,GO:0042758,GO:0071383	caveola|cell surface|positive regulation of gene expression|endomembrane system|membrane|integral component of membrane|hydrolase activity|negative regulation of blood coagulation|long-chain fatty acid catabolic process|cellular response to steroid hormone stimulus
AEBP1	0.00838417	0	0	0.00724974	GeneID:165,Genbank:XM_011515162.1,HGNC:HGNC:303,MIM:602981	AE binding protein 1	GO:0000122,GO:0000977,GO:0001227,GO:0001501,GO:0003700,GO:0003714,GO:0004180,GO:0004181,GO:0004185,GO:0005516,GO:0005576,GO:0005615,GO:0005634,GO:0005737,GO:0006351,GO:0006518,GO:0007517,GO:0008270,GO:0016485,GO:0070062	negative regulation of transcription from RNA polymerase II promoter|RNA polymerase II regulatory region sequence-specific DNA binding|transcriptional repressor activity, RNA polymerase II transcription regulatory region sequence-specific DNA binding|skeletal system development|DNA binding transcription factor activity|transcription corepressor activity|carboxypeptidase activity|metallocarboxypep…
AEBP2	15.116	14.5881	14.7574	14.6813	GeneID:121536,Genbank:XM_017018806.1,HGNC:HGNC:24051	AE binding protein 2	GO:0000978,GO:0001078,GO:0003714,GO:0005634,GO:0005654,GO:0006351,GO:0016569,GO:0035098,GO:0045814,GO:0046872	RNA polymerase II proximal promoter sequence-specific DNA binding|transcriptional repressor activity, RNA polymerase II proximal promoter sequence-specific DNA binding|transcription corepressor activity|nucleus|nucleoplasm|transcription, DNA-templated|covalent chromatin modification|ESC/E(Z) complex|negative regulation of gene expression, epigenetic|metal ion binding
AEN	15.3424	14.9733	12.4314	12.18	GeneID:64782,Genbank:XM_011521905.2,HGNC:HGNC:25722,MIM:610177	apoptosis enhancing nuclease	GO:0003676,GO:0004527,GO:0005634,GO:0005654,GO:0005730,GO:0010212,GO:0031965,GO:0042771	nucleic acid binding|exonuclease activity|nucleus|nucleoplasm|nucleolus|response to ionizing radiation|nuclear membrane|intrinsic apoptotic signaling pathway in response to DNA damage by p53 class mediator
AES	64.1283	78.8353	71.3418	73.9143	GeneID:166,Genbank:XM_006722664.1,HGNC:HGNC:307,MIM:600188	amino-terminal enhancer of split	GO:0000122,GO:0001501,GO:0003714,GO:0005634,GO:0006351,GO:0007275,GO:0009887,GO:0010629,GO:0016055,GO:0031668,GO:0032091,GO:0040008,GO:0045892,GO:0060761,GO:0070555,GO:0090090,GO:2000210	negative regulation of transcription from RNA polymerase II promoter|skeletal system development|transcription corepressor activity|nucleus|transcription, DNA-templated|multicellular organism development|animal organ morphogenesis|negative regulation of gene expression|Wnt signaling pathway|cellular response to extracellular stimulus|negative regulation of protein binding|regulation of growth|neg…
AFAP1	4.52008	3.30603	3.20005	2.94757	GeneID:60312,Genbank:NM_198595.2,HGNC:HGNC:24017,MIM:608252	actin filament associated protein 1	GO:0003779,GO:0005829,GO:0005925,GO:0009966,GO:0015629,GO:0051493	actin binding|cytosol|focal adhesion|regulation of signal transduction|actin cytoskeleton|regulation of cytoskeleton organization
AFAP1L1	0.548668	0.536801	0.535214	0.667591	GeneID:134265,Genbank:NM_152406.3,HGNC:HGNC:26714,MIM:614410	actin filament associated protein 1 like 1	GO:0002102,GO:0005737,GO:0030054,GO:0071437	podosome|cytoplasm|cell junction|invadopodium
AFAP1L2	0.222996	0.111857	0.088397	0.0532405	GeneID:84632,Genbank:XM_005270233.4,HGNC:HGNC:25901,MIM:612420	actin filament associated protein 1 like 2	GO:0005737,GO:0005829,GO:0005886,GO:0006954,GO:0007346,GO:0017124,GO:0030296,GO:0032675,GO:0032757,GO:0035591,GO:0042169,GO:0045742,GO:0045893	cytoplasm|cytosol|plasma membrane|inflammatory response|regulation of mitotic cell cycle|SH3 domain binding|protein tyrosine kinase activator activity|regulation of interleukin-6 production|positive regulation of interleukin-8 production|signaling adaptor activity|SH2 domain binding|positive regulation of epidermal growth factor receptor signaling pathway|positive regulation of transcription, DNA…
AFDN	10.5726	13.8896	14.0741	13.8047	GeneID:4301,Genbank:XM_017010879.1,HGNC:HGNC:7137,MIM:159559	afadin, adherens junction formation factor			hsa04014,hsa04015,hsa04024,hsa04520,hsa04530,hsa04670	Ras signaling pathway|Rap1 signaling pathway|cAMP signaling pathway|Adherens junction|Tight junction|Leukocyte transendothelial migration
AFF1	3.69306	4.16557	4.40857	4.52464	GeneID:4299,Genbank:XM_005263009.4,HGNC:HGNC:7135,MIM:159557	AF4/FMR2 family member 1			hsa05202	Transcriptional misregulation in cancer
AFF2	1.0704	0.986711	1.12798	0.917716	GeneID:2334,Genbank:NM_002025.3,HGNC:HGNC:3776,MIM:300806	AF4/FMR2 family member 2	GO:0002151,GO:0006397,GO:0007420,GO:0007611,GO:0008380,GO:0010468,GO:0010629,GO:0016607,GO:0035063,GO:0043484	G-quadruplex RNA binding|mRNA processing|brain development|learning or memory|RNA splicing|regulation of gene expression|negative regulation of gene expression|nuclear speck|nuclear speck organization|regulation of RNA splicing
AFF3	0.5741	0.616415	0.728785	0.608226	GeneID:3899,Genbank:XM_011511171.3,HGNC:HGNC:6473,MIM:601464	AF4/FMR2 family member 3
AFF4	19.2341	20.4271	21.8826	20.3164	GeneID:27125,Genbank:NM_014423.3,HGNC:HGNC:17869,MIM:604417	AF4/FMR2 family member 4
AFG1L	0.533392	0.573738	0.624764	0.458963	GeneID:246269,Genbank:NM_145315.4,HGNC:HGNC:16411,MIM:617469	AFG1 like ATPase	GO:0005524,GO:0005739,GO:0006123,GO:0007005,GO:0016787,GO:0031966,GO:0035694	ATP binding|mitochondrion|mitochondrial electron transport, cytochrome c to oxygen|mitochondrion organization|hydrolase activity|mitochondrial membrane|mitochondrial protein catabolic process
AFG3L2	22.3973	18.205	16.5552	18.7745	GeneID:10939,Genbank:XM_011525601.3,HGNC:HGNC:315,MIM:604581	AFG3 like matrix AAA peptidase subunit 2	GO:0004222,GO:0005524,GO:0005739,GO:0005743,GO:0005745,GO:0006508,GO:0006851,GO:0007409,GO:0007528,GO:0008053,GO:0008237,GO:0008270,GO:0016485,GO:0016540,GO:0021675,GO:0034982,GO:0036444,GO:0040014,GO:0042407,GO:0042552,GO:0048747,GO:0051082,GO:0051560,GO:0060013	metalloendopeptidase activity|ATP binding|mitochondrion|mitochondrial inner membrane|m-AAA complex|proteolysis|mitochondrial calcium ion transmembrane transport|axonogenesis|neuromuscular junction development|mitochondrial fusion|metallopeptidase activity|zinc ion binding|protein processing|protein autoprocessing|nerve development|mitochondrial protein processing|mitochondrial calcium uptake|regu…
AFM	0	0	0	0	GeneID:173,Genbank:NM_001133.2,HGNC:HGNC:316,MIM:104145	afamin	GO:0005576,GO:0005615,GO:0008431,GO:0050821,GO:0051180,GO:0070062,GO:0071693,GO:0072562	extracellular region|extracellular space|vitamin E binding|protein stabilization|vitamin transport|extracellular exosome|protein transport within extracellular region|blood microparticle
AFMID	4.5564	5.41418	4.41974	5.76146	GeneID:125061,Genbank:XM_011524329.2,HGNC:HGNC:20910	arylformamidase	GO:0004061,GO:0005634,GO:0005737,GO:0005829,GO:0016787,GO:0019441	arylformamidase activity|nucleus|cytoplasm|cytosol|hydrolase activity|tryptophan catabolic process to kynurenine	hsa00380,hsa00630	Tryptophan metabolism|Glyoxylate and dicarboxylate metabolism
AFP	0.0178951	0	0.0184859	0.0166697	GeneID:174,Genbank:NM_001134.2,HGNC:HGNC:317,MIM:104150	alpha fetoprotein			hsa04390	Hippo signaling pathway
AFTPH	7.10559	8.53597	8.93273	8.41213	GeneID:54812,Genbank:NM_203437.3,HGNC:HGNC:25951	aftiphilin	GO:0005634,GO:0005794,GO:0005829,GO:0015031,GO:0030121,GO:0030276,GO:0043231	nucleus|Golgi apparatus|cytosol|protein transport|AP-1 adaptor complex|clathrin binding|intracellular membrane-bounded organelle
AGA	5.89543	6.18494	7.04136	5.70659	GeneID:175,Genbank:NM_001171988.1,HGNC:HGNC:318,MIM:613228	aspartylglucosaminidase	GO:0003948,GO:0005576,GO:0005615,GO:0005764,GO:0005783,GO:0006517,GO:0008233,GO:0035578,GO:0043312,GO:0043621,GO:0051604,GO:0070062	N4-(beta-N-acetylglucosaminyl)-L-asparaginase activity|extracellular region|extracellular space|lysosome|endoplasmic reticulum|protein deglycosylation|peptidase activity|azurophil granule lumen|neutrophil degranulation|protein self-association|protein maturation|extracellular exosome	hsa00511,hsa04142	Other glycan degradation|Lysosome
AGAP1	2.14293	2.11428	1.89919	2.00139	GeneID:116987,Genbank:NM_001037131.2,HGNC:HGNC:16922,MIM:608651	ArfGAP with GTPase domain, ankyrin repeat and PH domain 1	GO:0003924,GO:0005096,GO:0005525,GO:0005543,GO:0005737,GO:0015031,GO:0046872	GTPase activity|GTPase activator activity|GTP binding|phospholipid binding|cytoplasm|protein transport|metal ion binding	hsa04144	Endocytosis
AGAP11	0.453333	0.41614	0.687326	0.792581	GeneID:119385,Genbank:NM_133447.1,HGNC:HGNC:29421	ArfGAP with GTPase domain, ankyrin repeat and PH domain 11	GO:0005096,GO:0046872	GTPase activator activity|metal ion binding
AGAP2	0.11534	0.259134	0.200885	0.167616	GeneID:116986,Genbank:XM_017018772.2,HGNC:HGNC:16921,MIM:605476	ArfGAP with GTPase domain, ankyrin repeat and PH domain 2			hsa04068,hsa04144	FoxO signaling pathway|Endocytosis
AGAP3	9.0508	7.80129	8.03699	8.0693	GeneID:116988,Genbank:NM_001350104.1,HGNC:HGNC:16923,MIM:616813	ArfGAP with GTPase domain, ankyrin repeat and PH domain 3	GO:0003924,GO:0005096,GO:0005525,GO:0005737,GO:0007165,GO:0016020,GO:0046872	GTPase activity|GTPase activator activity|GTP binding|cytoplasm|signal transduction|membrane|metal ion binding	hsa04144	Endocytosis
AGAP4	2.06741	1.64743	1.91723	1.71519	GeneID:119016,Genbank:NM_001291379.1,HGNC:HGNC:23459	ArfGAP with GTPase domain, ankyrin repeat and PH domain 4	GO:0005096,GO:0046872	GTPase activator activity|metal ion binding
AGAP5	1.35939	1.26849	1.32146	1.13934	GeneID:729092,Genbank:NM_001144000.1,HGNC:HGNC:23467	ArfGAP with GTPase domain, ankyrin repeat and PH domain 5	GO:0005096,GO:0046872	GTPase activator activity|metal ion binding
AGAP6	4.39654	3.83826	4.91445	4.86553	GeneID:414189,Genbank:XM_017016272.1,HGNC:HGNC:23466	ArfGAP with GTPase domain, ankyrin repeat and PH domain 6	GO:0005096,GO:0046872	GTPase activator activity|metal ion binding
AGAP9	8.37086	8.07449	9.90492	9.04	GeneID:642517,Genbank:NM_001190810.1,HGNC:HGNC:23463	ArfGAP with GTPase domain, ankyrin repeat and PH domain 9
AGBL1	0	0	0	0	GeneID:123624,Genbank:XM_011521227.3,HGNC:HGNC:26504,MIM:615496	ATP/GTP binding protein like 1	GO:0004181,GO:0005829,GO:0008270,GO:0015631,GO:0035609,GO:0035610	metallocarboxypeptidase activity|cytosol|zinc ion binding|tubulin binding|C-terminal protein deglutamylation|protein side chain deglutamylation
AGBL2	0	0	0	0	GeneID:79841,Genbank:XM_011520373.3,HGNC:HGNC:26296,MIM:617345	ATP/GTP binding protein like 2	GO:0004181,GO:0005814,GO:0005829,GO:0008270,GO:0035610,GO:0036064	metallocarboxypeptidase activity|centriole|cytosol|zinc ion binding|protein side chain deglutamylation|ciliary basal body
AGBL3	0.442345	0.481773	0.545089	0.523004	GeneID:340351,Genbank:XM_017012137.2,HGNC:HGNC:27981,MIM:617346	ATP/GTP binding protein like 3	GO:0004181,GO:0005829,GO:0008270,GO:0035610	metallocarboxypeptidase activity|cytosol|zinc ion binding|protein side chain deglutamylation
AGBL4	0	0	0.00434157	0.00408893	GeneID:84871,Genbank:XM_017002595.2,HGNC:HGNC:25892,MIM:616476	ATP/GTP binding protein like 4	GO:0004181,GO:0005794,GO:0005814,GO:0005829,GO:0008270,GO:0015631,GO:0035608,GO:0035609,GO:0035610,GO:0036064,GO:0051607	metallocarboxypeptidase activity|Golgi apparatus|centriole|cytosol|zinc ion binding|tubulin binding|protein deglutamylation|C-terminal protein deglutamylation|protein side chain deglutamylation|ciliary basal body|defense response to virus
AGBL5	10.2692	12.7814	12.1816	14.0975	GeneID:60509,Genbank:XM_011533011.3,HGNC:HGNC:26147,MIM:615900	ATP/GTP binding protein like 5	GO:0004181,GO:0005634,GO:0005737,GO:0005829,GO:0008270,GO:0015630,GO:0015631,GO:0030496,GO:0035608,GO:0035611,GO:0045171,GO:0051607,GO:0072686	metallocarboxypeptidase activity|nucleus|cytoplasm|cytosol|zinc ion binding|microtubule cytoskeleton|tubulin binding|midbody|protein deglutamylation|protein branching point deglutamylation|intercellular bridge|defense response to virus|mitotic spindle
AGER	0.47604	0.5878	0.567204	0.769539	GeneID:177,Genbank:NM_001206932.1,HGNC:HGNC:320,MIM:600214	advanced glycosylation end-product specific receptor			hsa04933	AGE-RAGE signaling pathway in diabetic complications
AGFG1	6.78349	6.31188	7.378	7.17749	GeneID:3267,Genbank:XM_006712480.3,HGNC:HGNC:5175,MIM:600862	ArfGAP with FG repeats 1	GO:0001675,GO:0003677,GO:0003723,GO:0005096,GO:0005643,GO:0005829,GO:0006406,GO:0007275,GO:0007289,GO:0031410,GO:0042995,GO:0043025,GO:0043231,GO:0045109,GO:0046872,GO:0061024	acrosome assembly|DNA binding|RNA binding|GTPase activator activity|nuclear pore|cytosol|mRNA export from nucleus|multicellular organism development|spermatid nucleus differentiation|cytoplasmic vesicle|cell projection|neuronal cell body|intracellular membrane-bounded organelle|intermediate filament organization|metal ion binding|membrane organization	hsa05164	Influenza A
AGFG2	0.923413	0.973852	0.809311	1.11171	GeneID:3268,Genbank:NM_006076.4,HGNC:HGNC:5177,MIM:604019	ArfGAP with FG repeats 2	GO:0005096,GO:0016020,GO:0046872	GTPase activator activity|membrane|metal ion binding
AGGF1	15.6657	13.1828	13.6448	13.1898	GeneID:55109,Genbank:NM_018046.4,HGNC:HGNC:24684,MIM:608464	angiogenic factor with G-patch and FHA domains 1	GO:0001525,GO:0001570,GO:0001938,GO:0003676,GO:0005576,GO:0005737,GO:0007155,GO:0045766,GO:0048471	angiogenesis|vasculogenesis|positive regulation of endothelial cell proliferation|nucleic acid binding|extracellular region|cytoplasm|cell adhesion|positive regulation of angiogenesis|perinuclear region of cytoplasm
AGK	3.58812	3.08445	3.40893	3.27125	GeneID:55750,Genbank:NM_018238.3,HGNC:HGNC:21869,MIM:610345	acylglycerol kinase	GO:0001729,GO:0003951,GO:0004143,GO:0005524,GO:0005739,GO:0005741,GO:0005743,GO:0005758,GO:0005829,GO:0031305,GO:0042721,GO:0043231,GO:0045039,GO:0046474,GO:0046513,GO:0047620	ceramide kinase activity|NAD+ kinase activity|diacylglycerol kinase activity|ATP binding|mitochondrion|mitochondrial outer membrane|mitochondrial inner membrane|mitochondrial intermembrane space|cytosol|integral component of mitochondrial inner membrane|mitochondrial inner membrane protein insertion complex|intracellular membrane-bounded organelle|protein import into mitochondrial inner membrane|…	hsa00561	Glycerolipid metabolism
AGL	7.80729	8.6252	8.88391	8.53657	GeneID:178,Genbank:XM_005270557.2,HGNC:HGNC:321,MIM:610860	amylo-alpha-1, 6-glucosidase, 4-alpha-glucanotransferase	GO:0004133,GO:0004134,GO:0004135,GO:0005576,GO:0005634,GO:0005737,GO:0005829,GO:0005978,GO:0005980,GO:0007584,GO:0016234,GO:0016529,GO:0030247,GO:0031593,GO:0034774,GO:0043033,GO:0043312,GO:0051384,GO:0102500,GO:1904813	glycogen debranching enzyme activity|4-alpha-glucanotransferase activity|amylo-alpha-1,6-glucosidase activity|extracellular region|nucleus|cytoplasm|cytosol|glycogen biosynthetic process|glycogen catabolic process|response to nutrient|inclusion body|sarcoplasmic reticulum|polysaccharide binding|polyubiquitin modification-dependent protein binding|secretory granule lumen|isoamylase complex|neutrop…	hsa00500	Starch and sucrose metabolism
AGMAT	0.0169371	0.0497448	0.0163567	0	GeneID:79814,Genbank:NM_024758.4,HGNC:HGNC:18407,MIM:617887	agmatinase	GO:0005739,GO:0008295,GO:0008783,GO:0033388,GO:0046872,GO:0070062,GO:0097055	mitochondrion|spermidine biosynthetic process|agmatinase activity|putrescine biosynthetic process from arginine|metal ion binding|extracellular exosome|agmatine biosynthetic process	hsa00330	Arginine and proline metabolism
AGMO	0.00614591	0.00578045	0.0197091	0.00577695	GeneID:392636,Genbank:XM_017012204.1,HGNC:HGNC:33784,MIM:613738	alkylglycerol monooxygenase	GO:0005506,GO:0005783,GO:0005789,GO:0006643,GO:0016021,GO:0019432,GO:0046485,GO:0050479	iron ion binding|endoplasmic reticulum|endoplasmic reticulum membrane|membrane lipid metabolic process|integral component of membrane|triglyceride biosynthetic process|ether lipid metabolic process|glyceryl-ether monooxygenase activity
AGO1	6.53403	6.69922	6.36747	5.93242	GeneID:26523,Genbank:NM_001317123.1,HGNC:HGNC:3262,MIM:606228	argonaute 1, RISC catalytic component	GO:0000932,GO:0000956,GO:0000978,GO:0000993,GO:0001047,GO:0003723,GO:0003725,GO:0003727,GO:0005634,GO:0005654,GO:0005737,GO:0005829,GO:0005844,GO:0006351,GO:0007223,GO:0010501,GO:0010586,GO:0016442,GO:0016525,GO:0030529,GO:0031054,GO:0035068,GO:0035194,GO:0035196,GO:0035198,GO:0035278,GO:0035280,GO:0045652,GO:0045944,GO:0060964,GO:0070578,GO:1901224	P-body|nuclear-transcribed mRNA catabolic process|RNA polymerase II proximal promoter sequence-specific DNA binding|RNA polymerase II core binding|core promoter binding|RNA binding|double-stranded RNA binding|single-stranded RNA binding|nucleus|nucleoplasm|cytoplasm|cytosol|polysome|transcription, DNA-templated|Wnt signaling pathway, calcium modulating pathway|RNA secondary structure unwinding|mi…
AGO2	13.5199	10.1324	10.3975	10.2729	GeneID:27161,Genbank:NM_001164623.2,HGNC:HGNC:3263,MIM:606229	argonaute 2, RISC catalytic component	GO:0000340,GO:0000932,GO:0000993,GO:0001047,GO:0003723,GO:0003725,GO:0003727,GO:0003743,GO:0004521,GO:0005634,GO:0005654,GO:0005737,GO:0005829,GO:0005844,GO:0005845,GO:0006351,GO:0006412,GO:0007223,GO:0008022,GO:0009791,GO:0010501,GO:0010586,GO:0016020,GO:0016442,GO:0030054,GO:0030422,GO:0030425,GO:0030529,GO:0031047,GO:0031054,GO:0035068,GO:0035087,GO:0035194,GO:0035196,GO:0035197,GO:0035198,GO:…	RNA 7-methylguanosine cap binding|P-body|RNA polymerase II core binding|core promoter binding|RNA binding|double-stranded RNA binding|single-stranded RNA binding|translation initiation factor activity|endoribonuclease activity|nucleus|nucleoplasm|cytoplasm|cytosol|polysome|mRNA cap binding complex|transcription, DNA-templated|translation|Wnt signaling pathway, calcium modulating pathway|protein C…
AGO3	1.56137	1.64909	1.99044	2.07104	GeneID:192669,Genbank:XM_017000523.2,HGNC:HGNC:18421,MIM:607355	argonaute 3, RISC catalytic component	GO:0000794,GO:0000932,GO:0003723,GO:0003725,GO:0003727,GO:0005654,GO:0005737,GO:0005829,GO:0006402,GO:0007223,GO:0010501,GO:0010628,GO:0016020,GO:0016442,GO:0031054,GO:0035068,GO:0035194,GO:0035196,GO:0035198,GO:0035278,GO:0035280,GO:0036464,GO:0045652,GO:0070578,GO:0072091,GO:1901224	condensed nuclear chromosome|P-body|RNA binding|double-stranded RNA binding|single-stranded RNA binding|nucleoplasm|cytoplasm|cytosol|mRNA catabolic process|Wnt signaling pathway, calcium modulating pathway|RNA secondary structure unwinding|positive regulation of gene expression|membrane|RISC complex|pre-miRNA processing|micro-ribonucleoprotein complex|posttranscriptional gene silencing by RNA|pr…
AGO4	2.7842	4.38001	4.6784	4.34068	GeneID:192670,Genbank:XM_005270578.3,HGNC:HGNC:18424,MIM:607356	argonaute 4, RISC catalytic component	GO:0000932,GO:0003725,GO:0003727,GO:0005654,GO:0005737,GO:0005829,GO:0006402,GO:0007130,GO:0007140,GO:0007223,GO:0008584,GO:0010501,GO:0010586,GO:0016020,GO:0016442,GO:0016604,GO:0022604,GO:0031054,GO:0035068,GO:0035194,GO:0035196,GO:0035198,GO:0035278,GO:0035280,GO:0043066,GO:0045652,GO:0070578	P-body|double-stranded RNA binding|single-stranded RNA binding|nucleoplasm|cytoplasm|cytosol|mRNA catabolic process|synaptonemal complex assembly|male meiotic nuclear division|Wnt signaling pathway, calcium modulating pathway|male gonad development|RNA secondary structure unwinding|miRNA metabolic process|membrane|RISC complex|nuclear body|regulation of cell morphogenesis|pre-miRNA processing|mic…
AGPAT1	20.0763	22.9967	24.168	22.15	GeneID:10554,Genbank:NM_032741.4,HGNC:HGNC:324,MIM:603099	1-acylglycerol-3-phosphate O-acyltransferase 1	GO:0001819,GO:0001961,GO:0003841,GO:0005783,GO:0005789,GO:0006644,GO:0006654,GO:0016020,GO:0016021,GO:0016024,GO:0031325	positive regulation of cytokine production|positive regulation of cytokine-mediated signaling pathway|1-acylglycerol-3-phosphate O-acyltransferase activity|endoplasmic reticulum|endoplasmic reticulum membrane|phospholipid metabolic process|phosphatidic acid biosynthetic process|membrane|integral component of membrane|CDP-diacylglycerol biosynthetic process|positive regulation of cellular metaboli…	hsa00561,hsa00564,hsa04072,hsa04975	Glycerolipid metabolism|Glycerophospholipid metabolism|Phospholipase D signaling pathway|Fat digestion and absorption
AGPAT2	49.9854	38.6184	29.5805	30.5796	GeneID:10555,Genbank:NM_001012727.1,HGNC:HGNC:325,MIM:603100	1-acylglycerol-3-phosphate O-acyltransferase 2	GO:0001819,GO:0001961,GO:0003841,GO:0005783,GO:0005789,GO:0005886,GO:0006644,GO:0006654,GO:0008544,GO:0016021,GO:0016024,GO:0035579,GO:0042493,GO:0043312	positive regulation of cytokine production|positive regulation of cytokine-mediated signaling pathway|1-acylglycerol-3-phosphate O-acyltransferase activity|endoplasmic reticulum|endoplasmic reticulum membrane|plasma membrane|phospholipid metabolic process|phosphatidic acid biosynthetic process|epidermis development|integral component of membrane|CDP-diacylglycerol biosynthetic process|specific gr…	hsa00561,hsa00564,hsa04072,hsa04975	Glycerolipid metabolism|Glycerophospholipid metabolism|Phospholipase D signaling pathway|Fat digestion and absorption
AGPAT3	8.36762	9.97013	10.0337	9.93029	GeneID:56894,Genbank:XM_006724031.3,HGNC:HGNC:326,MIM:614794	1-acylglycerol-3-phosphate O-acyltransferase 3	GO:0000139,GO:0003841,GO:0005635,GO:0005783,GO:0005789,GO:0005886,GO:0006654,GO:0008654,GO:0016020,GO:0016021,GO:0016024	Golgi membrane|1-acylglycerol-3-phosphate O-acyltransferase activity|nuclear envelope|endoplasmic reticulum|endoplasmic reticulum membrane|plasma membrane|phosphatidic acid biosynthetic process|phospholipid biosynthetic process|membrane|integral component of membrane|CDP-diacylglycerol biosynthetic process	hsa00561,hsa00564,hsa04072	Glycerolipid metabolism|Glycerophospholipid metabolism|Phospholipase D signaling pathway
AGPAT4	1.75618	2.48603	2.36288	2.08361	GeneID:56895,Genbank:XM_017011059.1,HGNC:HGNC:20885,MIM:614795	1-acylglycerol-3-phosphate O-acyltransferase 4	GO:0003841,GO:0005789,GO:0006654,GO:0008654,GO:0016021,GO:0016024	1-acylglycerol-3-phosphate O-acyltransferase activity|endoplasmic reticulum membrane|phosphatidic acid biosynthetic process|phospholipid biosynthetic process|integral component of membrane|CDP-diacylglycerol biosynthetic process	hsa00561,hsa00564,hsa04072	Glycerolipid metabolism|Glycerophospholipid metabolism|Phospholipase D signaling pathway
AGPAT5	7.10171	7.22706	7.56471	7.88435	GeneID:55326,Genbank:NM_018361.3,HGNC:HGNC:20886,MIM:614796	1-acylglycerol-3-phosphate O-acyltransferase 5	GO:0002244,GO:0003841,GO:0005635,GO:0005739,GO:0005741,GO:0005789,GO:0006639,GO:0006654,GO:0008654,GO:0016021,GO:0016024	hematopoietic progenitor cell differentiation|1-acylglycerol-3-phosphate O-acyltransferase activity|nuclear envelope|mitochondrion|mitochondrial outer membrane|endoplasmic reticulum membrane|acylglycerol metabolic process|phosphatidic acid biosynthetic process|phospholipid biosynthetic process|integral component of membrane|CDP-diacylglycerol biosynthetic process	hsa00561,hsa00564,hsa04072	Glycerolipid metabolism|Glycerophospholipid metabolism|Phospholipase D signaling pathway
AGPS	10.9868	9.69918	10.1723	10.0583	GeneID:8540,Genbank:NM_003659.3,HGNC:HGNC:327,MIM:603051	alkylglycerone phosphate synthase	GO:0005730,GO:0005739,GO:0005777,GO:0005778,GO:0005782,GO:0008609,GO:0008610,GO:0008611,GO:0016020,GO:0016614,GO:0071949	nucleolus|mitochondrion|peroxisome|peroxisomal membrane|peroxisomal matrix|alkylglycerone-phosphate synthase activity|lipid biosynthetic process|ether lipid biosynthetic process|membrane|oxidoreductase activity, acting on CH-OH group of donors|FAD binding	hsa00565,hsa04146	Ether lipid metabolism|Peroxisome
AGR2	0	0	0	0.0180274	GeneID:10551,Genbank:XM_005249581.5,HGNC:HGNC:328,MIM:606358	anterior gradient 2, protein disulphide isomerase family member	GO:0002162,GO:0005154,GO:0005615,GO:0005739,GO:0005783,GO:0010628,GO:0010811,GO:0030154,GO:0042803,GO:0045742,GO:0048546,GO:0048639,GO:0060480,GO:0060548,GO:0070254,GO:1903078,GO:1903896,GO:1903899	dystroglycan binding|epidermal growth factor receptor binding|extracellular space|mitochondrion|endoplasmic reticulum|positive regulation of gene expression|positive regulation of cell-substrate adhesion|cell differentiation|protein homodimerization activity|positive regulation of epidermal growth factor receptor signaling pathway|digestive tract morphogenesis|positive regulation of developmental…
AGR3	0	0	0	0	GeneID:155465,Genbank:XM_011515152.2,HGNC:HGNC:24167,MIM:609482	anterior gradient 3, protein disulphide isomerase family member	GO:0002162,GO:0005783,GO:0030154,GO:0043231,GO:0060548	dystroglycan binding|endoplasmic reticulum|cell differentiation|intracellular membrane-bounded organelle|negative regulation of cell death
AGRN	31.3821	51.6215	43.6267	37.7127	GeneID:375790,Genbank:XM_005244749.3,HGNC:HGNC:329,MIM:103320	agrin			hsa04512	ECM-receptor interaction
AGRP	0	0	0	0	GeneID:181,Genbank:NM_001138.1,HGNC:HGNC:330,MIM:602311	agouti related neuropeptide			hsa04920	Adipocytokine signaling pathway
AGT	0.0395357	0.195377	0.108488	0.172642	GeneID:183,Genbank:NM_000029.3,HGNC:HGNC:333,MIM:106150	angiotensinogen			hsa04270,hsa04614,hsa04924,hsa05410	Vascular smooth muscle contraction|Renin-angiotensin system|Renin secretion|Hypertrophic cardiomyopathy (HCM)
AGTPBP1	3.39737	4.07727	2.8477	2.77877	GeneID:23287,Genbank:NM_001286717.1,HGNC:HGNC:17258,MIM:606830	ATP/GTP binding protein 1	GO:0001754,GO:0004181,GO:0005634,GO:0005730,GO:0005737,GO:0005739,GO:0005829,GO:0007005,GO:0008270,GO:0015631,GO:0021702,GO:0021772,GO:0035609,GO:0035610,GO:0043231,GO:0050905	eye photoreceptor cell differentiation|metallocarboxypeptidase activity|nucleus|nucleolus|cytoplasm|mitochondrion|cytosol|mitochondrion organization|zinc ion binding|tubulin binding|cerebellar Purkinje cell differentiation|olfactory bulb development|C-terminal protein deglutamylation|protein side chain deglutamylation|intracellular membrane-bounded organelle|neuromuscular process
AGTR1	0.186897	0.424089	0.436676	0.502477	GeneID:185,Genbank:NM_031850.3,HGNC:HGNC:336,MIM:106165	angiotensin II receptor type 1			hsa04020,hsa04022,hsa04072,hsa04080,hsa04261,hsa04270,hsa04371,hsa04614,hsa04924,hsa04925,hsa04927,hsa04933,hsa04934,hsa05200	Calcium signaling pathway|cGMP-PKG signaling pathway|Phospholipase D signaling pathway|Neuroactive ligand-receptor interaction|Adrenergic signaling in cardiomyocytes|Vascular smooth muscle contraction|Apelin signaling pathway|Renin-angiotensin system|Renin secretion|Aldosterone synthesis and secretion|Cortisol synthesis and secretion|AGE-RAGE signaling pathway in diabetic complications|Cushing sy…
AGTR2	0	0	0	0	GeneID:186,Genbank:NM_000686.4,HGNC:HGNC:338,MIM:300034	angiotensin II receptor type 2	GO:0001974,GO:0001991,GO:0002018,GO:0002033,GO:0002035,GO:0004945,GO:0005576,GO:0005886,GO:0005887,GO:0006883,GO:0006954,GO:0007166,GO:0007186,GO:0007199,GO:0007263,GO:0007420,GO:0008134,GO:0008217,GO:0008284,GO:0010459,GO:0010700,GO:0017046,GO:0021695,GO:0030308,GO:0032304,GO:0032516,GO:0035556,GO:0035566,GO:0035640,GO:0035815,GO:0035932,GO:0042306,GO:0042311,GO:0042416,GO:0043537,GO:0045429,GO:…	blood vessel remodeling|regulation of systemic arterial blood pressure by circulatory renin-angiotensin|renin-angiotensin regulation of aldosterone production|angiotensin-mediated vasodilation involved in regulation of systemic arterial blood pressure|brain renin-angiotensin system|angiotensin type II receptor activity|extracellular region|plasma membrane|integral component of plasma membrane|cel…	hsa04080,hsa04261,hsa04614	Neuroactive ligand-receptor interaction|Adrenergic signaling in cardiomyocytes|Renin-angiotensin system
AGTRAP	11.8664	11.289	12.1966	11.444	GeneID:57085,Genbank:NM_001040197.1,HGNC:HGNC:13539,MIM:608729	angiotensin II receptor associated protein
AGXT	0	0	0	0	GeneID:189,Genbank:NM_000030.2,HGNC:HGNC:341,MIM:604285	alanine--glyoxylate and serine--pyruvate aminotransferase	GO:0004760,GO:0005102,GO:0005759,GO:0005777,GO:0005782,GO:0007219,GO:0008453,GO:0008483,GO:0009436,GO:0016597,GO:0019265,GO:0019448,GO:0030170,GO:0034641,GO:0042802,GO:0042803,GO:0042853,GO:0042866,GO:0043231,GO:0043621,GO:0046487,GO:0046724,GO:0051384,GO:0051591	serine-pyruvate transaminase activity|receptor binding|mitochondrial matrix|peroxisome|peroxisomal matrix|Notch signaling pathway|alanine-glyoxylate transaminase activity|transaminase activity|glyoxylate catabolic process|amino acid binding|glycine biosynthetic process, by transamination of glyoxylate|L-cysteine catabolic process|pyridoxal phosphate binding|cellular nitrogen compound metabolic pr…	hsa00250,hsa00260,hsa00630,hsa04146	Alanine, aspartate and glutamate metabolism|Glycine, serine and threonine metabolism|Glyoxylate and dicarboxylate metabolism|Peroxisome
AGXT2	0	0	0	0	GeneID:64902,Genbank:XM_005248337.3,HGNC:HGNC:14412,MIM:612471	alanine--glyoxylate aminotransferase 2	GO:0005739,GO:0005759,GO:0008453,GO:0009436,GO:0019265,GO:0019481,GO:0030170,GO:0042802,GO:0045429,GO:0046487,GO:0047305	mitochondrion|mitochondrial matrix|alanine-glyoxylate transaminase activity|glyoxylate catabolic process|glycine biosynthetic process, by transamination of glyoxylate|L-alanine catabolic process, by transamination|pyridoxal phosphate binding|identical protein binding|positive regulation of nitric oxide biosynthetic process|glyoxylate metabolic process|(R)-3-amino-2-methylpropionate-pyruvate trans…	hsa00250,hsa00260,hsa00270,hsa00280	Alanine, aspartate and glutamate metabolism|Glycine, serine and threonine metabolism|Cysteine and methionine metabolism|Valine, leucine and isoleucine degradation
AHCTF1	4.68222	4.2654	4.57116	4.28089	GeneID:25909,Genbank:NM_001323343.1,HGNC:HGNC:24618,MIM:610853	AT-hook containing transcription factor 1	GO:0000777,GO:0000910,GO:0003677,GO:0003700,GO:0005634,GO:0005643,GO:0005654,GO:0005829,GO:0007062,GO:0015031,GO:0016363,GO:0031965,GO:0034399,GO:0051028,GO:0051292,GO:0070062	condensed chromosome kinetochore|cytokinesis|DNA binding|DNA binding transcription factor activity|nucleus|nuclear pore|nucleoplasm|cytosol|sister chromatid cohesion|protein transport|nuclear matrix|nuclear membrane|nuclear periphery|mRNA transport|nuclear pore complex assembly|extracellular exosome
AHCY	62.9248	57.0383	53.1163	56.5133	GeneID:191,Genbank:XM_011528657.2,HGNC:HGNC:343,MIM:180960	adenosylhomocysteinase	GO:0000096,GO:0001666,GO:0002439,GO:0004013,GO:0005634,GO:0005829,GO:0006730,GO:0007584,GO:0019510,GO:0030554,GO:0032259,GO:0033353,GO:0042470,GO:0042745,GO:0042802,GO:0043005,GO:0051287,GO:0070062,GO:0071268	sulfur amino acid metabolic process|response to hypoxia|chronic inflammatory response to antigenic stimulus|adenosylhomocysteinase activity|nucleus|cytosol|one-carbon metabolic process|response to nutrient|S-adenosylhomocysteine catabolic process|adenyl nucleotide binding|methylation|S-adenosylmethionine cycle|melanosome|circadian sleep/wake cycle|identical protein binding|neuron projection|NAD b…	hsa00270	Cysteine and methionine metabolism
AHCYL1	27.0015	24.3785	23.1099	23.8416	GeneID:10768,Genbank:NM_001242673.1,HGNC:HGNC:344,MIM:607826	adenosylhomocysteinase like 1	GO:0003723,GO:0005737,GO:0005783,GO:0005829,GO:0006378,GO:0006611,GO:0006730,GO:0010765,GO:0016324,GO:0031440,GO:0032412,GO:0033353,GO:0038166,GO:0042045,GO:0042802,GO:0043231,GO:0044070,GO:0051592	RNA binding|cytoplasm|endoplasmic reticulum|cytosol|mRNA polyadenylation|protein export from nucleus|one-carbon metabolic process|positive regulation of sodium ion transport|apical plasma membrane|regulation of mRNA 3'-end processing|regulation of ion transmembrane transporter activity|S-adenosylmethionine cycle|angiotensin-activated signaling pathway|epithelial fluid transport|identical protein …	hsa00270	Cysteine and methionine metabolism
AHCYL2	4.43798	5.04098	5.51074	5.14423	GeneID:23382,Genbank:NM_015328.3,HGNC:HGNC:22204,MIM:616520	adenosylhomocysteinase like 2	GO:0005783,GO:0005829,GO:0006730,GO:0016787,GO:0033353,GO:0043005	endoplasmic reticulum|cytosol|one-carbon metabolic process|hydrolase activity|S-adenosylmethionine cycle|neuron projection	hsa00270	Cysteine and methionine metabolism
AHDC1	2.77865	3.32256	3.31915	2.91589	GeneID:27245,Genbank:NM_001029882.3,HGNC:HGNC:25230,MIM:615790	AT-hook DNA binding motif containing 1	GO:0003677	DNA binding
AHI1	3.41688	4.37616	4.136	4.06971	GeneID:54806,Genbank:NM_001134830.1,HGNC:HGNC:21575,MIM:608894	Abelson helper integration site 1	GO:0001738,GO:0001947,GO:0002092,GO:0005813,GO:0005814,GO:0005829,GO:0005911,GO:0005912,GO:0005929,GO:0007169,GO:0007417,GO:0010842,GO:0016192,GO:0030862,GO:0030902,GO:0034613,GO:0035844,GO:0035845,GO:0036038,GO:0036064,GO:0039008,GO:0039023,GO:0042802,GO:0043066,GO:0045944,GO:0050795,GO:0060271,GO:0065001,GO:0070121,GO:0070986,GO:0071599,GO:0097711,GO:0097730	morphogenesis of a polarized epithelium|heart looping|positive regulation of receptor internalization|centrosome|centriole|cytosol|cell-cell junction|adherens junction|cilium|transmembrane receptor protein tyrosine kinase signaling pathway|central nervous system development|retina layer formation|vesicle-mediated transport|positive regulation of polarized epithelial cell differentiation|hindbrain…
AHNAK	21.161	23.5181	23.2318	19.3648	GeneID:79026,Genbank:NM_024060.3,HGNC:HGNC:347,MIM:103390	AHNAK nucleoprotein	GO:0003723,GO:0005634,GO:0005737,GO:0005765,GO:0005829,GO:0005886,GO:0005925,GO:0015629,GO:0016020,GO:0030315,GO:0031982,GO:0042383,GO:0043034,GO:0043484,GO:0044291,GO:0044548,GO:0045296,GO:0051259,GO:0070062,GO:0097493,GO:1901385	RNA binding|nucleus|cytoplasm|lysosomal membrane|cytosol|plasma membrane|focal adhesion|actin cytoskeleton|membrane|T-tubule|vesicle|sarcolemma|costamere|regulation of RNA splicing|cell-cell contact zone|S100 protein binding|cadherin binding|protein oligomerization|extracellular exosome|structural molecule activity conferring elasticity|regulation of voltage-gated calcium channel activity
AHNAK2	0.2179	0.25525	0.238871	0.20474	GeneID:113146,Genbank:NM_138420.3,HGNC:HGNC:20125,MIM:608570	AHNAK nucleoprotein 2	GO:0005634,GO:0005737,GO:0005829,GO:0005886,GO:0030018,GO:0030315,GO:0030659,GO:0042383,GO:0043034	nucleus|cytoplasm|cytosol|plasma membrane|Z disc|T-tubule|cytoplasmic vesicle membrane|sarcolemma|costamere
AHR	5.20978	3.96782	4.42999	4.95915	GeneID:196,Genbank:NM_001621.4,HGNC:HGNC:348,MIM:600253	aryl hydrocarbon receptor	GO:0001094,GO:0001223,GO:0001568,GO:0003677,GO:0003700,GO:0004874,GO:0004879,GO:0005634,GO:0005654,GO:0005667,GO:0005737,GO:0005829,GO:0006355,GO:0006357,GO:0006366,GO:0006805,GO:0006915,GO:0007049,GO:0008134,GO:0009410,GO:0009636,GO:0010468,GO:0017025,GO:0030888,GO:0032922,GO:0034752,GO:0034753,GO:0035326,GO:0043234,GO:0044212,GO:0045892,GO:0045893,GO:0045944,GO:0046982,GO:0046983,GO:0051879,GO:…	TFIID-class transcription factor binding|transcription coactivator binding|blood vessel development|DNA binding|DNA binding transcription factor activity|aryl hydrocarbon receptor activity|nuclear receptor activity|nucleus|nucleoplasm|transcription factor complex|cytoplasm|cytosol|regulation of transcription, DNA-templated|regulation of transcription from RNA polymerase II promoter|transcription …	hsa04659,hsa04934	Th17 cell differentiation|Cushing syndrome
AHRR	3.77111	5.14627	6.35923	5.82523	GeneID:57491,Genbank:NM_020731.4,HGNC:HGNC:346,MIM:606517	aryl-hydrocarbon receptor repressor	GO:0001191,GO:0003677,GO:0005654,GO:0005829,GO:0006351,GO:0006805,GO:0009410,GO:0046983	transcriptional repressor activity, RNA polymerase II transcription factor binding|DNA binding|nucleoplasm|cytosol|transcription, DNA-templated|xenobiotic metabolic process|response to xenobiotic stimulus|protein dimerization activity
AHSA1	72.0303	45.3153	45.5737	52.5541	GeneID:10598,Genbank:NM_001321441.1,HGNC:HGNC:1189,MIM:608466	activator of HSP90 ATPase activity 1	GO:0001671,GO:0005783,GO:0005829,GO:0006950,GO:0045296,GO:0051087,GO:0070062	ATPase activator activity|endoplasmic reticulum|cytosol|response to stress|cadherin binding|chaperone binding|extracellular exosome
AHSG	0	0	0	0.0285697	GeneID:197,Genbank:NM_001354571.1,HGNC:HGNC:349,MIM:138680	alpha 2-HS glycoprotein	GO:0001501,GO:0001503,GO:0002576,GO:0004866,GO:0004869,GO:0005576,GO:0005615,GO:0005788,GO:0005794,GO:0006907,GO:0006953,GO:0019210,GO:0030500,GO:0030502,GO:0031012,GO:0031093,GO:0034774,GO:0043312,GO:0043687,GO:0044267,GO:0046627,GO:0050727,GO:0050766,GO:0070062,GO:0070168,GO:0072562	skeletal system development|ossification|platelet degranulation|endopeptidase inhibitor activity|cysteine-type endopeptidase inhibitor activity|extracellular region|extracellular space|endoplasmic reticulum lumen|Golgi apparatus|pinocytosis|acute-phase response|kinase inhibitor activity|regulation of bone mineralization|negative regulation of bone mineralization|extracellular matrix|platelet alph…
AHSP	0	0	0	0	GeneID:51327,Genbank:NM_016633.3,HGNC:HGNC:18075,MIM:605821	alpha hemoglobin stabilizing protein	GO:0005833,GO:0006457,GO:0020027,GO:0030097,GO:0030218,GO:0030492,GO:0050821,GO:0051082	hemoglobin complex|protein folding|hemoglobin metabolic process|hemopoiesis|erythrocyte differentiation|hemoglobin binding|protein stabilization|unfolded protein binding
AICDA	0	0	0	0	GeneID:57379,Genbank:NM_001330343.1,HGNC:HGNC:13203,MIM:605257	activation induced cytidine deaminase			hsa04672,hsa05340	Intestinal immune network for IgA production|Primary immunodeficiency
AIDA	6.99832	5.93868	6.63259	6.9089	GeneID:64853,Genbank:NM_022831.2,HGNC:HGNC:25761,MIM:612375	axin interactor, dorsalization associated	GO:0005737,GO:0009953,GO:0016020,GO:0019904,GO:0035091,GO:0043496,GO:0043508,GO:0046329,GO:0048264	cytoplasm|dorsal/ventral pattern formation|membrane|protein domain specific binding|phosphatidylinositol binding|regulation of protein homodimerization activity|negative regulation of JUN kinase activity|negative regulation of JNK cascade|determination of ventral identity
AIF1	0	0.0446196	0.0411486	0	GeneID:199,Genbank:NM_001623.4,HGNC:HGNC:352,MIM:601833	allograft inflammatory factor 1	GO:0001774,GO:0001891,GO:0001934,GO:0005509,GO:0005634,GO:0005737,GO:0005829,GO:0005884,GO:0006911,GO:0006954,GO:0010629,GO:0014739,GO:0016601,GO:0030027,GO:0030041,GO:0031668,GO:0032587,GO:0032870,GO:0042102,GO:0043066,GO:0043204,GO:0045429,GO:0048471,GO:0048661,GO:0048662,GO:0048678,GO:0051015,GO:0051017,GO:0051384,GO:0051602,GO:0071315,GO:0071346,GO:0071447,GO:0071672,GO:0071673,GO:0090026,GO:…	microglial cell activation|phagocytic cup|positive regulation of protein phosphorylation|calcium ion binding|nucleus|cytoplasm|cytosol|actin filament|phagocytosis, engulfment|inflammatory response|negative regulation of gene expression|positive regulation of muscle hyperplasia|Rac protein signal transduction|lamellipodium|actin filament polymerization|cellular response to extracellular stimulus|r…
AIF1L	14.6772	16.8806	13.6191	14.3091	GeneID:83543,Genbank:NM_001185095.1,HGNC:HGNC:28904	allograft inflammatory factor 1 like	GO:0005509,GO:0005737,GO:0005925,GO:0015629,GO:0032587,GO:0043234,GO:0051015,GO:0070062	calcium ion binding|cytoplasm|focal adhesion|actin cytoskeleton|ruffle membrane|protein complex|actin filament binding|extracellular exosome
AIFM1	19.9705	15.2564	13.2662	14.7144	GeneID:9131,Genbank:NM_145812.2,HGNC:HGNC:8768,MIM:310490	apoptosis inducing factor mitochondria associated 1			hsa04210,hsa04217	Apoptosis|Necroptosis
AIFM2	6.35781	4.36745	5.25822	5.63796	GeneID:84883,Genbank:NM_032797.5,HGNC:HGNC:21411,MIM:605159	apoptosis inducing factor, mitochondria associated 2			hsa04115	p53 signaling pathway
AIFM3	0.0853492	0.108492	0.0573958	0.0620649	GeneID:150209,Genbank:NM_144704.2,HGNC:HGNC:26398,MIM:617298	apoptosis inducing factor, mitochondria associated 3	GO:0005739,GO:0005743,GO:0005783,GO:0005829,GO:0016491,GO:0046872,GO:0050660,GO:0051537,GO:0097194	mitochondrion|mitochondrial inner membrane|endoplasmic reticulum|cytosol|oxidoreductase activity|metal ion binding|flavin adenine dinucleotide binding|2 iron, 2 sulfur cluster binding|execution phase of apoptosis
AIG1	2.26023	3.20733	3.4772	2.95388	GeneID:51390,Genbank:NM_001286587.1,HGNC:HGNC:21607,MIM:608514	androgen induced 1	GO:0012505,GO:0016020,GO:0016021,GO:0016787,GO:0042758	endomembrane system|membrane|integral component of membrane|hydrolase activity|long-chain fatty acid catabolic process
AIM2	0	0	0	0	GeneID:9447,Genbank:XM_017002848.1,HGNC:HGNC:357,MIM:604578	absent in melanoma 2	GO:0002218,GO:0002230,GO:0003690,GO:0005654,GO:0005737,GO:0005739,GO:0005829,GO:0006915,GO:0006954,GO:0006955,GO:0032088,GO:0032461,GO:0032731,GO:0033209,GO:0035458,GO:0035690,GO:0042802,GO:0045087,GO:0050702,GO:0050718,GO:0051092,GO:0070269,GO:0097169,GO:2001056	activation of innate immune response|positive regulation of defense response to virus by host|double-stranded DNA binding|nucleoplasm|cytoplasm|mitochondrion|cytosol|apoptotic process|inflammatory response|immune response|negative regulation of NF-kappaB transcription factor activity|positive regulation of protein oligomerization|positive regulation of interleukin-1 beta production|tumor necrosis…	hsa04621,hsa04623	NOD-like receptor signaling pathway|Cytosolic DNA-sensing pathway
AIMP1	10.0535	10.3694	10.905	10.2059	GeneID:9255,Genbank:NM_001142415.1,HGNC:HGNC:10648,MIM:603605	aminoacyl tRNA synthetase complex interacting multifunctional protein 1	GO:0000049,GO:0001525,GO:0001937,GO:0005125,GO:0005615,GO:0005634,GO:0005783,GO:0005794,GO:0005829,GO:0006006,GO:0006418,GO:0006915,GO:0006935,GO:0006954,GO:0007155,GO:0007165,GO:0007267,GO:0009611,GO:0009986,GO:0016020,GO:0017101,GO:0017102,GO:0030133,GO:0042803,GO:0050900,GO:0051020,GO:0051607	tRNA binding|angiogenesis|negative regulation of endothelial cell proliferation|cytokine activity|extracellular space|nucleus|endoplasmic reticulum|Golgi apparatus|cytosol|glucose metabolic process|tRNA aminoacylation for protein translation|apoptotic process|chemotaxis|inflammatory response|cell adhesion|signal transduction|cell-cell signaling|response to wounding|cell surface|membrane|aminoacyl…
AIMP2	13.7044	9.23806	10.8397	10.8457	GeneID:7965,Genbank:NM_001326609.1,HGNC:HGNC:20609,MIM:600859	aminoacyl tRNA synthetase complex interacting multifunctional protein 2	GO:0005634,GO:0005829,GO:0006418,GO:0006461,GO:0006915,GO:0008285,GO:0016020,GO:0017101,GO:0031398,GO:0032947,GO:0060510,GO:1901216,GO:1903632	nucleus|cytosol|tRNA aminoacylation for protein translation|protein complex assembly|apoptotic process|negative regulation of cell proliferation|membrane|aminoacyl-tRNA synthetase multienzyme complex|positive regulation of protein ubiquitination|protein complex scaffold activity|Type II pneumocyte differentiation|positive regulation of neuron death|positive regulation of aminoacyl-tRNA ligase act…
AIP	21.2868	23.4327	22.0174	24.537	GeneID:9049,Genbank:XM_024448761.1,HGNC:HGNC:358,MIM:605555	aryl hydrocarbon receptor interacting protein			hsa04934	Cushing syndrome
AIPL1	0	0	0	0	GeneID:23746,Genbank:NM_001033055.2,HGNC:HGNC:359,MIM:604392	aryl hydrocarbon receptor interacting protein like 1	GO:0005634,GO:0005737,GO:0007601	nucleus|cytoplasm|visual perception	hsa04934	Cushing syndrome
AIRE	0	0	0.0222065	0	GeneID:326,Genbank:NM_000383.3,HGNC:HGNC:360,MIM:607358	autoimmune regulator			hsa04120,hsa05340	Ubiquitin mediated proteolysis|Primary immunodeficiency
AJAP1	0	0	0	0	GeneID:55966,Genbank:XM_011541786.2,HGNC:HGNC:30801,MIM:610972	adherens junctions associated protein 1	GO:0001953,GO:0005913,GO:0007155,GO:0008013,GO:0009898,GO:0009986,GO:0016323,GO:0016324,GO:0030860,GO:0032403,GO:0044214,GO:0044291,GO:0061045	negative regulation of cell-matrix adhesion|cell-cell adherens junction|cell adhesion|beta-catenin binding|cytoplasmic side of plasma membrane|cell surface|basolateral plasma membrane|apical plasma membrane|regulation of polarized epithelial cell differentiation|protein complex binding|spanning component of plasma membrane|cell-cell contact zone|negative regulation of wound healing
AJM1	0.753041	1.26557	0.898262	0.662655	GeneID:389813,Genbank:NM_001080482.3,HGNC:HGNC:37284	apical junction component 1 homolog	GO:0005912,GO:0005929,GO:0016324	adherens junction|cilium|apical plasma membrane
AJUBA	7.18703	3.5773	4.3174	3.88592	GeneID:84962,Genbank:NM_032876.5,HGNC:HGNC:20250,MIM:609066	ajuba LIM protein	GO:0000086,GO:0000122,GO:0000932,GO:0001666,GO:0003682,GO:0003714,GO:0005634,GO:0005667,GO:0005794,GO:0005815,GO:0005829,GO:0005886,GO:0005911,GO:0005912,GO:0005925,GO:0006351,GO:0006355,GO:0007010,GO:0016339,GO:0030027,GO:0030032,GO:0030334,GO:0031328,GO:0031334,GO:0033673,GO:0034613,GO:0035195,GO:0035313,GO:0035331,GO:0043087,GO:0043123,GO:0043406,GO:0045294,GO:0046474,GO:0046872,GO:0048041,GO:…	G2/M transition of mitotic cell cycle|negative regulation of transcription from RNA polymerase II promoter|P-body|response to hypoxia|chromatin binding|transcription corepressor activity|nucleus|transcription factor complex|Golgi apparatus|microtubule organizing center|cytosol|plasma membrane|cell-cell junction|adherens junction|focal adhesion|transcription, DNA-templated|regulation of transcript…	hsa04390,hsa04392	Hippo signaling pathway|Hippo signaling pathway - multiple species
AK1	5.80857	6.28115	4.31833	5.47722	GeneID:203,Genbank:NM_001318121.1,HGNC:HGNC:361,MIM:103000	adenylate kinase 1			hsa00230,hsa00730	Purine metabolism|Thiamine metabolism
AK2	35.5791	31.3342	30.6258	32.089	GeneID:204,Genbank:NM_001319142.1,HGNC:HGNC:362,MIM:103020	adenylate kinase 2	GO:0004017,GO:0005524,GO:0005743,GO:0005758,GO:0006172,GO:0015949,GO:0070062,GO:0097226	adenylate kinase activity|ATP binding|mitochondrial inner membrane|mitochondrial intermembrane space|ADP biosynthetic process|nucleobase-containing small molecule interconversion|extracellular exosome|sperm mitochondrial sheath	hsa00230,hsa00730	Purine metabolism|Thiamine metabolism
AK3	20.9	20.8099	16.7051	18.2365	GeneID:50808,Genbank:NM_001199853.1,HGNC:HGNC:17376,MIM:609290	adenylate kinase 3	GO:0005524,GO:0005525,GO:0005739,GO:0005759,GO:0007596,GO:0046033,GO:0046039,GO:0046041,GO:0046051,GO:0046899	ATP binding|GTP binding|mitochondrion|mitochondrial matrix|blood coagulation|AMP metabolic process|GTP metabolic process|ITP metabolic process|UTP metabolic process|nucleoside triphosphate adenylate kinase activity	hsa00230	Purine metabolism
AK4	9.24422	9.01532	9.07919	7.94288	GeneID:205,Genbank:XM_017000613.1,HGNC:HGNC:363,MIM:103030	adenylate kinase 4	GO:0001889,GO:0004017,GO:0004550,GO:0005524,GO:0005525,GO:0005739,GO:0005759,GO:0006165,GO:0007420,GO:0009142,GO:0015949,GO:0042493,GO:0046033,GO:0046034,GO:0046039,GO:0046899,GO:0050145,GO:0070062	liver development|adenylate kinase activity|nucleoside diphosphate kinase activity|ATP binding|GTP binding|mitochondrion|mitochondrial matrix|nucleoside diphosphate phosphorylation|brain development|nucleoside triphosphate biosynthetic process|nucleobase-containing small molecule interconversion|response to drug|AMP metabolic process|ATP metabolic process|GTP metabolic process|nucleoside triphosp…	hsa00230,hsa00730	Purine metabolism|Thiamine metabolism
AK5	0.0251738	0.0431461	0.088267	0.108047	GeneID:26289,Genbank:XM_017001012.1,HGNC:HGNC:365,MIM:608009	adenylate kinase 5	GO:0004017,GO:0004550,GO:0005524,GO:0005815,GO:0005829,GO:0006165,GO:0006172,GO:0006173,GO:0009142,GO:0009220,GO:0015949,GO:0019206,GO:0046034	adenylate kinase activity|nucleoside diphosphate kinase activity|ATP binding|microtubule organizing center|cytosol|nucleoside diphosphate phosphorylation|ADP biosynthetic process|dADP biosynthetic process|nucleoside triphosphate biosynthetic process|pyrimidine ribonucleotide biosynthetic process|nucleobase-containing small molecule interconversion|nucleoside kinase activity|ATP metabolic process	hsa00230,hsa00730	Purine metabolism|Thiamine metabolism
AK6	22.8408	21.5579	20.3092	22.8417	GeneID:102157402,Genbank:NM_001015891.1,HGNC:HGNC:49151	adenylate kinase 6	GO:0004017,GO:0005524,GO:0005654,GO:0005737,GO:0005829,GO:0015030,GO:0015949,GO:0016020,GO:0050145	adenylate kinase activity|ATP binding|nucleoplasm|cytoplasm|cytosol|Cajal body|nucleobase-containing small molecule interconversion|membrane|nucleoside phosphate kinase activity	hsa00230,hsa03008	Purine metabolism|Ribosome biogenesis in eukaryotes
AK7	0.0519123	0.0916841	0.170419	0.126447	GeneID:122481,Genbank:NM_152327.4,HGNC:HGNC:20091,MIM:615364	adenylate kinase 7	GO:0004017,GO:0004127,GO:0004550,GO:0005524,GO:0005829,GO:0006165,GO:0009142,GO:0015949,GO:0019206,GO:0030030	adenylate kinase activity|cytidylate kinase activity|nucleoside diphosphate kinase activity|ATP binding|cytosol|nucleoside diphosphate phosphorylation|nucleoside triphosphate biosynthetic process|nucleobase-containing small molecule interconversion|nucleoside kinase activity|cell projection organization	hsa00230,hsa00730	Purine metabolism|Thiamine metabolism
AK8	0.0588762	0.0866992	0.0975736	0.0774522	GeneID:158067,Genbank:XM_005272169.2,HGNC:HGNC:26526,MIM:615365	adenylate kinase 8	GO:0004017,GO:0004127,GO:0004550,GO:0005524,GO:0005829,GO:0005930,GO:0006165,GO:0009142,GO:0015949,GO:0019206,GO:0021591,GO:0036126	adenylate kinase activity|cytidylate kinase activity|nucleoside diphosphate kinase activity|ATP binding|cytosol|axoneme|nucleoside diphosphate phosphorylation|nucleoside triphosphate biosynthetic process|nucleobase-containing small molecule interconversion|nucleoside kinase activity|ventricular system development|sperm flagellum	hsa00230,hsa00730	Purine metabolism|Thiamine metabolism
AK9	0.197528	0.30982	0.252275	0.323131	GeneID:221264,Genbank:XM_011535552.3,HGNC:HGNC:33814,MIM:615358	adenylate kinase 9	GO:0004550,GO:0005524,GO:0005634,GO:0005654,GO:0005737,GO:0005829,GO:0006174,GO:0006186,GO:0006756,GO:0006757,GO:0015949,GO:0019206,GO:0031965,GO:0050145,GO:0061508,GO:0061565,GO:0061566,GO:0061567,GO:0061568,GO:0061569,GO:0061570,GO:0061571	nucleoside diphosphate kinase activity|ATP binding|nucleus|nucleoplasm|cytoplasm|cytosol|dADP phosphorylation|dGDP phosphorylation|AMP phosphorylation|ATP generation from ADP|nucleobase-containing small molecule interconversion|nucleoside kinase activity|nuclear membrane|nucleoside phosphate kinase activity|CDP phosphorylation|dAMP phosphorylation|CMP phosphorylation|dCMP phosphorylation|GDP phos…	hsa00230,hsa00240	Purine metabolism|Pyrimidine metabolism
AKAIN1	0	0	0	0	GeneID:642597,Genbank:NM_001330553.1,HGNC:HGNC:28285,MIM:616427	A-kinase anchor inhibitor 1	GO:0005829,GO:0008104,GO:0010738,GO:0034237,GO:0051018	cytosol|protein localization|regulation of protein kinase A signaling|protein kinase A regulatory subunit binding|protein kinase A binding
AKAP1	17.2336	12.2154	12.1014	12.473	GeneID:8165,Genbank:NM_003488.3,HGNC:HGNC:367,MIM:602449	A-kinase anchoring protein 1	GO:0003723,GO:0005739,GO:0005741,GO:0005829,GO:0007596,GO:0010738,GO:0016020,GO:0016021,GO:0034237	RNA binding|mitochondrion|mitochondrial outer membrane|cytosol|blood coagulation|regulation of protein kinase A signaling|membrane|integral component of membrane|protein kinase A regulatory subunit binding
AKAP10	6.61485	7.10653	6.48611	7.1221	GeneID:11216,Genbank:NM_001330152.1,HGNC:HGNC:368,MIM:604694	A-kinase anchoring protein 10	GO:0005739,GO:0005829,GO:0005886,GO:0007165,GO:0007596,GO:0008104,GO:0043234,GO:0051018	mitochondrion|cytosol|plasma membrane|signal transduction|blood coagulation|protein localization|protein complex|protein kinase A binding
AKAP11	10.9353	11.2778	11.5913	10.0477	GeneID:11215,Genbank:XM_011534906.2,HGNC:HGNC:369,MIM:604696	A-kinase anchoring protein 11	GO:0005730,GO:0005777,GO:0005815,GO:0005829,GO:0005886,GO:0008157,GO:0010738,GO:0035556,GO:0051018	nucleolus|peroxisome|microtubule organizing center|cytosol|plasma membrane|protein phosphatase 1 binding|regulation of protein kinase A signaling|intracellular signal transduction|protein kinase A binding
AKAP12	12.4272	10.68	9.94117	9.69207	GeneID:9590,Genbank:XM_017011517.2,HGNC:HGNC:370,MIM:604698	A-kinase anchoring protein 12
AKAP13	3.6265	3.94321	3.90197	3.86838	GeneID:11214,Genbank:NM_007200.4,HGNC:HGNC:371,MIM:604686	A-kinase anchoring protein 13	GO:0004691,GO:0004871,GO:0005078,GO:0005085,GO:0005089,GO:0005634,GO:0005829,GO:0005884,GO:0005938,GO:0007186,GO:0007507,GO:0010611,GO:0016020,GO:0017048,GO:0032947,GO:0035025,GO:0035556,GO:0043065,GO:0043123,GO:0043406,GO:0046872,GO:0048471,GO:0051018,GO:0051056,GO:0051168,GO:0055007,GO:0060297,GO:0060348,GO:0071875,GO:0086023,GO:1900169	cAMP-dependent protein kinase activity|signal transducer activity|MAP-kinase scaffold activity|guanyl-nucleotide exchange factor activity|Rho guanyl-nucleotide exchange factor activity|nucleus|cytosol|actin filament|cell cortex|G-protein coupled receptor signaling pathway|heart development|regulation of cardiac muscle hypertrophy|membrane|Rho GTPase binding|protein complex scaffold activity|posit…	hsa04928,hsa05163	Parathyroid hormone synthesis, secretion and action|Human cytomegalovirus infection
AKAP14	0.0437132	0	0.0443619	0.121431	GeneID:158798,Genbank:NM_178813.5,HGNC:HGNC:24061,MIM:300462	A-kinase anchoring protein 14	GO:0005930,GO:0005952,GO:0034237	axoneme|cAMP-dependent protein kinase complex|protein kinase A regulatory subunit binding
AKAP17A	0.222717	0.0295034	0.0531501	0.0410328	GeneID:8227,Genbank:NM_005088.2,HGNC:HGNC:18783,MIM:465000	A-kinase anchoring protein 17A	GO:0003723,GO:0005634,GO:0005681,GO:0005829,GO:0006355,GO:0006397,GO:0007165,GO:0008380,GO:0016607,GO:0042113,GO:0043484,GO:0051018	RNA binding|nucleus|spliceosomal complex|cytosol|regulation of transcription, DNA-templated|mRNA processing|signal transduction|RNA splicing|nuclear speck|B cell activation|regulation of RNA splicing|protein kinase A binding
AKAP2	10.5827	9.42031	7.83002	7.07511	GeneID:11217,Genbank:NM_001198656.1,HGNC:HGNC:372,MIM:604582	A-kinase anchoring protein 2
AKAP3	0.217415	0.373108	0.633674	0.569369	GeneID:10566,Genbank:NM_006422.3,HGNC:HGNC:373,MIM:604689	A-kinase anchoring protein 3	GO:0001669,GO:0005634,GO:0005737,GO:0006928,GO:0007178,GO:0007338,GO:0007340,GO:0008104,GO:0010738,GO:0035686,GO:0051018,GO:0097228	acrosomal vesicle|nucleus|cytoplasm|movement of cell or subcellular component|transmembrane receptor protein serine/threonine kinase signaling pathway|single fertilization|acrosome reaction|protein localization|regulation of protein kinase A signaling|sperm fibrous sheath|protein kinase A binding|sperm principal piece
AKAP4	0	0	0	0	GeneID:8852,Genbank:NM_003886.2,HGNC:HGNC:374,MIM:300185	A-kinase anchoring protein 4	GO:0005634,GO:0005737,GO:0005856,GO:0005952,GO:0006928,GO:0007165,GO:0007178,GO:0007338,GO:0010738,GO:0030018,GO:0030317,GO:0031514,GO:0035686,GO:0044458,GO:0045184,GO:0048471,GO:0051018,GO:0097228	nucleus|cytoplasm|cytoskeleton|cAMP-dependent protein kinase complex|movement of cell or subcellular component|signal transduction|transmembrane receptor protein serine/threonine kinase signaling pathway|single fertilization|regulation of protein kinase A signaling|Z disc|flagellated sperm motility|motile cilium|sperm fibrous sheath|motile cilium assembly|establishment of protein localization|per…
AKAP5	1.56923	1.99016	2.14922	2.04152	GeneID:9495,Genbank:NM_004857.3,HGNC:HGNC:375,MIM:604688	A-kinase anchoring protein 5	GO:0005516,GO:0005829,GO:0005886,GO:0006605,GO:0007165,GO:0007193,GO:0007268,GO:0008179,GO:0010738,GO:0017124,GO:0030346,GO:0034237,GO:0035254,GO:0051018,GO:0097110	calmodulin binding|cytosol|plasma membrane|protein targeting|signal transduction|adenylate cyclase-inhibiting G-protein coupled receptor signaling pathway|chemical synaptic transmission|adenylate cyclase binding|regulation of protein kinase A signaling|SH3 domain binding|protein phosphatase 2B binding|protein kinase A regulatory subunit binding|glutamate receptor binding|protein kinase A binding|…
AKAP6	0.0856703	0.0852452	0.135145	0.105307	GeneID:9472,Genbank:XM_024449755.1,HGNC:HGNC:376,MIM:604691	A-kinase anchoring protein 6	GO:0001508,GO:0005635,GO:0005737,GO:0005901,GO:0006605,GO:0008179,GO:0010738,GO:0010880,GO:0014701,GO:0014704,GO:0016529,GO:0019933,GO:0030307,GO:0030315,GO:0031965,GO:0032516,GO:0032947,GO:0034237,GO:0034704,GO:0035556,GO:0043495,GO:0044325,GO:0048471,GO:0051018,GO:0051281,GO:0060306,GO:0060316,GO:0061051,GO:0070886,GO:0071320,GO:0071345,GO:1901381,GO:1902261	action potential|nuclear envelope|cytoplasm|caveola|protein targeting|adenylate cyclase binding|regulation of protein kinase A signaling|regulation of release of sequestered calcium ion into cytosol by sarcoplasmic reticulum|junctional sarcoplasmic reticulum membrane|intercalated disc|sarcoplasmic reticulum|cAMP-mediated signaling|positive regulation of cell growth|T-tubule|nuclear membrane|posit…
AKAP7	1.06849	1.13549	0.998062	1.32343	GeneID:9465,Genbank:XM_017011509.1,HGNC:HGNC:377,MIM:604693	A-kinase anchoring protein 7	GO:0001508,GO:0005622,GO:0005886,GO:0006811,GO:0008104,GO:0016324,GO:0016328,GO:0035556,GO:0051018,GO:0060306,GO:0071320,GO:1901381,GO:1902261	action potential|intracellular|plasma membrane|ion transport|protein localization|apical plasma membrane|lateral plasma membrane|intracellular signal transduction|protein kinase A binding|regulation of membrane repolarization|cellular response to cAMP|positive regulation of potassium ion transmembrane transport|positive regulation of delayed rectifier potassium channel activity
AKAP8	9.68026	8.75929	9.98719	9.05338	GeneID:10270,Genbank:NM_005858.3,HGNC:HGNC:378,MIM:604692	A-kinase anchoring protein 8	GO:0000278,GO:0000793,GO:0001939,GO:0003690,GO:0003723,GO:0005634,GO:0005654,GO:0005730,GO:0005739,GO:0005794,GO:0006351,GO:0006355,GO:0007076,GO:0007165,GO:0008270,GO:0015031,GO:0016020,GO:0016363,GO:0031065,GO:0032720,GO:0033127,GO:0034237,GO:0042826,GO:0044839,GO:0045087,GO:0051059,GO:0071222,GO:0071380	mitotic cell cycle|condensed chromosome|female pronucleus|double-stranded DNA binding|RNA binding|nucleus|nucleoplasm|nucleolus|mitochondrion|Golgi apparatus|transcription, DNA-templated|regulation of transcription, DNA-templated|mitotic chromosome condensation|signal transduction|zinc ion binding|protein transport|membrane|nuclear matrix|positive regulation of histone deacetylation|negative regu…
AKAP8L	13.7	17.4044	20.3537	20.4124	GeneID:26993,Genbank:NM_001291478.1,HGNC:HGNC:29857,MIM:609475	A-kinase anchoring protein 8 like	GO:0000785,GO:0003677,GO:0003723,GO:0005521,GO:0005634,GO:0005737,GO:0006351,GO:0006397,GO:0007076,GO:0008380,GO:0010793,GO:0016363,GO:0016605,GO:0016607,GO:0017151,GO:0030529,GO:0031065,GO:0033127,GO:0034237,GO:0042826,GO:0044839,GO:0045944,GO:0046872,GO:0051081	chromatin|DNA binding|RNA binding|lamin binding|nucleus|cytoplasm|transcription, DNA-templated|mRNA processing|mitotic chromosome condensation|RNA splicing|regulation of mRNA export from nucleus|nuclear matrix|PML body|nuclear speck|DEAD/H-box RNA helicase binding|intracellular ribonucleoprotein complex|positive regulation of histone deacetylation|regulation of histone phosphorylation|protein kin…
AKAP9	2.87586	4.00551	3.82543	3.49098	GeneID:10142,Genbank:XM_017011642.2,HGNC:HGNC:379,MIM:604001	A-kinase anchoring protein 9
AKIP1	4.50247	4.58638	4.20399	4.74355	GeneID:56672,Genbank:XM_017018012.2,HGNC:HGNC:1170,MIM:609191	A-kinase interacting protein 1	GO:0005654,GO:0034446,GO:1901222	nucleoplasm|substrate adhesion-dependent cell spreading|regulation of NIK/NF-kappaB signaling
AKIRIN1	52.9219	52.8063	53.7715	52.6215	GeneID:79647,Genbank:NM_024595.2,HGNC:HGNC:25744,MIM:615164	akirin 1	GO:0005634,GO:0005654,GO:0031965	nucleus|nucleoplasm|nuclear membrane
AKIRIN2	35.7739	39.3166	39.1643	39.9759	GeneID:55122,Genbank:NM_018064.3,HGNC:HGNC:21407,MIM:615165	akirin 2	GO:0000122,GO:0005634,GO:0005654,GO:0006351,GO:0008284,GO:0009790,GO:0010950,GO:0017053,GO:0019899,GO:0032496,GO:0032755,GO:0045087,GO:0045944	negative regulation of transcription from RNA polymerase II promoter|nucleus|nucleoplasm|transcription, DNA-templated|positive regulation of cell proliferation|embryo development|positive regulation of endopeptidase activity|transcriptional repressor complex|enzyme binding|response to lipopolysaccharide|positive regulation of interleukin-6 production|innate immune response|positive regulation of …
AKNA	1.19029	1.60599	1.31182	1.40107	GeneID:80709,Genbank:XM_005252244.2,HGNC:HGNC:24108,MIM:605729	AT-hook transcription factor	GO:0000978,GO:0001077,GO:0001650,GO:0005654,GO:0005813,GO:0005829,GO:0016020,GO:0043231,GO:0045944	RNA polymerase II proximal promoter sequence-specific DNA binding|transcriptional activator activity, RNA polymerase II proximal promoter sequence-specific DNA binding|fibrillar center|nucleoplasm|centrosome|cytosol|membrane|intracellular membrane-bounded organelle|positive regulation of transcription from RNA polymerase II promoter
AKNAD1	0.0100687	0	0	0	GeneID:254268,Genbank:NM_152763.4,HGNC:HGNC:28398	AKNA domain containing 1
AKR1A1	22.3962	31.4197	26.2877	25.3254	GeneID:10327,Genbank:XM_011540492.2,HGNC:HGNC:380,MIM:103830	aldo-keto reductase family 1 member A1	GO:0004032,GO:0004033,GO:0005615,GO:0005829,GO:0006006,GO:0006081,GO:0009055,GO:0016324,GO:0019640,GO:0019853,GO:0042840,GO:0046185,GO:0047939,GO:0070062,GO:1901687	alditol:NADP+ 1-oxidoreductase activity|aldo-keto reductase (NADP) activity|extracellular space|cytosol|glucose metabolic process|cellular aldehyde metabolic process|electron transfer activity|apical plasma membrane|glucuronate catabolic process to xylulose 5-phosphate|L-ascorbic acid biosynthetic process|D-glucuronate catabolic process|aldehyde catabolic process|L-glucuronate reductase activity|…	hsa00010,hsa00040,hsa00561	Glycolysis / Gluconeogenesis|Pentose and glucuronate interconversions|Glycerolipid metabolism
AKR1B1	18.0244	18.561	22.4515	21.6169	GeneID:231,Genbank:NM_001346142.1,HGNC:HGNC:381,MIM:103880	aldo-keto reductase family 1 member B	GO:0001894,GO:0003091,GO:0004032,GO:0004033,GO:0005615,GO:0005654,GO:0005829,GO:0005975,GO:0006061,GO:0006700,GO:0006950,GO:0009055,GO:0009414,GO:0018931,GO:0031098,GO:0032838,GO:0033010,GO:0035809,GO:0042415,GO:0042629,GO:0043066,GO:0043220,GO:0043795,GO:0044597,GO:0044598,GO:0046370,GO:0046427,GO:0048471,GO:0048661,GO:0060135,GO:0070062,GO:0072061,GO:0097066,GO:0097238,GO:0097454,GO:1901653	tissue homeostasis|renal water homeostasis|alditol:NADP+ 1-oxidoreductase activity|aldo-keto reductase (NADP) activity|extracellular space|nucleoplasm|cytosol|carbohydrate metabolic process|sorbitol biosynthetic process|C21-steroid hormone biosynthetic process|response to stress|electron transfer activity|response to water deprivation|naphthalene metabolic process|stress-activated protein kinase …	hsa00040,hsa00051,hsa00052,hsa00561,hsa00790	Pentose and glucuronate interconversions|Fructose and mannose metabolism|Galactose metabolism|Glycerolipid metabolism|Folate biosynthesis
AKR1B10	0.0651442	0	0.0160642	0.0308615	GeneID:57016,Genbank:NM_020299.4,HGNC:HGNC:382,MIM:604707	aldo-keto reductase family 1 member B10	GO:0001523,GO:0001758,GO:0004033,GO:0005764,GO:0005829,GO:0006081,GO:0007586,GO:0008202,GO:0016488,GO:0044597,GO:0044598,GO:0045550,GO:0047718,GO:0070062	retinoid metabolic process|retinal dehydrogenase activity|aldo-keto reductase (NADP) activity|lysosome|cytosol|cellular aldehyde metabolic process|digestion|steroid metabolic process|farnesol catabolic process|daunorubicin metabolic process|doxorubicin metabolic process|geranylgeranyl reductase activity|indanol dehydrogenase activity|extracellular exosome	hsa00040,hsa00051,hsa00052,hsa00561,hsa00790	Pentose and glucuronate interconversions|Fructose and mannose metabolism|Galactose metabolism|Glycerolipid metabolism|Folate biosynthesis
AKR1B15	0	0	0	0	GeneID:441282,Genbank:NM_001080538.2,HGNC:HGNC:37281,MIM:616336	aldo-keto reductase family 1 member B15	GO:0004303,GO:0005739,GO:0005759,GO:0005829,GO:0006703,GO:0016616	estradiol 17-beta-dehydrogenase activity|mitochondrion|mitochondrial matrix|cytosol|estrogen biosynthetic process|oxidoreductase activity, acting on the CH-OH group of donors, NAD or NADP as acceptor
AKR1C1	0.135182	0.186264	0.413918	0.455996	GeneID:1645,Genbank:NM_001353.5,HGNC:HGNC:384,MIM:600449	aldo-keto reductase family 1 member C1	GO:0001523,GO:0004032,GO:0004033,GO:0005829,GO:0006805,GO:0007586,GO:0008206,GO:0015721,GO:0016655,GO:0018636,GO:0030299,GO:0030855,GO:0031406,GO:0032052,GO:0042448,GO:0042574,GO:0042632,GO:0044597,GO:0044598,GO:0046683,GO:0047006,GO:0047042,GO:0047086,GO:0047115,GO:0047718,GO:0051260,GO:0055114,GO:0070062,GO:0071395	retinoid metabolic process|alditol:NADP+ 1-oxidoreductase activity|aldo-keto reductase (NADP) activity|cytosol|xenobiotic metabolic process|digestion|bile acid metabolic process|bile acid and bile salt transport|oxidoreductase activity, acting on NAD(P)H, quinone or similar compound as acceptor|phenanthrene 9,10-monooxygenase activity|intestinal cholesterol absorption|epithelial cell differentiat…	hsa00140,hsa00980	Steroid hormone biosynthesis|Metabolism of xenobiotics by cytochrome P450
AKR1C2	0.074401	0.209454	0.283275	0.296405	GeneID:1646,Genbank:NM_205845.2,HGNC:HGNC:385,MIM:600450	aldo-keto reductase family 1 member C2	GO:0004032,GO:0005737,GO:0006693,GO:0007186,GO:0007586,GO:0008202,GO:0008284,GO:0016655,GO:0018636,GO:0030855,GO:0031406,GO:0032052,GO:0042448,GO:0044597,GO:0044598,GO:0047086,GO:0047115,GO:0051897,GO:0055114,GO:0071395,GO:0071799	alditol:NADP+ 1-oxidoreductase activity|cytoplasm|prostaglandin metabolic process|G-protein coupled receptor signaling pathway|digestion|steroid metabolic process|positive regulation of cell proliferation|oxidoreductase activity, acting on NAD(P)H, quinone or similar compound as acceptor|phenanthrene 9,10-monooxygenase activity|epithelial cell differentiation|carboxylic acid binding|bile acid bin…	hsa00140,hsa05204	Steroid hormone biosynthesis|Chemical carcinogenesis
AKR1C3	0.237555	0.277184	0.563103	0.453858	GeneID:8644,Genbank:NM_001253908.1,HGNC:HGNC:386,MIM:603966	aldo-keto reductase family 1 member C3			hsa00140,hsa00590,hsa00790,hsa04913	Steroid hormone biosynthesis|Arachidonic acid metabolism|Folate biosynthesis|Ovarian steroidogenesis
AKR1C4	0	0	0	0	GeneID:1109,Genbank:NM_001818.3,HGNC:HGNC:387,MIM:600451	aldo-keto reductase family 1 member C4	GO:0001523,GO:0001758,GO:0004033,GO:0005737,GO:0005829,GO:0006699,GO:0008202,GO:0008209,GO:0009055,GO:0015125,GO:0015721,GO:0016655,GO:0044597,GO:0044598,GO:0047023,GO:0047743,GO:0070062,GO:0071395	retinoid metabolic process|retinal dehydrogenase activity|aldo-keto reductase (NADP) activity|cytoplasm|cytosol|bile acid biosynthetic process|steroid metabolic process|androgen metabolic process|electron transfer activity|bile acid transmembrane transporter activity|bile acid and bile salt transport|oxidoreductase activity, acting on NAD(P)H, quinone or similar compound as acceptor|daunorubicin …	hsa00120,hsa00140	Primary bile acid biosynthesis|Steroid hormone biosynthesis
AKR1D1	0	0	0	0	GeneID:6718,Genbank:NM_005989.3,HGNC:HGNC:388,MIM:604741	aldo-keto reductase family 1 member D1	GO:0004033,GO:0005496,GO:0005829,GO:0006699,GO:0006707,GO:0007586,GO:0008207,GO:0008209,GO:0030573,GO:0047787,GO:0055114,GO:0070062	aldo-keto reductase (NADP) activity|steroid binding|cytosol|bile acid biosynthetic process|cholesterol catabolic process|digestion|C21-steroid hormone metabolic process|androgen metabolic process|bile acid catabolic process|delta4-3-oxosteroid 5beta-reductase activity|oxidation-reduction process|extracellular exosome	hsa00120,hsa00140	Primary bile acid biosynthesis|Steroid hormone biosynthesis
AKR1E2	0	0	0	0.00827734	GeneID:83592,Genbank:XM_024448226.1,HGNC:HGNC:23437,MIM:617451	aldo-keto reductase family 1 member E2	GO:0005654,GO:0005794,GO:0005829,GO:0016491,GO:0050571,GO:0055114,GO:0070062	nucleoplasm|Golgi apparatus|cytosol|oxidoreductase activity|1,5-anhydro-D-fructose reductase activity|oxidation-reduction process|extracellular exosome
AKR7A2	15.1975	22.0318	23.942	22.4921	GeneID:8574,Genbank:NM_001320979.1,HGNC:HGNC:389,MIM:603418	aldo-keto reductase family 7 member A2	GO:0004032,GO:0004033,GO:0005794,GO:0005829,GO:0005975,GO:0006081,GO:0006805,GO:0009055,GO:0019119,GO:0044597,GO:0044598,GO:0070062	alditol:NADP+ 1-oxidoreductase activity|aldo-keto reductase (NADP) activity|Golgi apparatus|cytosol|carbohydrate metabolic process|cellular aldehyde metabolic process|xenobiotic metabolic process|electron transfer activity|phenanthrene-9,10-epoxide hydrolase activity|daunorubicin metabolic process|doxorubicin metabolic process|extracellular exosome	hsa00980	Metabolism of xenobiotics by cytochrome P450
AKR7A3	0.33147	0.347635	0.283134	0.21961	GeneID:22977,Genbank:XM_011541046.3,HGNC:HGNC:390,MIM:608477	aldo-keto reductase family 7 member A3	GO:0004033,GO:0005829,GO:0006081,GO:0006805,GO:0009055,GO:0042802,GO:0070062	aldo-keto reductase (NADP) activity|cytosol|cellular aldehyde metabolic process|xenobiotic metabolic process|electron transfer activity|identical protein binding|extracellular exosome	hsa00980	Metabolism of xenobiotics by cytochrome P450
AKR7L	0.364312	0.254688	0.321352	0.278034	GeneID:246181,Genbank:NM_001348421.1,HGNC:HGNC:24056,MIM:608478	aldo-keto reductase family 7 like (gene/pseudogene)	GO:0004033,GO:0005829,GO:0006805,GO:0070062	aldo-keto reductase (NADP) activity|cytosol|xenobiotic metabolic process|extracellular exosome
AKT1	24.1731	24.2825	23.1694	25.5795	GeneID:207,Genbank:NM_001014431.1,HGNC:HGNC:391,MIM:164730	AKT serine/threonine kinase 1			hsa01521,hsa01522,hsa01524,hsa04010,hsa04012,hsa04014,hsa04015,hsa04022,hsa04024,hsa04062,hsa04066,hsa04068,hsa04071,hsa04072,hsa04140,hsa04150,hsa04151,hsa04152,hsa04210,hsa04211,hsa04213,hsa04218,hsa04261,hsa04370,hsa04371,hsa04380,hsa04510,hsa04550,hsa04611,hsa04620,hsa04625,hsa04630,hsa04660,hsa04662,hsa04664,hsa04666,hsa04668,hsa04722,hsa04725,hsa04728,hsa04910,hsa04914,hsa04915,hsa04917,hsa…	EGFR tyrosine kinase inhibitor resistance|Endocrine resistance|Platinum drug resistance|MAPK signaling pathway|ErbB signaling pathway|Ras signaling pathway|Rap1 signaling pathway|cGMP-PKG signaling pathway|cAMP signaling pathway|Chemokine signaling pathway|HIF-1 signaling pathway|FoxO signaling pathway|Sphingolipid signaling pathway|Phospholipase D signaling pathway|Autophagy - animal|mTOR signal…
AKT1S1	33.944	39.9935	36.6651	37.1518	GeneID:84335,Genbank:NM_001278160.1,HGNC:HGNC:28426,MIM:610221	AKT1 substrate 1	GO:0005654,GO:0005737,GO:0005829,GO:0006469,GO:0032007,GO:0038202,GO:0042981,GO:0043234,GO:0043491,GO:0043523,GO:0045792,GO:0048011,GO:1900034	nucleoplasm|cytoplasm|cytosol|negative regulation of protein kinase activity|negative regulation of TOR signaling|TORC1 signaling|regulation of apoptotic process|protein complex|protein kinase B signaling|regulation of neuron apoptotic process|negative regulation of cell size|neurotrophin TRK receptor signaling pathway|regulation of cellular response to heat	hsa04140,hsa04150,hsa04152,hsa04211,hsa04213,hsa04714	Autophagy - animal|mTOR signaling pathway|AMPK signaling pathway|Longevity regulating pathway|Longevity regulating pathway - multiple species|Thermogenesis
AKT2	18.6124	21.3918	21.5899	21.225	GeneID:208,Genbank:NM_001243028.2,HGNC:HGNC:392,MIM:164731	AKT serine/threonine kinase 2			hsa01521,hsa01522,hsa01524,hsa04010,hsa04012,hsa04014,hsa04015,hsa04022,hsa04024,hsa04062,hsa04066,hsa04068,hsa04071,hsa04072,hsa04140,hsa04150,hsa04151,hsa04152,hsa04210,hsa04211,hsa04213,hsa04218,hsa04261,hsa04370,hsa04371,hsa04380,hsa04510,hsa04550,hsa04611,hsa04620,hsa04625,hsa04630,hsa04660,hsa04662,hsa04664,hsa04666,hsa04668,hsa04722,hsa04725,hsa04728,hsa04910,hsa04914,hsa04915,hsa04917,hsa…	EGFR tyrosine kinase inhibitor resistance|Endocrine resistance|Platinum drug resistance|MAPK signaling pathway|ErbB signaling pathway|Ras signaling pathway|Rap1 signaling pathway|cGMP-PKG signaling pathway|cAMP signaling pathway|Chemokine signaling pathway|HIF-1 signaling pathway|FoxO signaling pathway|Sphingolipid signaling pathway|Phospholipase D signaling pathway|Autophagy - animal|mTOR signal…
AKT3	9.29057	9.72057	9.9864	9.6405	GeneID:10000,Genbank:NM_181690.2,HGNC:HGNC:393,MIM:611223	AKT serine/threonine kinase 3	GO:0000002,GO:0004672,GO:0004674,GO:0005524,GO:0005622,GO:0005634,GO:0005737,GO:0005886,GO:0007165,GO:0010765,GO:0018105,GO:0018107,GO:0032008,GO:0032869,GO:0045793,GO:0048854,GO:0048873	mitochondrial genome maintenance|protein kinase activity|protein serine/threonine kinase activity|ATP binding|intracellular|nucleus|cytoplasm|plasma membrane|signal transduction|positive regulation of sodium ion transport|peptidyl-serine phosphorylation|peptidyl-threonine phosphorylation|positive regulation of TOR signaling|cellular response to insulin stimulus|positive regulation of cell size|br…	hsa01521,hsa01522,hsa01524,hsa04010,hsa04012,hsa04014,hsa04015,hsa04022,hsa04024,hsa04062,hsa04066,hsa04068,hsa04071,hsa04072,hsa04140,hsa04150,hsa04151,hsa04152,hsa04210,hsa04211,hsa04213,hsa04218,hsa04261,hsa04370,hsa04371,hsa04380,hsa04510,hsa04550,hsa04611,hsa04620,hsa04625,hsa04630,hsa04660,hsa04662,hsa04664,hsa04666,hsa04668,hsa04722,hsa04725,hsa04728,hsa04910,hsa04914,hsa04915,hsa04917,hsa…	EGFR tyrosine kinase inhibitor resistance|Endocrine resistance|Platinum drug resistance|MAPK signaling pathway|ErbB signaling pathway|Ras signaling pathway|Rap1 signaling pathway|cGMP-PKG signaling pathway|cAMP signaling pathway|Chemokine signaling pathway|HIF-1 signaling pathway|FoxO signaling pathway|Sphingolipid signaling pathway|Phospholipase D signaling pathway|Autophagy - animal|mTOR signal…
AKTIP	3.13312	3.71974	3.23053	2.96262	GeneID:64400,Genbank:XM_005256098.5,HGNC:HGNC:16710,MIM:608483	AKT interacting protein	GO:0001934,GO:0005829,GO:0005886,GO:0006915,GO:0007032,GO:0007040,GO:0008333,GO:0015031,GO:0031625,GO:0032092,GO:0045022,GO:0061630,GO:0070695	positive regulation of protein phosphorylation|cytosol|plasma membrane|apoptotic process|endosome organization|lysosome organization|endosome to lysosome transport|protein transport|ubiquitin protein ligase binding|positive regulation of protein binding|early endosome to late endosome transport|ubiquitin protein ligase activity|FHF complex
ALAD	5.70108	8.19348	6.26445	6.28981	GeneID:210,Genbank:NM_000031.5,HGNC:HGNC:395,MIM:125270	aminolevulinate dehydratase			hsa00860	Porphyrin and chlorophyll metabolism
ALAS1	9.32296	10.872	9.74225	11.2115	GeneID:211,Genbank:NM_000688.5,HGNC:HGNC:396,MIM:125290	5'-aminolevulinate synthase 1	GO:0003870,GO:0005654,GO:0005739,GO:0005759,GO:0005829,GO:0006782,GO:0006783,GO:0007005,GO:0019216,GO:0030170,GO:0042802	5-aminolevulinate synthase activity|nucleoplasm|mitochondrion|mitochondrial matrix|cytosol|protoporphyrinogen IX biosynthetic process|heme biosynthetic process|mitochondrion organization|regulation of lipid metabolic process|pyridoxal phosphate binding|identical protein binding	hsa00260,hsa00860	Glycine, serine and threonine metabolism|Porphyrin and chlorophyll metabolism
ALAS2	0	0	0	0	GeneID:212,Genbank:NM_001037967.3,HGNC:HGNC:397,MIM:301300	5'-aminolevulinate synthase 2	GO:0001666,GO:0003870,GO:0005739,GO:0005743,GO:0005759,GO:0006782,GO:0006783,GO:0006879,GO:0016594,GO:0030170,GO:0030218,GO:0032364,GO:0042541,GO:0050662	response to hypoxia|5-aminolevulinate synthase activity|mitochondrion|mitochondrial inner membrane|mitochondrial matrix|protoporphyrinogen IX biosynthetic process|heme biosynthetic process|cellular iron ion homeostasis|glycine binding|pyridoxal phosphate binding|erythrocyte differentiation|oxygen homeostasis|hemoglobin biosynthetic process|coenzyme binding	hsa00260,hsa00860	Glycine, serine and threonine metabolism|Porphyrin and chlorophyll metabolism
ALB	0.0194644	0	0.059521	0	GeneID:213,Genbank:NM_000477.6,HGNC:HGNC:399,MIM:103600	albumin			hsa04918	Thyroid hormone synthesis
ALCAM	15.0625	14.5225	16.3886	17.0557	GeneID:214,Genbank:NM_001627.3,HGNC:HGNC:400,MIM:601662	activated leukocyte cell adhesion molecule	GO:0001772,GO:0002250,GO:0005102,GO:0005887,GO:0005925,GO:0007155,GO:0007157,GO:0007165,GO:0008045,GO:0009897,GO:0030424,GO:0030425,GO:0031226,GO:0031290,GO:0042802,GO:0043025,GO:0048846,GO:0070062,GO:1990138	immunological synapse|adaptive immune response|receptor binding|integral component of plasma membrane|focal adhesion|cell adhesion|heterophilic cell-cell adhesion via plasma membrane cell adhesion molecules|signal transduction|motor neuron axon guidance|external side of plasma membrane|axon|dendrite|intrinsic component of plasma membrane|retinal ganglion cell axon guidance|identical protein bindi…	hsa04514	Cell adhesion molecules (CAMs)
ALDH16A1	10.1695	13.8902	14.8679	14.2088	GeneID:126133,Genbank:NM_153329.3,HGNC:HGNC:28114,MIM:613358	aldehyde dehydrogenase 16 family member A1	GO:0004029,GO:0016020,GO:0070062	aldehyde dehydrogenase (NAD) activity|membrane|extracellular exosome
ALDH18A1	42.783	30.1527	29.23	32.726	GeneID:5832,Genbank:NM_001323419.1,HGNC:HGNC:9722,MIM:138250	aldehyde dehydrogenase 18 family member A1	GO:0003723,GO:0004349,GO:0004350,GO:0005524,GO:0005739,GO:0005743,GO:0005829,GO:0006536,GO:0006561,GO:0006592,GO:0008652,GO:0017084,GO:0019240,GO:0042802,GO:0055129	RNA binding|glutamate 5-kinase activity|glutamate-5-semialdehyde dehydrogenase activity|ATP binding|mitochondrion|mitochondrial inner membrane|cytosol|glutamate metabolic process|proline biosynthetic process|ornithine biosynthetic process|cellular amino acid biosynthetic process|delta1-pyrroline-5-carboxylate synthetase activity|citrulline biosynthetic process|identical protein binding|L-proline …	hsa00330	Arginine and proline metabolism
ALDH1A1	0.017756	0.0526811	0	0.0844544	GeneID:216,Genbank:NM_000689.4,HGNC:HGNC:402,MIM:100640	aldehyde dehydrogenase 1 family member A1			hsa00830	Retinol metabolism
ALDH1A2	3.42583	1.4592	1.61111	1.70932	GeneID:8854,Genbank:NM_170696.2,HGNC:HGNC:15472,MIM:603687	aldehyde dehydrogenase 1 family member A2			hsa00830	Retinol metabolism
ALDH1A3	3.22648	4.1556	3.43065	3.81338	GeneID:220,Genbank:NM_000693.3,HGNC:HGNC:409,MIM:600463	aldehyde dehydrogenase 1 family member A3	GO:0001758,GO:0002072,GO:0002138,GO:0004029,GO:0004030,GO:0005634,GO:0005737,GO:0005829,GO:0005886,GO:0007626,GO:0021768,GO:0031076,GO:0042472,GO:0042572,GO:0042573,GO:0042574,GO:0042803,GO:0043065,GO:0048048,GO:0050885,GO:0051289,GO:0060013,GO:0060166,GO:0060324,GO:0070062,GO:0070324,GO:0070384,GO:0070403	retinal dehydrogenase activity|optic cup morphogenesis involved in camera-type eye development|retinoic acid biosynthetic process|aldehyde dehydrogenase (NAD) activity|aldehyde dehydrogenase [NAD(P)+] activity|nucleus|cytoplasm|cytosol|plasma membrane|locomotory behavior|nucleus accumbens development|embryonic camera-type eye development|inner ear morphogenesis|retinol metabolic process|retinoic …	hsa00010,hsa00340,hsa00350,hsa00360,hsa00410,hsa00980,hsa00982,hsa05204	Glycolysis / Gluconeogenesis|Histidine metabolism|Tyrosine metabolism|Phenylalanine metabolism|beta-Alanine metabolism|Metabolism of xenobiotics by cytochrome P450|Drug metabolism - cytochrome P450|Chemical carcinogenesis
ALDH1B1	13.7961	10.6879	7.39351	6.9266	GeneID:219,Genbank:NM_000692.4,HGNC:HGNC:407,MIM:100670	aldehyde dehydrogenase 1 family member B1	GO:0004029,GO:0005654,GO:0005739,GO:0005759,GO:0005975,GO:0006068,GO:0006069,GO:0043231,GO:0051287	aldehyde dehydrogenase (NAD) activity|nucleoplasm|mitochondrion|mitochondrial matrix|carbohydrate metabolic process|ethanol catabolic process|ethanol oxidation|intracellular membrane-bounded organelle|NAD binding	hsa00010,hsa00053,hsa00071,hsa00280,hsa00310,hsa00330,hsa00340,hsa00380,hsa00410,hsa00561,hsa00620	Glycolysis / Gluconeogenesis|Ascorbate and aldarate metabolism|Fatty acid degradation|Valine, leucine and isoleucine degradation|Lysine degradation|Arginine and proline metabolism|Histidine metabolism|Tryptophan metabolism|beta-Alanine metabolism|Glycerolipid metabolism|Pyruvate metabolism
ALDH1L1	0.0558645	0.101918	0.0622757	0.0214051	GeneID:10840,Genbank:NM_001270364.1,HGNC:HGNC:3978,MIM:600249	aldehyde dehydrogenase 1 family member L1	GO:0003824,GO:0004029,GO:0005739,GO:0005829,GO:0006730,GO:0009058,GO:0009258,GO:0016155,GO:0016742,GO:0046655,GO:0070062	catalytic activity|aldehyde dehydrogenase (NAD) activity|mitochondrion|cytosol|one-carbon metabolic process|biosynthetic process|10-formyltetrahydrofolate catabolic process|formyltetrahydrofolate dehydrogenase activity|hydroxymethyl-, formyl- and related transferase activity|folic acid metabolic process|extracellular exosome	hsa00670	One carbon pool by folate
ALDH1L2	0.471698	1.17215	1.06814	1.03985	GeneID:160428,Genbank:XM_017018889.1,HGNC:HGNC:26777,MIM:613584	aldehyde dehydrogenase 1 family member L2	GO:0004029,GO:0005634,GO:0005739,GO:0005759,GO:0006730,GO:0009058,GO:0009258,GO:0016155,GO:0016742,GO:0046655,GO:0070062	aldehyde dehydrogenase (NAD) activity|nucleus|mitochondrion|mitochondrial matrix|one-carbon metabolic process|biosynthetic process|10-formyltetrahydrofolate catabolic process|formyltetrahydrofolate dehydrogenase activity|hydroxymethyl-, formyl- and related transferase activity|folic acid metabolic process|extracellular exosome	hsa00670	One carbon pool by folate
ALDH2	16.384	16.6565	17.9317	16.6614	GeneID:217,Genbank:NM_000690.3,HGNC:HGNC:404,MIM:100650	aldehyde dehydrogenase 2 family member			hsa00010,hsa00053,hsa00071,hsa00280,hsa00310,hsa00330,hsa00340,hsa00380,hsa00410,hsa00561,hsa00620	Glycolysis / Gluconeogenesis|Ascorbate and aldarate metabolism|Fatty acid degradation|Valine, leucine and isoleucine degradation|Lysine degradation|Arginine and proline metabolism|Histidine metabolism|Tryptophan metabolism|beta-Alanine metabolism|Glycerolipid metabolism|Pyruvate metabolism
ALDH3A1	0.130232	0.154058	0.141586	0.100083	GeneID:218,Genbank:NM_001330150.1,HGNC:HGNC:405,MIM:100660	aldehyde dehydrogenase 3 family member A1	GO:0004028,GO:0004029,GO:0004030,GO:0005615,GO:0005783,GO:0005829,GO:0005886,GO:0006081,GO:0006805,GO:0008106,GO:0016021,GO:0018479,GO:0055114	3-chloroallyl aldehyde dehydrogenase activity|aldehyde dehydrogenase (NAD) activity|aldehyde dehydrogenase [NAD(P)+] activity|extracellular space|endoplasmic reticulum|cytosol|plasma membrane|cellular aldehyde metabolic process|xenobiotic metabolic process|alcohol dehydrogenase (NADP+) activity|integral component of membrane|benzaldehyde dehydrogenase (NAD+) activity|oxidation-reduction process	hsa00010,hsa00340,hsa00350,hsa00360,hsa00410,hsa00980,hsa00982,hsa05204	Glycolysis / Gluconeogenesis|Histidine metabolism|Tyrosine metabolism|Phenylalanine metabolism|beta-Alanine metabolism|Metabolism of xenobiotics by cytochrome P450|Drug metabolism - cytochrome P450|Chemical carcinogenesis
ALDH3A2	11.0417	9.86208	8.72346	9.10025	GeneID:224,Genbank:XM_011523733.2,HGNC:HGNC:403,MIM:609523	aldehyde dehydrogenase 3 family member A2	GO:0001561,GO:0004029,GO:0004030,GO:0005743,GO:0005777,GO:0005778,GO:0005789,GO:0006081,GO:0006714,GO:0007417,GO:0007422,GO:0008544,GO:0016021,GO:0030148,GO:0033306,GO:0043231,GO:0046577,GO:0050061,GO:0052814,GO:0055114,GO:0070062	fatty acid alpha-oxidation|aldehyde dehydrogenase (NAD) activity|aldehyde dehydrogenase [NAD(P)+] activity|mitochondrial inner membrane|peroxisome|peroxisomal membrane|endoplasmic reticulum membrane|cellular aldehyde metabolic process|sesquiterpenoid metabolic process|central nervous system development|peripheral nervous system development|epidermis development|integral component of membrane|sphi…	hsa00010,hsa00053,hsa00071,hsa00280,hsa00310,hsa00330,hsa00340,hsa00380,hsa00410,hsa00561,hsa00620	Glycolysis / Gluconeogenesis|Ascorbate and aldarate metabolism|Fatty acid degradation|Valine, leucine and isoleucine degradation|Lysine degradation|Arginine and proline metabolism|Histidine metabolism|Tryptophan metabolism|beta-Alanine metabolism|Glycerolipid metabolism|Pyruvate metabolism
ALDH3B1	0.331277	0.422563	0.280368	0.460677	GeneID:221,Genbank:NM_001161473.2,HGNC:HGNC:410,MIM:600466	aldehyde dehydrogenase 3 family member B1	GO:0004028,GO:0004029,GO:0004030,GO:0005737,GO:0005829,GO:0005886,GO:0006066,GO:0006068,GO:0006629,GO:0030148,GO:0030667,GO:0031982,GO:0034599,GO:0035579,GO:0043312,GO:0046185,GO:0055114,GO:0070062	3-chloroallyl aldehyde dehydrogenase activity|aldehyde dehydrogenase (NAD) activity|aldehyde dehydrogenase [NAD(P)+] activity|cytoplasm|cytosol|plasma membrane|alcohol metabolic process|ethanol catabolic process|lipid metabolic process|sphingolipid biosynthetic process|secretory granule membrane|vesicle|cellular response to oxidative stress|specific granule membrane|neutrophil degranulation|aldeh…	hsa00010,hsa00340,hsa00350,hsa00360,hsa00410,hsa00980,hsa00982,hsa05204	Glycolysis / Gluconeogenesis|Histidine metabolism|Tyrosine metabolism|Phenylalanine metabolism|beta-Alanine metabolism|Metabolism of xenobiotics by cytochrome P450|Drug metabolism - cytochrome P450|Chemical carcinogenesis
ALDH3B2	0.0176003	0	0	0	GeneID:222,Genbank:NM_001031615.2,HGNC:HGNC:411,MIM:601917	aldehyde dehydrogenase 3 family member B2	GO:0004028,GO:0004030,GO:0005811,GO:0006066,GO:0006068,GO:0006629,GO:0030148	3-chloroallyl aldehyde dehydrogenase activity|aldehyde dehydrogenase [NAD(P)+] activity|lipid droplet|alcohol metabolic process|ethanol catabolic process|lipid metabolic process|sphingolipid biosynthetic process	hsa00010,hsa00340,hsa00350,hsa00360,hsa00410,hsa00980,hsa00982,hsa05204	Glycolysis / Gluconeogenesis|Histidine metabolism|Tyrosine metabolism|Phenylalanine metabolism|beta-Alanine metabolism|Metabolism of xenobiotics by cytochrome P450|Drug metabolism - cytochrome P450|Chemical carcinogenesis
ALDH4A1	2.34684	3.16044	3.15993	3.32701	GeneID:8659,Genbank:NM_001319218.1,HGNC:HGNC:406,MIM:606811	aldehyde dehydrogenase 4 family member A1	GO:0003842,GO:0004029,GO:0005759,GO:0006560,GO:0006562,GO:0009055,GO:0010133,GO:0019470,GO:0042802,GO:0046487	1-pyrroline-5-carboxylate dehydrogenase activity|aldehyde dehydrogenase (NAD) activity|mitochondrial matrix|proline metabolic process|proline catabolic process|electron transfer activity|proline catabolic process to glutamate|4-hydroxyproline catabolic process|identical protein binding|glyoxylate metabolic process	hsa00250,hsa00330	Alanine, aspartate and glutamate metabolism|Arginine and proline metabolism
ALDH5A1	8.35317	9.69925	9.06945	9.12114	GeneID:7915,Genbank:NM_170740.1,HGNC:HGNC:408,MIM:610045	aldehyde dehydrogenase 5 family member A1	GO:0004777,GO:0005739,GO:0005759,GO:0006006,GO:0006083,GO:0006105,GO:0006536,GO:0006540,GO:0006541,GO:0006650,GO:0006678,GO:0006681,GO:0006749,GO:0007417,GO:0009013,GO:0009450,GO:0009791,GO:0022904,GO:0042135,GO:0042803,GO:0046459,GO:0051287,GO:0051289	succinate-semialdehyde dehydrogenase (NAD+) activity|mitochondrion|mitochondrial matrix|glucose metabolic process|acetate metabolic process|succinate metabolic process|glutamate metabolic process|glutamate decarboxylation to succinate|glutamine metabolic process|glycerophospholipid metabolic process|glucosylceramide metabolic process|galactosylceramide metabolic process|glutathione metabolic proc…	hsa00250,hsa00650	Alanine, aspartate and glutamate metabolism|Butanoate metabolism
ALDH6A1	3.93535	5.50912	4.94034	5.27866	GeneID:4329,Genbank:NM_001278593.1,HGNC:HGNC:7179,MIM:603178	aldehyde dehydrogenase 6 family member A1	GO:0000062,GO:0003723,GO:0004491,GO:0005654,GO:0005739,GO:0005759,GO:0006210,GO:0006573,GO:0006574,GO:0009083,GO:0018478,GO:0019859,GO:0050873,GO:0070062	fatty-acyl-CoA binding|RNA binding|methylmalonate-semialdehyde dehydrogenase (acylating) activity|nucleoplasm|mitochondrion|mitochondrial matrix|thymine catabolic process|valine metabolic process|valine catabolic process|branched-chain amino acid catabolic process|malonate-semialdehyde dehydrogenase (acetylating) activity|thymine metabolic process|brown fat cell differentiation|extracellular exos…	hsa00280,hsa00410,hsa00562,hsa00640	Valine, leucine and isoleucine degradation|beta-Alanine metabolism|Inositol phosphate metabolism|Propanoate metabolism
ALDH7A1	14.3216	22.1205	18.0736	19.8436	GeneID:501,Genbank:NM_001202404.1,HGNC:HGNC:877,MIM:107323	aldehyde dehydrogenase 7 family member A1	GO:0004029,GO:0004043,GO:0005634,GO:0005739,GO:0005759,GO:0005829,GO:0006081,GO:0006554,GO:0007605,GO:0008802,GO:0019285,GO:0042426,GO:0070062	aldehyde dehydrogenase (NAD) activity|L-aminoadipate-semialdehyde dehydrogenase activity|nucleus|mitochondrion|mitochondrial matrix|cytosol|cellular aldehyde metabolic process|lysine catabolic process|sensory perception of sound|betaine-aldehyde dehydrogenase activity|glycine betaine biosynthetic process from choline|choline catabolic process|extracellular exosome	hsa00010,hsa00053,hsa00071,hsa00260,hsa00280,hsa00310,hsa00330,hsa00340,hsa00380,hsa00410,hsa00561,hsa00620	Glycolysis / Gluconeogenesis|Ascorbate and aldarate metabolism|Fatty acid degradation|Glycine, serine and threonine metabolism|Valine, leucine and isoleucine degradation|Lysine degradation|Arginine and proline metabolism|Histidine metabolism|Tryptophan metabolism|beta-Alanine metabolism|Glycerolipid metabolism|Pyruvate metabolism
ALDH8A1	0.182995	0.297876	0.26874	0.216062	GeneID:64577,Genbank:NM_001193480.1,HGNC:HGNC:15471,MIM:606467	aldehyde dehydrogenase 8 family member A1	GO:0001758,GO:0005622,GO:0005829,GO:0042573,GO:0042574,GO:0042904,GO:0070062	retinal dehydrogenase activity|intracellular|cytosol|retinoic acid metabolic process|retinal metabolic process|9-cis-retinoic acid biosynthetic process|extracellular exosome
ALDH9A1	31.9723	35.9391	31.6276	33.2307	GeneID:223,Genbank:NM_000696.3,HGNC:HGNC:412,MIM:602733	aldehyde dehydrogenase 9 family member A1	GO:0004028,GO:0004029,GO:0005737,GO:0005829,GO:0006081,GO:0019145,GO:0033737,GO:0042136,GO:0042445,GO:0045329,GO:0047105,GO:0055114,GO:0070062	3-chloroallyl aldehyde dehydrogenase activity|aldehyde dehydrogenase (NAD) activity|cytoplasm|cytosol|cellular aldehyde metabolic process|aminobutyraldehyde dehydrogenase activity|1-pyrroline dehydrogenase activity|neurotransmitter biosynthetic process|hormone metabolic process|carnitine biosynthetic process|4-trimethylammoniobutyraldehyde dehydrogenase activity|oxidation-reduction process|extrac…	hsa00010,hsa00053,hsa00071,hsa00280,hsa00310,hsa00330,hsa00340,hsa00380,hsa00410,hsa00561,hsa00620	Glycolysis / Gluconeogenesis|Ascorbate and aldarate metabolism|Fatty acid degradation|Valine, leucine and isoleucine degradation|Lysine degradation|Arginine and proline metabolism|Histidine metabolism|Tryptophan metabolism|beta-Alanine metabolism|Glycerolipid metabolism|Pyruvate metabolism
ALDOA	175.88	171.562	156.317	144.695	GeneID:226,Genbank:NM_001355564.1,HGNC:HGNC:414,MIM:103850	aldolase, fructose-bisphosphate A	GO:0002576,GO:0003723,GO:0003779,GO:0004332,GO:0005576,GO:0005615,GO:0005634,GO:0005829,GO:0006000,GO:0006094,GO:0006096,GO:0006754,GO:0006941,GO:0007015,GO:0007339,GO:0008092,GO:0008360,GO:0015629,GO:0015631,GO:0016020,GO:0030388,GO:0031093,GO:0031430,GO:0031674,GO:0034774,GO:0042802,GO:0043312,GO:0045296,GO:0046716,GO:0051289,GO:0061621,GO:0061827,GO:0070061,GO:0070062,GO:1904724,GO:1904813	platelet degranulation|RNA binding|actin binding|fructose-bisphosphate aldolase activity|extracellular region|extracellular space|nucleus|cytosol|fructose metabolic process|gluconeogenesis|glycolytic process|ATP biosynthetic process|striated muscle contraction|actin filament organization|binding of sperm to zona pellucida|cytoskeletal protein binding|regulation of cell shape|actin cytoskeleton|tu…	hsa00010,hsa00030,hsa00051,hsa04066	Glycolysis / Gluconeogenesis|Pentose phosphate pathway|Fructose and mannose metabolism|HIF-1 signaling pathway
ALDOB	0	0	0	0	GeneID:229,Genbank:NM_000035.3,HGNC:HGNC:417,MIM:612724	aldolase, fructose-bisphosphate B			hsa00010,hsa00030,hsa00051	Glycolysis / Gluconeogenesis|Pentose phosphate pathway|Fructose and mannose metabolism
ALDOC	2.63086	4.96363	4.88329	5.15032	GeneID:230,Genbank:XM_005257949.2,HGNC:HGNC:418,MIM:103870	aldolase, fructose-bisphosphate C	GO:0004332,GO:0005576,GO:0005739,GO:0005829,GO:0005856,GO:0006000,GO:0006094,GO:0008092,GO:0030388,GO:0030855,GO:0034774,GO:0043312,GO:0061621,GO:0070062,GO:1904724,GO:1904813	fructose-bisphosphate aldolase activity|extracellular region|mitochondrion|cytosol|cytoskeleton|fructose metabolic process|gluconeogenesis|cytoskeletal protein binding|fructose 1,6-bisphosphate metabolic process|epithelial cell differentiation|secretory granule lumen|neutrophil degranulation|canonical glycolysis|extracellular exosome|tertiary granule lumen|ficolin-1-rich granule lumen	hsa00010,hsa00030,hsa00051	Glycolysis / Gluconeogenesis|Pentose phosphate pathway|Fructose and mannose metabolism
ALG1	11.0002	9.19464	9.96384	10.1335	GeneID:56052,Genbank:NM_019109.4,HGNC:HGNC:18294,MIM:605907	ALG1, chitobiosyldiphosphodolichol beta-mannosyltransferase	GO:0000030,GO:0004578,GO:0005783,GO:0005789,GO:0006486,GO:0006488,GO:0016020,GO:0016021	mannosyltransferase activity|chitobiosyldiphosphodolichol beta-mannosyltransferase activity|endoplasmic reticulum|endoplasmic reticulum membrane|protein glycosylation|dolichol-linked oligosaccharide biosynthetic process|membrane|integral component of membrane	hsa00510	N-Glycan biosynthesis
ALG10	7.70474	6.96902	7.55378	6.87515	GeneID:84920,Genbank:NM_032834.3,HGNC:HGNC:23162,MIM:603313	ALG10, alpha-1,2-glucosyltransferase	GO:0004583,GO:0005789,GO:0006486,GO:0006488,GO:0016021,GO:0106073	dolichyl-phosphate-glucose-glycolipid alpha-glucosyltransferase activity|endoplasmic reticulum membrane|protein glycosylation|dolichol-linked oligosaccharide biosynthetic process|integral component of membrane|dolichyl pyrophosphate Glc2Man9GlcNAc2 alpha-1,2-glucosyltransferase activity	hsa00510	N-Glycan biosynthesis
ALG10B	5.70199	7.14984	7.16969	5.92863	GeneID:144245,Genbank:XM_005268665.4,HGNC:HGNC:31088	ALG10B, alpha-1,2-glucosyltransferase	GO:0004583,GO:0005783,GO:0005789,GO:0005886,GO:0006486,GO:0006488,GO:0016021,GO:0016740,GO:0060050,GO:0106073,GO:1901980	dolichyl-phosphate-glucose-glycolipid alpha-glucosyltransferase activity|endoplasmic reticulum|endoplasmic reticulum membrane|plasma membrane|protein glycosylation|dolichol-linked oligosaccharide biosynthetic process|integral component of membrane|transferase activity|positive regulation of protein glycosylation|dolichyl pyrophosphate Glc2Man9GlcNAc2 alpha-1,2-glucosyltransferase activity|positiv…	hsa00510	N-Glycan biosynthesis
ALG11	6.80666	6.63327	6.74301	6.97043	GeneID:440138,Genbank:NM_001004127.2,HGNC:HGNC:32456,MIM:613666	ALG11, alpha-1,2-mannosyltransferase	GO:0004377,GO:0005789,GO:0006490,GO:0016020,GO:0016021,GO:0033577	GDP-Man:Man3GlcNAc2-PP-Dol alpha-1,2-mannosyltransferase activity|endoplasmic reticulum membrane|oligosaccharide-lipid intermediate biosynthetic process|membrane|integral component of membrane|protein glycosylation in endoplasmic reticulum	hsa00510	N-Glycan biosynthesis
ALG12	8.67964	11.0013	11.3823	10.9356	GeneID:79087,Genbank:XM_017028936.1,HGNC:HGNC:19358,MIM:607144	ALG12, alpha-1,6-mannosyltransferase	GO:0000030,GO:0005783,GO:0005789,GO:0006457,GO:0006487,GO:0006488,GO:0016020,GO:0016021,GO:0052917	mannosyltransferase activity|endoplasmic reticulum|endoplasmic reticulum membrane|protein folding|protein N-linked glycosylation|dolichol-linked oligosaccharide biosynthetic process|membrane|integral component of membrane|dol-P-Man:Man(7)GlcNAc(2)-PP-Dol alpha-1,6-mannosyltransferase activity	hsa00510	N-Glycan biosynthesis
ALG13	2.68754	2.68539	2.70163	2.71395	GeneID:79868,Genbank:XM_006724698.3,HGNC:HGNC:30881,MIM:300776	ALG13, UDP-N-acetylglucosaminyltransferase subunit	GO:0003723,GO:0004577,GO:0006488,GO:0043541	RNA binding|N-acetylglucosaminyldiphosphodolichol N-acetylglucosaminyltransferase activity|dolichol-linked oligosaccharide biosynthetic process|UDP-N-acetylglucosamine transferase complex	hsa00510	N-Glycan biosynthesis
ALG14	2.23805	2.60421	2.158	2.13729	GeneID:199857,Genbank:NM_144988.3,HGNC:HGNC:28287,MIM:612866	ALG14, UDP-N-acetylglucosaminyltransferase subunit	GO:0004577,GO:0005789,GO:0006488,GO:0016021,GO:0031965	N-acetylglucosaminyldiphosphodolichol N-acetylglucosaminyltransferase activity|endoplasmic reticulum membrane|dolichol-linked oligosaccharide biosynthetic process|integral component of membrane|nuclear membrane	hsa00510	N-Glycan biosynthesis
ALG1L	0.0483968	0.148565	0.109	0.102566	GeneID:200810,Genbank:XM_017005846.2,HGNC:HGNC:33721	ALG1, chitobiosyldiphosphodolichol beta-mannosyltransferase like	GO:0000030,GO:0005783,GO:0006486	mannosyltransferase activity|endoplasmic reticulum|protein glycosylation
ALG1L2	0	0	0	0	GeneID:644974,Genbank:NM_001136152.1,HGNC:HGNC:37258	ALG1, chitobiosyldiphosphodolichol beta-mannosyltransferase like 2	GO:0000030,GO:0005783,GO:0006486	mannosyltransferase activity|endoplasmic reticulum|protein glycosylation
ALG2	10.4259	11.9751	9.57808	8.79467	GeneID:85365,Genbank:NM_033087.3,HGNC:HGNC:23159,MIM:607905	ALG2, alpha-1,3/1,6-mannosyltransferase	GO:0000033,GO:0004378,GO:0005634,GO:0005737,GO:0005789,GO:0005829,GO:0006488,GO:0015629,GO:0016020,GO:0016021,GO:0033577,GO:0046982,GO:0047485,GO:0048306,GO:0048471,GO:0051592,GO:0102704	alpha-1,3-mannosyltransferase activity|GDP-Man:Man1GlcNAc2-PP-Dol alpha-1,3-mannosyltransferase activity|nucleus|cytoplasm|endoplasmic reticulum membrane|cytosol|dolichol-linked oligosaccharide biosynthetic process|actin cytoskeleton|membrane|integral component of membrane|protein glycosylation in endoplasmic reticulum|protein heterodimerization activity|protein N-terminus binding|calcium-depende…	hsa00510	N-Glycan biosynthesis
ALG3	13.7004	12.2417	12.0111	12.2719	GeneID:10195,Genbank:NM_001006941.2,HGNC:HGNC:23056,MIM:608750	ALG3, alpha-1,3- mannosyltransferase	GO:0000033,GO:0005789,GO:0006486,GO:0006488,GO:0016021,GO:0052925	alpha-1,3-mannosyltransferase activity|endoplasmic reticulum membrane|protein glycosylation|dolichol-linked oligosaccharide biosynthetic process|integral component of membrane|dol-P-Man:Man(5)GlcNAc(2)-PP-Dol alpha-1,3-mannosyltransferase activity	hsa00510	N-Glycan biosynthesis
ALG5	23.5577	27.1763	21.679	25.2338	GeneID:29880,Genbank:NM_001142364.1,HGNC:HGNC:20266,MIM:604565	ALG5, dolichyl-phosphate beta-glucosyltransferase	GO:0004576,GO:0004581,GO:0005789,GO:0006486,GO:0006487,GO:0007368,GO:0016020,GO:0016021,GO:0018279	oligosaccharyl transferase activity|dolichyl-phosphate beta-glucosyltransferase activity|endoplasmic reticulum membrane|protein glycosylation|protein N-linked glycosylation|determination of left/right symmetry|membrane|integral component of membrane|protein N-linked glycosylation via asparagine	hsa00510	N-Glycan biosynthesis
ALG6	12.644	12.1294	12.0424	12.8331	GeneID:29929,Genbank:NM_013339.3,HGNC:HGNC:23157,MIM:604566	ALG6, alpha-1,3-glucosyltransferase	GO:0004583,GO:0005789,GO:0006487,GO:0006488,GO:0006490,GO:0016020,GO:0016021,GO:0042281,GO:0046527	dolichyl-phosphate-glucose-glycolipid alpha-glucosyltransferase activity|endoplasmic reticulum membrane|protein N-linked glycosylation|dolichol-linked oligosaccharide biosynthetic process|oligosaccharide-lipid intermediate biosynthetic process|membrane|integral component of membrane|dolichyl pyrophosphate Man9GlcNAc2 alpha-1,3-glucosyltransferase activity|glucosyltransferase activity	hsa00510	N-Glycan biosynthesis
ALG8	22.3016	21.2537	21.0072	23.79	GeneID:79053,Genbank:NM_024079.4,HGNC:HGNC:23161,MIM:608103	ALG8, alpha-1,3-glucosyltransferase	GO:0000033,GO:0004583,GO:0005789,GO:0006487,GO:0006488,GO:0006490,GO:0016021,GO:0042281	alpha-1,3-mannosyltransferase activity|dolichyl-phosphate-glucose-glycolipid alpha-glucosyltransferase activity|endoplasmic reticulum membrane|protein N-linked glycosylation|dolichol-linked oligosaccharide biosynthetic process|oligosaccharide-lipid intermediate biosynthetic process|integral component of membrane|dolichyl pyrophosphate Man9GlcNAc2 alpha-1,3-glucosyltransferase activity	hsa00510	N-Glycan biosynthesis
ALG9	2.51524	2.60899	2.68173	3.03847	GeneID:79796,Genbank:NM_001352409.1,HGNC:HGNC:15672,MIM:606941	ALG9, alpha-1,2-mannosyltransferase	GO:0000026,GO:0000030,GO:0005783,GO:0005789,GO:0006486,GO:0006488,GO:0016020,GO:0016021,GO:0052918,GO:0052926	alpha-1,2-mannosyltransferase activity|mannosyltransferase activity|endoplasmic reticulum|endoplasmic reticulum membrane|protein glycosylation|dolichol-linked oligosaccharide biosynthetic process|membrane|integral component of membrane|dol-P-Man:Man(8)GlcNAc(2)-PP-Dol alpha-1,2-mannosyltransferase activity|dol-P-Man:Man(6)GlcNAc(2)-PP-Dol alpha-1,2-mannosyltransferase activity	hsa00510	N-Glycan biosynthesis
ALK	0.00472523	0	0.00449848	0.00442591	GeneID:238,Genbank:XM_024452778.1,HGNC:HGNC:427,MIM:105590	ALK receptor tyrosine kinase			hsa05200,hsa05223	Pathways in cancer|Non-small cell lung cancer
ALKAL1	0.0622853	0.0606002	0	0	GeneID:389658,Genbank:NM_207413.3,HGNC:HGNC:33775	ALK and LTK ligand 1	GO:0005576,GO:0010976,GO:0030298,GO:0030971,GO:0070374,GO:0070378	extracellular region|positive regulation of neuron projection development|receptor signaling protein tyrosine kinase activator activity|receptor tyrosine kinase binding|positive regulation of ERK1 and ERK2 cascade|positive regulation of ERK5 cascade
ALKAL2	0	0	0.0401781	0	GeneID:285016,Genbank:XM_011510342.3,HGNC:HGNC:27683	ALK and LTK ligand 2	GO:0005576,GO:0010976,GO:0030298,GO:0030971,GO:0070374,GO:0070378	extracellular region|positive regulation of neuron projection development|receptor signaling protein tyrosine kinase activator activity|receptor tyrosine kinase binding|positive regulation of ERK1 and ERK2 cascade|positive regulation of ERK5 cascade
ALKBH1	5.13648	4.72539	5.46656	4.42838	GeneID:8846,Genbank:NM_006020.2,HGNC:HGNC:17911,MIM:605345	alkB homolog 1, histone H2A dioxygenase	GO:0000049,GO:0001701,GO:0001764,GO:0001890,GO:0002101,GO:0003906,GO:0005719,GO:0005739,GO:0006281,GO:0006307,GO:0006446,GO:0006448,GO:0008198,GO:0016706,GO:0031175,GO:0035552,GO:0042056,GO:0042245,GO:0043524,GO:0043734,GO:0048589,GO:0070129,GO:0070579,GO:0070989,GO:0080111,GO:0103053,GO:0140078,GO:0140080,GO:1990983,GO:1990984	tRNA binding|in utero embryonic development|neuron migration|placenta development|tRNA wobble cytosine modification|DNA-(apurinic or apyrimidinic site) lyase activity|nuclear euchromatin|mitochondrion|DNA repair|DNA dealkylation involved in DNA repair|regulation of translational initiation|regulation of translational elongation|ferrous iron binding|oxidoreductase activity, acting on paired donors…
ALKBH2	8.54764	8.00105	7.22844	8.8162	GeneID:121642,Genbank:NM_001145375.1,HGNC:HGNC:32487,MIM:610602	alkB homolog 2, alpha-ketoglutarate dependent dioxygenase	GO:0005634,GO:0005654,GO:0006307,GO:0008198,GO:0015630,GO:0035511,GO:0043734,GO:0051747,GO:0070989,GO:0080111,GO:0103053	nucleus|nucleoplasm|DNA dealkylation involved in DNA repair|ferrous iron binding|microtubule cytoskeleton|oxidative DNA demethylation|DNA-N1-methyladenine dioxygenase activity|cytosine C-5 DNA demethylase activity|oxidative demethylation|DNA demethylation|1-ethyladenine demethylase activity
ALKBH3	16.8089	13.0936	11.4208	13.2767	GeneID:221120,Genbank:NM_139178.3,HGNC:HGNC:30141,MIM:610603	alkB homolog 3, alpha-ketoglutaratedependent dioxygenase
ALKBH4	6.7898	6.07042	5.68855	6.99488	GeneID:54784,Genbank:NM_017621.3,HGNC:HGNC:21900,MIM:613302	alkB homolog 4, lysine demethylase	GO:0003779,GO:0005634,GO:0005737,GO:0006351,GO:0006355,GO:0006482,GO:0016706,GO:0030496,GO:0031032,GO:0032451,GO:0036090,GO:0046872,GO:0070938	actin binding|nucleus|cytoplasm|transcription, DNA-templated|regulation of transcription, DNA-templated|protein demethylation|oxidoreductase activity, acting on paired donors, with incorporation or reduction of molecular oxygen, 2-oxoglutarate as one donor, and incorporation of one atom each of oxygen into both donors|midbody|actomyosin structure organization|demethylase activity|cleavage furrow …
ALKBH5	37.5104	29.7774	28.2397	29.7289	GeneID:54890,Genbank:NM_017758.3,HGNC:HGNC:25996,MIM:613303	alkB homolog 5, RNA demethylase	GO:0001666,GO:0003723,GO:0005634,GO:0005654,GO:0005794,GO:0005829,GO:0006307,GO:0006397,GO:0006406,GO:0007283,GO:0016607,GO:0016706,GO:0030154,GO:0035515,GO:0035553,GO:0046872	response to hypoxia|RNA binding|nucleus|nucleoplasm|Golgi apparatus|cytosol|DNA dealkylation involved in DNA repair|mRNA processing|mRNA export from nucleus|spermatogenesis|nuclear speck|oxidoreductase activity, acting on paired donors, with incorporation or reduction of molecular oxygen, 2-oxoglutarate as one donor, and incorporation of one atom each of oxygen into both donors|cell differentiati…
ALKBH6	3.37797	2.92802	3.72568	3.39583	GeneID:84964,Genbank:NM_001297701.1,HGNC:HGNC:28243,MIM:613304	alkB homolog 6	GO:0005634,GO:0005654,GO:0005737,GO:0005925,GO:0008198,GO:0051213	nucleus|nucleoplasm|cytoplasm|focal adhesion|ferrous iron binding|dioxygenase activity
ALKBH7	4.25619	5.1208	6.57611	6.00527	GeneID:84266,Genbank:NM_032306.3,HGNC:HGNC:21306,MIM:613305	alkB homolog 7	GO:0005759,GO:0006631,GO:0006974,GO:0010883,GO:0046872,GO:0051213,GO:1902445	mitochondrial matrix|fatty acid metabolic process|cellular response to DNA damage stimulus|regulation of lipid storage|metal ion binding|dioxygenase activity|regulation of mitochondrial membrane permeability involved in programmed necrotic cell death
ALKBH8	4.80054	3.01158	3.26667	3.72881	GeneID:91801,Genbank:XM_017018555.1,HGNC:HGNC:25189,MIM:613306	alkB homolog 8, tRNA methyltransferase	GO:0000049,GO:0002098,GO:0005506,GO:0005634,GO:0005654,GO:0005829,GO:0006974,GO:0008198,GO:0008270,GO:0016300,GO:0016604,GO:0016706,GO:0030488,GO:0055114	tRNA binding|tRNA wobble uridine modification|iron ion binding|nucleus|nucleoplasm|cytosol|cellular response to DNA damage stimulus|ferrous iron binding|zinc ion binding|tRNA (uracil) methyltransferase activity|nuclear body|oxidoreductase activity, acting on paired donors, with incorporation or reduction of molecular oxygen, 2-oxoglutarate as one donor, and incorporation of one atom each of oxyge…
ALLC	0	0.00682343	0.00654218	0.00657151	GeneID:55821,Genbank:XM_017004495.1,HGNC:HGNC:17377,MIM:612396	allantoicase	GO:0000256,GO:0004037	allantoin catabolic process|allantoicase activity	hsa00230	Purine metabolism
ALMS1	3.67908	3.33141	3.84209	3.57554	GeneID:7840,Genbank:NM_015120.4,HGNC:HGNC:428,MIM:606844	ALMS1, centrosome and basal body associated protein	GO:0000086,GO:0000922,GO:0005813,GO:0005829,GO:0005929,GO:0010389,GO:0016197,GO:0051393,GO:0051492,GO:0097711	G2/M transition of mitotic cell cycle|spindle pole|centrosome|cytosol|cilium|regulation of G2/M transition of mitotic cell cycle|endosomal transport|alpha-actinin binding|regulation of stress fiber assembly|ciliary basal body-plasma membrane docking
ALOX12	0	0	0	0.0273013	GeneID:239,Genbank:XM_011523780.2,HGNC:HGNC:429,MIM:152391	arachidonate 12-lipoxygenase, 12S type			hsa00590,hsa01523,hsa04726,hsa04750	Arachidonic acid metabolism|Antifolate resistance|Serotonergic synapse|Inflammatory mediator regulation of TRP channels
ALOX12B	0.0621545	0.0408612	0.111955	0.177084	GeneID:242,Genbank:NM_001139.2,HGNC:HGNC:430,MIM:603741	arachidonate 12-lipoxygenase, 12R type			hsa00590,hsa04726	Arachidonic acid metabolism|Serotonergic synapse
ALOX15	0.0190914	0.172663	0.0709381	0.0188941	GeneID:246,Genbank:NM_001140.4,HGNC:HGNC:433,MIM:152392	arachidonate 15-lipoxygenase			hsa00590,hsa00591,hsa04216,hsa04217,hsa04726	Arachidonic acid metabolism|Linoleic acid metabolism|Ferroptosis|Necroptosis|Serotonergic synapse
ALOX15B	0.0165308	0.015843	0.0606038	0.015186	GeneID:247,Genbank:NM_001141.2,HGNC:HGNC:434,MIM:603697	arachidonate 15-lipoxygenase, type B	GO:0005506,GO:0005509,GO:0005622,GO:0005634,GO:0005829,GO:0005856,GO:0005886,GO:0006629,GO:0006915,GO:0008285,GO:0008289,GO:0010744,GO:0016020,GO:0016165,GO:0019369,GO:0019372,GO:0019898,GO:0030336,GO:0030850,GO:0030856,GO:0035360,GO:0036403,GO:0043651,GO:0045618,GO:0045786,GO:0045926,GO:0050473,GO:0051122,GO:0070062,GO:0090197	iron ion binding|calcium ion binding|intracellular|nucleus|cytosol|cytoskeleton|plasma membrane|lipid metabolic process|apoptotic process|negative regulation of cell proliferation|lipid binding|positive regulation of macrophage derived foam cell differentiation|membrane|linoleate 13S-lipoxygenase activity|arachidonic acid metabolic process|lipoxygenase pathway|extrinsic component of membrane|nega…	hsa00590,hsa04726	Arachidonic acid metabolism|Serotonergic synapse
ALOX5	1.00887	1.13359	0.974115	1.00008	GeneID:240,Genbank:NM_001320862.1,HGNC:HGNC:435,MIM:152390	arachidonate 5-lipoxygenase			hsa00590,hsa04664,hsa04726,hsa04913,hsa05145	Arachidonic acid metabolism|Fc epsilon RI signaling pathway|Serotonergic synapse|Ovarian steroidogenesis|Toxoplasmosis
ALOX5AP	0.0361047	0.108024	0.105854	0.0344397	GeneID:241,Genbank:NM_001204406.1,HGNC:HGNC:436,MIM:603700	arachidonate 5-lipoxygenase activating protein			hsa04664	Fc epsilon RI signaling pathway
ALOXE3	0.0827179	0.0688058	0.0863949	0.0110486	GeneID:59344,Genbank:NM_001165960.1,HGNC:HGNC:13743,MIM:607206	arachidonate lipoxygenase 3
ALPI	0	0	0	0	GeneID:248,Genbank:NM_001631.4,HGNC:HGNC:437,MIM:171740	alkaline phosphatase, intestinal			hsa00730,hsa00790	Thiamine metabolism|Folate biosynthesis
ALPK1	0.643486	0.843159	0.851028	0.772316	GeneID:80216,Genbank:XM_017008638.2,HGNC:HGNC:20917,MIM:607347	alpha kinase 1	GO:0004674,GO:0005524,GO:0005737	protein serine/threonine kinase activity|ATP binding|cytoplasm
ALPK2	0.0614377	0.0114687	0.0234642	0.0329112	GeneID:115701,Genbank:NM_052947.3,HGNC:HGNC:20565	alpha kinase 2	GO:0004674,GO:0005524,GO:0005737	protein serine/threonine kinase activity|ATP binding|cytoplasm
ALPK3	0.176645	0.338732	0.262501	0.285208	GeneID:57538,Genbank:NM_020778.4,HGNC:HGNC:17574,MIM:617608	alpha kinase 3	GO:0004674,GO:0005524,GO:0005634,GO:0007507	protein serine/threonine kinase activity|ATP binding|nucleus|heart development
ALPL	0.406291	0.262549	0.32976	0.515714	GeneID:249,Genbank:XM_005245818.1,HGNC:HGNC:438,MIM:171760	alkaline phosphatase, liver/bone/kidney			hsa00730,hsa00790	Thiamine metabolism|Folate biosynthesis
ALPP	1.69895	2.62216	3.16882	2.8765	GeneID:250,Genbank:NM_001632.4,HGNC:HGNC:439,MIM:171800	alkaline phosphatase, placental			hsa00730,hsa00790	Thiamine metabolism|Folate biosynthesis
ALPPL2	0.459779	0.164747	0.333591	0.349892	GeneID:251,Genbank:NM_031313.2,HGNC:HGNC:441,MIM:171810	alkaline phosphatase, placental like 2	GO:0004035,GO:0005576,GO:0005886,GO:0006501,GO:0031225,GO:0046872	alkaline phosphatase activity|extracellular region|plasma membrane|C-terminal protein lipidation|anchored component of membrane|metal ion binding	hsa00730,hsa00790	Thiamine metabolism|Folate biosynthesis
ALS2	2.52475	2.88266	2.87526	2.69771	GeneID:57679,Genbank:NM_020919.3,HGNC:HGNC:443,MIM:606352	ALS2, alsin Rho guanine nucleotide exchange factor			hsa05014	Amyotrophic lateral sclerosis (ALS)
ALS2CL	0.157556	0.257186	0.270705	0.293276	GeneID:259173,Genbank:NM_147129.4,HGNC:HGNC:20605,MIM:612402	ALS2 C-terminal like	GO:0005096,GO:0005829,GO:0007032,GO:0017112,GO:0042802	GTPase activator activity|cytosol|endosome organization|Rab guanyl-nucleotide exchange factor activity|identical protein binding
ALS2CR12	0.0751659	0.0206709	0.04402	0.0596624	GeneID:130540,Genbank:NM_001289993.1,HGNC:HGNC:14439	amyotrophic lateral sclerosis 2 chromosome region 12	GO:0005737,GO:0042995	cytoplasm|cell projection
ALX1	2.98837	3.39392	3.98831	3.61194	GeneID:8092,Genbank:NM_006982.2,HGNC:HGNC:1494,MIM:601527	ALX homeobox 1
ALX3	0.0445774	0	0	0	GeneID:257,Genbank:NM_006492.2,HGNC:HGNC:449,MIM:606014	ALX homeobox 3	GO:0005634,GO:0006351,GO:0006355,GO:0007389,GO:0035115,GO:0035116,GO:0042981,GO:0043565,GO:0048701	nucleus|transcription, DNA-templated|regulation of transcription, DNA-templated|pattern specification process|embryonic forelimb morphogenesis|embryonic hindlimb morphogenesis|regulation of apoptotic process|sequence-specific DNA binding|embryonic cranial skeleton morphogenesis
ALX4	6.75874	4.86835	4.78568	5.18252	GeneID:60529,Genbank:NM_021926.3,HGNC:HGNC:450,MIM:605420	ALX homeobox 4	GO:0000977,GO:0001228,GO:0001501,GO:0001942,GO:0003677,GO:0005634,GO:0005667,GO:0007517,GO:0009791,GO:0009952,GO:0035115,GO:0035116,GO:0042733,GO:0042981,GO:0046982,GO:0048565,GO:0048704,GO:0060021,GO:0071837	RNA polymerase II regulatory region sequence-specific DNA binding|transcriptional activator activity, RNA polymerase II transcription regulatory region sequence-specific DNA binding|skeletal system development|hair follicle development|DNA binding|nucleus|transcription factor complex|muscle organ development|post-embryonic development|anterior/posterior pattern specification|embryonic forelimb mo…
ALYREF	121.416	93.2037	87.3586	115.713	GeneID:10189,Genbank:NM_005782.3,HGNC:HGNC:19071,MIM:604171	Aly/REF export factor	GO:0000018,GO:0000346,GO:0000398,GO:0001649,GO:0003723,GO:0005654,GO:0005829,GO:0006369,GO:0006405,GO:0006406,GO:0016020,GO:0016032,GO:0016607,GO:0031124,GO:0031297,GO:0032786,GO:0046784,GO:0070062,GO:0071013	regulation of DNA recombination|transcription export complex|mRNA splicing, via spliceosome|osteoblast differentiation|RNA binding|nucleoplasm|cytosol|termination of RNA polymerase II transcription|RNA export from nucleus|mRNA export from nucleus|membrane|viral process|nuclear speck|mRNA 3'-end processing|replication fork processing|positive regulation of DNA-templated transcription, elongation|v…	hsa03013,hsa03015,hsa03040,hsa05168	RNA transport|mRNA surveillance pathway|Spliceosome|Herpes simplex infection
AMACR	4.09129	4.89021	4.79701	4.92485	GeneID:23600,Genbank:NM_203382.2,HGNC:HGNC:451,MIM:604489	alpha-methylacyl-CoA racemase	GO:0005102,GO:0005737,GO:0005739,GO:0005777,GO:0005782,GO:0005886,GO:0006699,GO:0008111,GO:0008206,GO:0033540,GO:0043231	receptor binding|cytoplasm|mitochondrion|peroxisome|peroxisomal matrix|plasma membrane|bile acid biosynthetic process|alpha-methylacyl-CoA racemase activity|bile acid metabolic process|fatty acid beta-oxidation using acyl-CoA oxidase|intracellular membrane-bounded organelle	hsa00120,hsa04146	Primary bile acid biosynthesis|Peroxisome
AMBN	0.313627	0.263582	0.161219	0.13714	GeneID:258,Genbank:NM_016519.5,HGNC:HGNC:452,MIM:601259	ameloblastin
AMBP	0	0	0	0	GeneID:259,Genbank:NM_001633.3,HGNC:HGNC:453,MIM:176870	alpha-1-microglobulin/bikunin precursor	GO:0004867,GO:0005576,GO:0005615,GO:0005886,GO:0006898,GO:0007155,GO:0007565,GO:0009986,GO:0016032,GO:0018298,GO:0019855,GO:0019862,GO:0020037,GO:0030163,GO:0031012,GO:0042167,GO:0042803,GO:0043231,GO:0046329,GO:0046904,GO:0050777,GO:0070062,GO:0072562	serine-type endopeptidase inhibitor activity|extracellular region|extracellular space|plasma membrane|receptor-mediated endocytosis|cell adhesion|female pregnancy|cell surface|viral process|protein-chromophore linkage|calcium channel inhibitor activity|IgA binding|heme binding|protein catabolic process|extracellular matrix|heme catabolic process|protein homodimerization activity|intracellular mem…
AMBRA1	7.94504	8.44181	8.16086	7.69452	GeneID:55626,Genbank:NM_001267783.1,HGNC:HGNC:25990,MIM:611359	autophagy and beclin 1 regulator 1	GO:0000045,GO:0000422,GO:0000423,GO:0005737,GO:0005739,GO:0005741,GO:0005776,GO:0005829,GO:0005930,GO:0008285,GO:0009267,GO:0010508,GO:0010667,GO:0016236,GO:0021915,GO:0030154,GO:0031625,GO:0043524,GO:0043552,GO:0045335,GO:0048471,GO:0051020,GO:0098780	autophagosome assembly|autophagy of mitochondrion|mitophagy|cytoplasm|mitochondrion|mitochondrial outer membrane|autophagosome|cytosol|axoneme|negative regulation of cell proliferation|cellular response to starvation|positive regulation of autophagy|negative regulation of cardiac muscle cell apoptotic process|macroautophagy|neural tube development|cell differentiation|ubiquitin protein ligase bin…	hsa04137,hsa04140	Mitophagy - animal|Autophagy - animal
AMD1	64.1796	53.2265	51.8195	54.23	GeneID:262,Genbank:NM_001287215.1,HGNC:HGNC:457,MIM:180980	adenosylmethionine decarboxylase 1	GO:0004014,GO:0005829,GO:0006557,GO:0006595,GO:0006597,GO:0008295,GO:0019810	adenosylmethionine decarboxylase activity|cytosol|S-adenosylmethioninamine biosynthetic process|polyamine metabolic process|spermine biosynthetic process|spermidine biosynthetic process|putrescine binding	hsa00270,hsa00330	Cysteine and methionine metabolism|Arginine and proline metabolism
AMDHD1	0.065932	0.0651538	0.088018	0.0422247	GeneID:144193,Genbank:NM_152435.2,HGNC:HGNC:28577	amidohydrolase domain containing 1	GO:0005829,GO:0006548,GO:0016812,GO:0019556,GO:0019557,GO:0046872,GO:0050480	cytosol|histidine catabolic process|hydrolase activity, acting on carbon-nitrogen (but not peptide) bonds, in cyclic amides|histidine catabolic process to glutamate and formamide|histidine catabolic process to glutamate and formate|metal ion binding|imidazolonepropionase activity	hsa00340	Histidine metabolism
AMDHD2	12.2852	13.1083	14.1435	12.7485	GeneID:51005,Genbank:NM_001330449.1,HGNC:HGNC:24262	amidohydrolase domain containing 2	GO:0005634,GO:0005829,GO:0005975,GO:0006046,GO:0006048,GO:0008448,GO:0019262,GO:0046872	nucleus|cytosol|carbohydrate metabolic process|N-acetylglucosamine catabolic process|UDP-N-acetylglucosamine biosynthetic process|N-acetylglucosamine-6-phosphate deacetylase activity|N-acetylneuraminate catabolic process|metal ion binding	hsa00520	Amino sugar and nucleotide sugar metabolism
AMELX	0	0	0	0.0111795	GeneID:265,Genbank:NM_182680.1,HGNC:HGNC:461,MIM:300391	amelogenin, X-linked	GO:0001649,GO:0001837,GO:0002062,GO:0005578,GO:0005788,GO:0007155,GO:0007165,GO:0008083,GO:0009986,GO:0030345,GO:0031214,GO:0032967,GO:0034505,GO:0042127,GO:0042475,GO:0042802,GO:0043687,GO:0044267,GO:0046848,GO:0070166,GO:0070172	osteoblast differentiation|epithelial to mesenchymal transition|chondrocyte differentiation|proteinaceous extracellular matrix|endoplasmic reticulum lumen|cell adhesion|signal transduction|growth factor activity|cell surface|structural constituent of tooth enamel|biomineral tissue development|positive regulation of collagen biosynthetic process|tooth mineralization|regulation of cell proliferatio…
AMELY	0	0	0	0	GeneID:266,Genbank:NM_001143.1,HGNC:HGNC:462,MIM:410000	amelogenin, Y-linked	GO:0005578,GO:0030345,GO:0031012,GO:0034505	proteinaceous extracellular matrix|structural constituent of tooth enamel|extracellular matrix|tooth mineralization
AMER1	4.01743	1.7774	1.90093	1.5356	GeneID:139285,Genbank:NM_152424.3,HGNC:HGNC:26837,MIM:300647	APC membrane recruitment protein 1
AMER2	0.0196789	0.0378788	0.0149643	0.00927316	GeneID:219287,Genbank:NM_152704.3,HGNC:HGNC:26360,MIM:614659	APC membrane recruitment protein 2	GO:0005546,GO:0005886,GO:0007398,GO:0008013,GO:0016055,GO:0048856,GO:0090090	phosphatidylinositol-4,5-bisphosphate binding|plasma membrane|ectoderm development|beta-catenin binding|Wnt signaling pathway|anatomical structure development|negative regulation of canonical Wnt signaling pathway
AMER3	0	0	0	0	GeneID:205147,Genbank:XM_011510793.2,HGNC:HGNC:26771	APC membrane recruitment protein 3	GO:0005546,GO:0005886,GO:0008013,GO:0016055,GO:0048856,GO:0060828	phosphatidylinositol-4,5-bisphosphate binding|plasma membrane|beta-catenin binding|Wnt signaling pathway|anatomical structure development|regulation of canonical Wnt signaling pathway
AMFR	16.4319	20.5419	17.3652	17.8037	GeneID:267,Genbank:NM_001144.5,HGNC:HGNC:463,MIM:603243	autocrine motility factor receptor			hsa04141	Protein processing in endoplasmic reticulum
AMH	10.2366	9.37949	7.10126	5.21065	GeneID:268,Genbank:NM_000479.4,HGNC:HGNC:464,MIM:600957	anti-Mullerian hormone			hsa04024,hsa04060,hsa04350,hsa04390	cAMP signaling pathway|Cytokine-cytokine receptor interaction|TGF-beta signaling pathway|Hippo signaling pathway
AMHR2	0.172512	0.073615	0.268301	0.0480548	GeneID:269,Genbank:XM_011538184.2,HGNC:HGNC:465,MIM:600956	anti-Mullerian hormone receptor type 2			hsa04060,hsa04350	Cytokine-cytokine receptor interaction|TGF-beta signaling pathway
AMIGO1	0.159003	0.236148	0.136693	0.196481	GeneID:57463,Genbank:NM_020703.3,HGNC:HGNC:20824,MIM:615689	adhesion molecule with Ig like domain 1	GO:0007156,GO:0007157,GO:0007409,GO:0007413,GO:0008076,GO:0015459,GO:0030424,GO:0030425,GO:0032809,GO:0042552,GO:0043204,GO:0050772,GO:0051965,GO:1901381	homophilic cell adhesion via plasma membrane adhesion molecules|heterophilic cell-cell adhesion via plasma membrane cell adhesion molecules|axonogenesis|axonal fasciculation|voltage-gated potassium channel complex|potassium channel regulator activity|axon|dendrite|neuronal cell body membrane|myelination|perikaryon|positive regulation of axonogenesis|positive regulation of synapse assembly|positiv…
AMIGO2	1.23667	0.780641	0.775125	0.802078	GeneID:347902,Genbank:NM_181847.4,HGNC:HGNC:24073,MIM:615690	adhesion molecule with Ig like domain 2	GO:0005634,GO:0005886,GO:0007156,GO:0007157,GO:0016021,GO:0043066,GO:0043069,GO:0051965	nucleus|plasma membrane|homophilic cell adhesion via plasma membrane adhesion molecules|heterophilic cell-cell adhesion via plasma membrane cell adhesion molecules|integral component of membrane|negative regulation of apoptotic process|negative regulation of programmed cell death|positive regulation of synapse assembly
AMIGO3	1.456	3.72569	3.8874	3.37986	GeneID:386724,Genbank:NM_198722.2,HGNC:HGNC:24075,MIM:615691	adhesion molecule with Ig like domain 3	GO:0007157,GO:0016021,GO:0051965	heterophilic cell-cell adhesion via plasma membrane cell adhesion molecules|integral component of membrane|positive regulation of synapse assembly
AMMECR1	3.73906	2.9724	2.8177	3.41588	GeneID:9949,Genbank:NM_001171689.1,HGNC:HGNC:467,MIM:300195	Alport syndrome, mental retardation, midface hypoplasia and elliptocytosis chromosomal region gene 1	GO:0005634	nucleus
AMMECR1L	7.81621	7.93108	8.13583	8.59467	GeneID:83607,Genbank:XM_011511952.3,HGNC:HGNC:28658	AMMECR1 like
AMN	0.0129696	0.0127508	0	0	GeneID:81693,Genbank:XM_011537202.3,HGNC:HGNC:14604,MIM:605799	amnion associated transmembrane protein	GO:0005102,GO:0005615,GO:0005886,GO:0005905,GO:0006898,GO:0007275,GO:0007588,GO:0009235,GO:0010008,GO:0015889,GO:0016021,GO:0016324,GO:0030139,GO:0031526,GO:0034384,GO:0043001,GO:0043234,GO:0070062	receptor binding|extracellular space|plasma membrane|clathrin-coated pit|receptor-mediated endocytosis|multicellular organism development|excretion|cobalamin metabolic process|endosome membrane|cobalamin transport|integral component of membrane|apical plasma membrane|endocytic vesicle|brush border membrane|high-density lipoprotein particle clearance|Golgi to plasma membrane protein transport|prot…
AMN1	1.1139	1.19404	1.02481	0.870867	GeneID:196394,Genbank:NM_001278411.1,HGNC:HGNC:27281	antagonist of mitotic exit network 1 homolog
AMOT	7.03724	3.21517	2.98672	2.83712	GeneID:154796,Genbank:XM_011530875.2,HGNC:HGNC:17810,MIM:300410	angiomotin			hsa04390,hsa04530	Hippo signaling pathway|Tight junction
AMOTL1	18.3244	15.9283	14.5787	14.2512	GeneID:154810,Genbank:XM_006718772.3,HGNC:HGNC:17811,MIM:614657	angiomotin like 1	GO:0003365,GO:0005829,GO:0005923,GO:0016055,GO:0016324,GO:0030027,GO:0031410,GO:0035329,GO:0042802,GO:0043536	establishment of cell polarity involved in ameboidal cell migration|cytosol|bicellular tight junction|Wnt signaling pathway|apical plasma membrane|lamellipodium|cytoplasmic vesicle|hippo signaling|identical protein binding|positive regulation of blood vessel endothelial cell migration	hsa04530	Tight junction
AMOTL2	13.7434	6.86792	6.12803	6.88667	GeneID:51421,Genbank:NM_001278683.1,HGNC:HGNC:17812,MIM:614658	angiomotin like 2	GO:0005829,GO:0005923,GO:0016055,GO:0016324,GO:0035329,GO:0042802,GO:0055037	cytosol|bicellular tight junction|Wnt signaling pathway|apical plasma membrane|hippo signaling|identical protein binding|recycling endosome	hsa04530	Tight junction
AMPD1	0	0	0.0164642	0.0314695	GeneID:270,Genbank:NM_001172626.1,HGNC:HGNC:468,MIM:102770	adenosine monophosphate deaminase 1	GO:0003876,GO:0005829,GO:0010033,GO:0032036,GO:0032264,GO:0043101,GO:0046872	AMP deaminase activity|cytosol|response to organic substance|myosin heavy chain binding|IMP salvage|purine-containing compound salvage|metal ion binding	hsa00230	Purine metabolism
AMPD2	11.8989	12.4033	11.6269	11.6286	GeneID:271,Genbank:NM_001257360.1,HGNC:HGNC:469,MIM:102771	adenosine monophosphate deaminase 2	GO:0003876,GO:0005829,GO:0006188,GO:0032264,GO:0043101,GO:0046872,GO:0052652,GO:0097009	AMP deaminase activity|cytosol|IMP biosynthetic process|IMP salvage|purine-containing compound salvage|metal ion binding|cyclic purine nucleotide metabolic process|energy homeostasis	hsa00230	Purine metabolism
AMPD3	0.363808	0.713117	0.594484	0.715117	GeneID:272,Genbank:NM_001172431.1,HGNC:HGNC:470,MIM:102772	adenosine monophosphate deaminase 3	GO:0003876,GO:0005576,GO:0005829,GO:0006196,GO:0032264,GO:0034101,GO:0034774,GO:0043101,GO:0043312,GO:0046031,GO:0046034,GO:0046039,GO:0046872,GO:0097009,GO:1904813	AMP deaminase activity|extracellular region|cytosol|AMP catabolic process|IMP salvage|erythrocyte homeostasis|secretory granule lumen|purine-containing compound salvage|neutrophil degranulation|ADP metabolic process|ATP metabolic process|GTP metabolic process|metal ion binding|energy homeostasis|ficolin-1-rich granule lumen	hsa00230	Purine metabolism
AMPH	0.412111	0.880318	0.807283	0.660768	GeneID:273,Genbank:XM_006715690.4,HGNC:HGNC:471,MIM:600418	amphiphysin	GO:0005543,GO:0005829,GO:0006897,GO:0007268,GO:0008021,GO:0015629,GO:0030054,GO:0030672,GO:0031256,GO:0061024	phospholipid binding|cytosol|endocytosis|chemical synaptic transmission|synaptic vesicle|actin cytoskeleton|cell junction|synaptic vesicle membrane|leading edge membrane|membrane organization	hsa04144,hsa04666	Endocytosis|Fc gamma R-mediated phagocytosis
AMT	0.384022	1.01671	1.18702	0.72509	GeneID:275,Genbank:NM_001164711.1,HGNC:HGNC:473,MIM:238310	aminomethyltransferase	GO:0004047,GO:0005654,GO:0005739,GO:0005759,GO:0006546,GO:0008483,GO:0019464	aminomethyltransferase activity|nucleoplasm|mitochondrion|mitochondrial matrix|glycine catabolic process|transaminase activity|glycine decarboxylation via glycine cleavage system	hsa00260,hsa00630,hsa00670	Glycine, serine and threonine metabolism|Glyoxylate and dicarboxylate metabolism|One carbon pool by folate
AMTN	0	0	0	0	GeneID:401138,Genbank:NM_212557.3,HGNC:HGNC:33188,MIM:610912	amelotin	GO:0005578,GO:0005605,GO:0005788,GO:0005911,GO:0007155,GO:0031214,GO:0042475,GO:0043687,GO:0044267,GO:0070169,GO:0070175	proteinaceous extracellular matrix|basal lamina|endoplasmic reticulum lumen|cell-cell junction|cell adhesion|biomineral tissue development|odontogenesis of dentin-containing tooth|post-translational protein modification|cellular protein metabolic process|positive regulation of biomineral tissue development|positive regulation of enamel mineralization
AMY1A	0.0424205	0	0	0.0207464	GeneID:276,Genbank:NM_001008221.1,HGNC:HGNC:474,MIM:104700	amylase, alpha 1A (salivary)			hsa00500,hsa04970,hsa04973	Starch and sucrose metabolism|Salivary secretion|Carbohydrate digestion and absorption
AMY1B	0	0	0	0	GeneID:277,Genbank:XM_011541262.1,HGNC:HGNC:475,MIM:104701	amylase, alpha 1B (salivary)			hsa00500,hsa04970,hsa04973	Starch and sucrose metabolism|Salivary secretion|Carbohydrate digestion and absorption
AMY1C	0	0	0	0.0201957	GeneID:278,Genbank:XM_017001058.1,HGNC:HGNC:476,MIM:104702	amylase, alpha 1C (salivary)			hsa00500,hsa04970,hsa04973	Starch and sucrose metabolism|Salivary secretion|Carbohydrate digestion and absorption
AMY2A	0	0	0	0	GeneID:279,Genbank:NM_000699.3,HGNC:HGNC:477,MIM:104650	amylase, alpha 2A (pancreatic)			hsa00500,hsa04972,hsa04973	Starch and sucrose metabolism|Pancreatic secretion|Carbohydrate digestion and absorption
AMY2B	1.64047	3.13445	2.76002	2.96015	GeneID:280,Genbank:NM_020978.4,HGNC:HGNC:478,MIM:104660	amylase, alpha 2B (pancreatic)	GO:0004556,GO:0005975,GO:0007586,GO:0046872,GO:0070062,GO:0103025	alpha-amylase activity|carbohydrate metabolic process|digestion|metal ion binding|extracellular exosome|alpha-amylase activity (releasing maltohexaose)	hsa00500,hsa04972,hsa04973	Starch and sucrose metabolism|Pancreatic secretion|Carbohydrate digestion and absorption
AMZ1	0.0099021	0.0147997	0.0229096	0.00474786	GeneID:155185,Genbank:XM_011515151.3,HGNC:HGNC:22231,MIM:615168	archaelysin family metallopeptidase 1	GO:0006508,GO:0008233,GO:0008237,GO:0008270	proteolysis|peptidase activity|metallopeptidase activity|zinc ion binding
AMZ2	24.8654	20.97	19.0399	20.0846	GeneID:51321,Genbank:XM_005257432.4,HGNC:HGNC:28041,MIM:615169	archaelysin family metallopeptidase 2	GO:0006508,GO:0008233,GO:0008237,GO:0008270	proteolysis|peptidase activity|metallopeptidase activity|zinc ion binding
ANAPC1	7.25339	7.00021	6.12451	6.72145	GeneID:64682,Genbank:XM_017004710.2,HGNC:HGNC:19988,MIM:608473	anaphase promoting complex subunit 1	GO:0005654,GO:0005680,GO:0005829,GO:0031145,GO:0042787,GO:0043161,GO:0051301,GO:0051436,GO:0051437,GO:0051439,GO:0070979	nucleoplasm|anaphase-promoting complex|cytosol|anaphase-promoting complex-dependent catabolic process|protein ubiquitination involved in ubiquitin-dependent protein catabolic process|proteasome-mediated ubiquitin-dependent protein catabolic process|cell division|negative regulation of ubiquitin-protein ligase activity involved in mitotic cell cycle|positive regulation of ubiquitin-protein ligase …	hsa04110,hsa04114,hsa04120,hsa04914,hsa05166	Cell cycle|Oocyte meiosis|Ubiquitin mediated proteolysis|Progesterone-mediated oocyte maturation|Human T-cell leukemia virus 1 infection
ANAPC10	1.93777	1.83116	1.85796	1.81805	GeneID:10393,Genbank:XM_011531532.2,HGNC:HGNC:24077,MIM:613745	anaphase promoting complex subunit 10	GO:0005680,GO:0005737,GO:0007049,GO:0031145,GO:0051301,GO:0070979,GO:1904668	anaphase-promoting complex|cytoplasm|cell cycle|anaphase-promoting complex-dependent catabolic process|cell division|protein K11-linked ubiquitination|positive regulation of ubiquitin protein ligase activity	hsa04110,hsa04114,hsa04120,hsa04914,hsa05166	Cell cycle|Oocyte meiosis|Ubiquitin mediated proteolysis|Progesterone-mediated oocyte maturation|Human T-cell leukemia virus 1 infection
ANAPC11	9.25044	8.04594	8.62569	7.44142	GeneID:51529,Genbank:NM_001289414.1,HGNC:HGNC:14452,MIM:614534	anaphase promoting complex subunit 11	GO:0000278,GO:0005654,GO:0005680,GO:0005730,GO:0005829,GO:0016567,GO:0031145,GO:0034450,GO:0042787,GO:0043161,GO:0045842,GO:0046872,GO:0051301,GO:0051436,GO:0051437,GO:0051439,GO:0061630,GO:0070979,GO:0097602	mitotic cell cycle|nucleoplasm|anaphase-promoting complex|nucleolus|cytosol|protein ubiquitination|anaphase-promoting complex-dependent catabolic process|ubiquitin-ubiquitin ligase activity|protein ubiquitination involved in ubiquitin-dependent protein catabolic process|proteasome-mediated ubiquitin-dependent protein catabolic process|positive regulation of mitotic metaphase/anaphase transition|m…	hsa04110,hsa04114,hsa04120,hsa04914,hsa05166	Cell cycle|Oocyte meiosis|Ubiquitin mediated proteolysis|Progesterone-mediated oocyte maturation|Human T-cell leukemia virus 1 infection
ANAPC13	20.2072	22.2337	19.9474	20.8649	GeneID:25847,Genbank:NM_001242374.1,HGNC:HGNC:24540,MIM:614484	anaphase promoting complex subunit 13	GO:0005680,GO:0007049,GO:0051301,GO:0070979	anaphase-promoting complex|cell cycle|cell division|protein K11-linked ubiquitination	hsa04110,hsa04114,hsa04120,hsa04914	Cell cycle|Oocyte meiosis|Ubiquitin mediated proteolysis|Progesterone-mediated oocyte maturation
ANAPC15	5.7133	5.45812	4.83813	6.27448	GeneID:25906,Genbank:NM_001330321.1,HGNC:HGNC:24531,MIM:614717	anaphase promoting complex subunit 15	GO:0005680,GO:0007049,GO:0051301,GO:0090266	anaphase-promoting complex|cell cycle|cell division|regulation of mitotic cell cycle spindle assembly checkpoint
ANAPC16	11.8698	11.8747	11.478	11.8421	GeneID:119504,Genbank:NM_001242546.1,HGNC:HGNC:26976,MIM:613427	anaphase promoting complex subunit 16	GO:0000776,GO:0000777,GO:0005654,GO:0005680,GO:0005829,GO:0016567,GO:0031145,GO:0042787,GO:0043161,GO:0051301,GO:0051436,GO:0051437,GO:0051439	kinetochore|condensed chromosome kinetochore|nucleoplasm|anaphase-promoting complex|cytosol|protein ubiquitination|anaphase-promoting complex-dependent catabolic process|protein ubiquitination involved in ubiquitin-dependent protein catabolic process|proteasome-mediated ubiquitin-dependent protein catabolic process|cell division|negative regulation of ubiquitin-protein ligase activity involved in…
ANAPC2	23.3987	23.3825	21.7748	21.9291	GeneID:29882,Genbank:NM_013366.3,HGNC:HGNC:19989,MIM:606946	anaphase promoting complex subunit 2	GO:0005654,GO:0005680,GO:0005829,GO:0031145,GO:0031625,GO:0031915,GO:0042787,GO:0043161,GO:0045773,GO:0050775,GO:0051301,GO:0051436,GO:0051437,GO:0051439,GO:0070979,GO:0090129	nucleoplasm|anaphase-promoting complex|cytosol|anaphase-promoting complex-dependent catabolic process|ubiquitin protein ligase binding|positive regulation of synaptic plasticity|protein ubiquitination involved in ubiquitin-dependent protein catabolic process|proteasome-mediated ubiquitin-dependent protein catabolic process|positive regulation of axon extension|positive regulation of dendrite morp…	hsa04110,hsa04114,hsa04120,hsa04914,hsa05166	Cell cycle|Oocyte meiosis|Ubiquitin mediated proteolysis|Progesterone-mediated oocyte maturation|Human T-cell leukemia virus 1 infection
ANAPC4	10.6298	9.6665	8.59816	10.2186	GeneID:29945,Genbank:NM_001286756.1,HGNC:HGNC:19990,MIM:606947	anaphase promoting complex subunit 4	GO:0005680,GO:0007049,GO:0030071,GO:0031145,GO:0051301,GO:0070979	anaphase-promoting complex|cell cycle|regulation of mitotic metaphase/anaphase transition|anaphase-promoting complex-dependent catabolic process|cell division|protein K11-linked ubiquitination	hsa04110,hsa04114,hsa04120,hsa04914,hsa05166	Cell cycle|Oocyte meiosis|Ubiquitin mediated proteolysis|Progesterone-mediated oocyte maturation|Human T-cell leukemia virus 1 infection
ANAPC5	50.5198	37.5681	34.7309	39.5323	GeneID:51433,Genbank:NM_001137559.1,HGNC:HGNC:15713,MIM:606948	anaphase promoting complex subunit 5	GO:0005634,GO:0005654,GO:0005680,GO:0005829,GO:0019903,GO:0031145,GO:0042787,GO:0043161,GO:0051301,GO:0051436,GO:0051437,GO:0051439,GO:0070979	nucleus|nucleoplasm|anaphase-promoting complex|cytosol|protein phosphatase binding|anaphase-promoting complex-dependent catabolic process|protein ubiquitination involved in ubiquitin-dependent protein catabolic process|proteasome-mediated ubiquitin-dependent protein catabolic process|cell division|negative regulation of ubiquitin-protein ligase activity involved in mitotic cell cycle|positive reg…	hsa04110,hsa04114,hsa04120,hsa04657,hsa04914,hsa05166	Cell cycle|Oocyte meiosis|Ubiquitin mediated proteolysis|IL-17 signaling pathway|Progesterone-mediated oocyte maturation|Human T-cell leukemia virus 1 infection
ANAPC7	12.1707	9.06707	9.44378	9.72764	GeneID:51434,Genbank:NM_016238.2,HGNC:HGNC:17380,MIM:606949	anaphase promoting complex subunit 7	GO:0005634,GO:0005654,GO:0005680,GO:0005829,GO:0019903,GO:0031145,GO:0042787,GO:0043161,GO:0051301,GO:0051436,GO:0051437,GO:0051439,GO:0070979	nucleus|nucleoplasm|anaphase-promoting complex|cytosol|protein phosphatase binding|anaphase-promoting complex-dependent catabolic process|protein ubiquitination involved in ubiquitin-dependent protein catabolic process|proteasome-mediated ubiquitin-dependent protein catabolic process|cell division|negative regulation of ubiquitin-protein ligase activity involved in mitotic cell cycle|positive reg…	hsa04110,hsa04114,hsa04120,hsa04914,hsa05166	Cell cycle|Oocyte meiosis|Ubiquitin mediated proteolysis|Progesterone-mediated oocyte maturation|Human T-cell leukemia virus 1 infection
ANG	0.476177	0.872388	0.760038	0.735001	GeneID:283,Genbank:NM_001145.4,HGNC:HGNC:483,MIM:105850	angiogenin
ANGEL1	6.40001	6.86648	7.42834	7.88292	GeneID:23357,Genbank:XM_017021115.2,HGNC:HGNC:19961	angel homolog 1	GO:0005634,GO:0005783,GO:0005801,GO:0005829,GO:0008190,GO:0019904,GO:0048471	nucleus|endoplasmic reticulum|cis-Golgi network|cytosol|eukaryotic initiation factor 4E binding|protein domain specific binding|perinuclear region of cytoplasm
ANGEL2	6.98728	7.16047	7.52068	7.58624	GeneID:90806,Genbank:NM_001300758.1,HGNC:HGNC:30534	angel homolog 2	GO:0003730,GO:0005737,GO:0015030,GO:0045930,GO:0070935	mRNA 3'-UTR binding|cytoplasm|Cajal body|negative regulation of mitotic cell cycle|3'-UTR-mediated mRNA stabilization
ANGPT1	0.106339	0.126966	0.186614	0.0576994	GeneID:284,Genbank:NM_001199859.2,HGNC:HGNC:484,MIM:601667	angiopoietin 1	GO:0001525,GO:0005576,GO:0030154,GO:0030971,GO:0048014	angiogenesis|extracellular region|cell differentiation|receptor tyrosine kinase binding|Tie signaling pathway	hsa04010,hsa04014,hsa04015,hsa04066,hsa04151,hsa05323	MAPK signaling pathway|Ras signaling pathway|Rap1 signaling pathway|HIF-1 signaling pathway|PI3K-Akt signaling pathway|Rheumatoid arthritis
ANGPT2	0.0414776	0.0132005	0.00715193	0.00636957	GeneID:285,Genbank:NM_001118888.1,HGNC:HGNC:485,MIM:601922	angiopoietin 2			hsa04010,hsa04014,hsa04015,hsa04066,hsa04151,hsa05167	MAPK signaling pathway|Ras signaling pathway|Rap1 signaling pathway|HIF-1 signaling pathway|PI3K-Akt signaling pathway|Kaposi sarcoma-associated herpesvirus infection
ANGPT4	0	0	0.00888962	0.00910923	GeneID:51378,Genbank:NM_001322809.1,HGNC:HGNC:487,MIM:603705	angiopoietin 4	GO:0001525,GO:0005576,GO:0005615,GO:0007219,GO:0010595,GO:0016525,GO:0030297,GO:0030971,GO:0043066,GO:0043536,GO:0043537,GO:0045766,GO:0050731,GO:0050900,GO:0071456	angiogenesis|extracellular region|extracellular space|Notch signaling pathway|positive regulation of endothelial cell migration|negative regulation of angiogenesis|transmembrane receptor protein tyrosine kinase activator activity|receptor tyrosine kinase binding|negative regulation of apoptotic process|positive regulation of blood vessel endothelial cell migration|negative regulation of blood ves…	hsa04010,hsa04014,hsa04015,hsa04066,hsa04151	MAPK signaling pathway|Ras signaling pathway|Rap1 signaling pathway|HIF-1 signaling pathway|PI3K-Akt signaling pathway
ANGPTL1	0.0309886	0.038998	0.0981227	0.0471147	GeneID:9068,Genbank:NM_004673.3,HGNC:HGNC:489,MIM:603874	angiopoietin like 1	GO:0005102,GO:0005615,GO:0007169,GO:0070062	receptor binding|extracellular space|transmembrane receptor protein tyrosine kinase signaling pathway|extracellular exosome
ANGPTL2	0.464996	0.732618	0.517795	0.503961	GeneID:23452,Genbank:NM_012098.2,HGNC:HGNC:490,MIM:605001	angiopoietin like 2	GO:0005102,GO:0005615,GO:0007275,GO:0070062	receptor binding|extracellular space|multicellular organism development|extracellular exosome
ANGPTL3	0	0	0	0	GeneID:27329,Genbank:NM_014495.3,HGNC:HGNC:491,MIM:604774	angiopoietin like 3	GO:0001525,GO:0004857,GO:0004859,GO:0005178,GO:0005576,GO:0005615,GO:0005769,GO:0005794,GO:0006071,GO:0006631,GO:0006644,GO:0007160,GO:0007165,GO:0007229,GO:0008083,GO:0008201,GO:0008203,GO:0009395,GO:0009725,GO:0009986,GO:0010519,GO:0019915,GO:0030027,GO:0030335,GO:0042632,GO:0045766,GO:0048844,GO:0050996,GO:0051004,GO:0051005,GO:0055088,GO:0055090,GO:0055091,GO:0070328	angiogenesis|enzyme inhibitor activity|phospholipase inhibitor activity|integrin binding|extracellular region|extracellular space|early endosome|Golgi apparatus|glycerol metabolic process|fatty acid metabolic process|phospholipid metabolic process|cell-matrix adhesion|signal transduction|integrin-mediated signaling pathway|growth factor activity|heparin binding|cholesterol metabolic process|phosp…	hsa04979	Cholesterol metabolism
ANGPTL4	0.0890539	0	0	0	GeneID:51129,Genbank:NM_139314.2,HGNC:HGNC:16039,MIM:605910	angiopoietin like 4	GO:0001525,GO:0001666,GO:0004857,GO:0005576,GO:0005578,GO:0005615,GO:0019216,GO:0030154,GO:0042802,GO:0043066,GO:0045766,GO:0051005,GO:0051260,GO:0070328,GO:0072562,GO:2000352	angiogenesis|response to hypoxia|enzyme inhibitor activity|extracellular region|proteinaceous extracellular matrix|extracellular space|regulation of lipid metabolic process|cell differentiation|identical protein binding|negative regulation of apoptotic process|positive regulation of angiogenesis|negative regulation of lipoprotein lipase activity|protein homooligomerization|triglyceride homeostasi…	hsa03320,hsa04979	PPAR signaling pathway|Cholesterol metabolism
ANGPTL5	0.0137359	0	0.0147937	0	GeneID:253935,Genbank:NM_178127.4,HGNC:HGNC:19705,MIM:607666	angiopoietin like 5	GO:0005576	extracellular region
ANGPTL6	0.022977	0.0699867	0.0207278	0.0228185	GeneID:83854,Genbank:NM_031917.2,HGNC:HGNC:23140,MIM:609336	angiopoietin like 6	GO:0001525,GO:0030141,GO:0030154,GO:0070062	angiogenesis|secretory granule|cell differentiation|extracellular exosome
ANGPTL7	0	0	0	0	GeneID:10218,Genbank:NM_021146.3,HGNC:HGNC:24078	angiopoietin like 7
ANGPTL8	0	0	0	0	GeneID:55908,Genbank:NM_018687.6,HGNC:HGNC:24933,MIM:616223	angiopoietin like 8	GO:0005179,GO:0005576,GO:0010954,GO:0019216,GO:0044255,GO:0045444,GO:0048469,GO:0050746,GO:0051004,GO:0070328	hormone activity|extracellular region|positive regulation of protein processing|regulation of lipid metabolic process|cellular lipid metabolic process|fat cell differentiation|cell maturation|regulation of lipoprotein metabolic process|regulation of lipoprotein lipase activity|triglyceride homeostasis	hsa04979	Cholesterol metabolism
ANHX	0	0	0	0	GeneID:647589,Genbank:NM_001191054.1,HGNC:HGNC:40024	anomalous homeobox	GO:0005634,GO:0006355,GO:0043565	nucleus|regulation of transcription, DNA-templated|sequence-specific DNA binding
ANK1	0.51452	0.76438	0.876865	0.859032	GeneID:286,Genbank:NM_001142446.1,HGNC:HGNC:492,MIM:612641	ankyrin 1	GO:0005886,GO:0006779,GO:0006888,GO:0007165,GO:0008093,GO:0014731,GO:0015672,GO:0016020,GO:0016529,GO:0019899,GO:0030507,GO:0030863,GO:0048821,GO:0051117,GO:0055072,GO:0072659	plasma membrane|porphyrin-containing compound biosynthetic process|ER to Golgi vesicle-mediated transport|signal transduction|cytoskeletal adaptor activity|spectrin-associated cytoskeleton|monovalent inorganic cation transport|membrane|sarcoplasmic reticulum|enzyme binding|spectrin binding|cortical cytoskeleton|erythrocyte development|ATPase binding|iron ion homeostasis|protein localization to pl…	hsa05205	Proteoglycans in cancer
ANK2	0.500512	0.957549	0.938472	0.929816	GeneID:287,Genbank:NM_001354269.1,HGNC:HGNC:493,MIM:106410	ankyrin 2	GO:0002027,GO:0005622,GO:0005737,GO:0005739,GO:0005764,GO:0005769,GO:0005856,GO:0005886,GO:0005887,GO:0006874,GO:0006897,GO:0008104,GO:0010628,GO:0010881,GO:0010882,GO:0014069,GO:0014704,GO:0015031,GO:0015459,GO:0016324,GO:0030018,GO:0030315,GO:0030507,GO:0030674,GO:0031430,GO:0031647,GO:0031672,GO:0033292,GO:0034394,GO:0034613,GO:0036309,GO:0036371,GO:0042383,GO:0043034,GO:0043268,GO:0044325,GO:…	regulation of heart rate|intracellular|cytoplasm|mitochondrion|lysosome|early endosome|cytoskeleton|plasma membrane|integral component of plasma membrane|cellular calcium ion homeostasis|endocytosis|protein localization|positive regulation of gene expression|regulation of cardiac muscle contraction by regulation of the release of sequestered calcium ion|regulation of cardiac muscle contraction by…	hsa05205	Proteoglycans in cancer
ANK3	1.02617	1.33036	1.25368	1.40859	GeneID:288,Genbank:NM_001204403.1,HGNC:HGNC:494,MIM:600465	ankyrin 3	GO:0000281,GO:0005200,GO:0005764,GO:0005886,GO:0007009,GO:0007165,GO:0007409,GO:0007411,GO:0007528,GO:0008092,GO:0009986,GO:0010628,GO:0010650,GO:0010765,GO:0010960,GO:0014704,GO:0014731,GO:0016020,GO:0016323,GO:0016328,GO:0016529,GO:0019228,GO:0030018,GO:0030315,GO:0030424,GO:0030425,GO:0030507,GO:0030674,GO:0031594,GO:0033268,GO:0033270,GO:0034112,GO:0042383,GO:0043001,GO:0043034,GO:0043194,GO:…	mitotic cytokinesis|structural constituent of cytoskeleton|lysosome|plasma membrane|plasma membrane organization|signal transduction|axonogenesis|axon guidance|neuromuscular junction development|cytoskeletal protein binding|cell surface|positive regulation of gene expression|positive regulation of cell communication by electrical coupling|positive regulation of sodium ion transport|magnesium ion …	hsa05205	Proteoglycans in cancer
ANKAR	0.177407	0.3531	0.379256	0.307156	GeneID:150709,Genbank:XM_011510676.2,HGNC:HGNC:26350,MIM:609803	ankyrin and armadillo repeat containing	GO:0005634,GO:0005737,GO:0016021	nucleus|cytoplasm|integral component of membrane
ANKDD1A	0.34797	0.58813	0.564991	0.400534	GeneID:348094,Genbank:NM_182703.5,HGNC:HGNC:28002	ankyrin repeat and death domain containing 1A	GO:0007165	signal transduction
ANKDD1B	0	0	0.0313335	0.0598892	GeneID:728780,Genbank:XM_017009814.1,HGNC:HGNC:32525	ankyrin repeat and death domain containing 1B	GO:0007165	signal transduction
ANKEF1	1.6726	2.60688	2.18785	2.13008	GeneID:63926,Genbank:NM_022096.5,HGNC:HGNC:15803	ankyrin repeat and EF-hand domain containing 1	GO:0005509	calcium ion binding
ANKFN1	0.00167073	0	0.0102679	0.00625622	GeneID:162282,Genbank:XM_017024263.1,HGNC:HGNC:26766	ankyrin repeat and fibronectin type III domain containing 1
ANKFY1	9.8674	12.6497	12.9909	12.8691	GeneID:51479,Genbank:NM_001330063.1,HGNC:HGNC:20763,MIM:607927	ankyrin repeat and FYVE domain containing 1	GO:0005765,GO:0005768,GO:0005769,GO:0005829,GO:0006897,GO:0010008,GO:0016020,GO:0017137,GO:0032439,GO:0034058,GO:0042147,GO:0043231,GO:0044354,GO:0046872,GO:0048549,GO:0070062,GO:0090160,GO:1901981	lysosomal membrane|endosome|early endosome|cytosol|endocytosis|endosome membrane|membrane|Rab GTPase binding|endosome localization|endosomal vesicle fusion|retrograde transport, endosome to Golgi|intracellular membrane-bounded organelle|macropinosome|metal ion binding|positive regulation of pinocytosis|extracellular exosome|Golgi to lysosome transport|phosphatidylinositol phosphate binding
ANKH	5.31267	5.64019	5.39998	5.44393	GeneID:56172,Genbank:NM_054027.5,HGNC:HGNC:15492,MIM:605145	ANKH inorganic pyrophosphate transport regulator	GO:0001501,GO:0005315,GO:0005886,GO:0005887,GO:0007626,GO:0015114,GO:0016021,GO:0019867,GO:0030500,GO:0030504,GO:0055085	skeletal system development|inorganic phosphate transmembrane transporter activity|plasma membrane|integral component of plasma membrane|locomotory behavior|phosphate ion transmembrane transporter activity|integral component of membrane|outer membrane|regulation of bone mineralization|inorganic diphosphate transmembrane transporter activity|transmembrane transport
ANKHD1	10.9773	14.8745	14.125	13.625	GeneID:54882,Genbank:NM_017747.2,HGNC:HGNC:24714,MIM:610500	ankyrin repeat and KH domain containing 1	GO:0003723,GO:0005737,GO:0045087	RNA binding|cytoplasm|innate immune response
ANKHD1-EIF4EBP3	6.32166	5.99449	7.01537	7.04105	GeneID:404734,Genbank:NM_020690.5,HGNC:HGNC:33530	ANKHD1-EIF4EBP3 readthrough	GO:0003723,GO:0005737,GO:0045087	RNA binding|cytoplasm|innate immune response
ANKIB1	4.12356	5.03889	5.77785	5.33298	GeneID:54467,Genbank:XM_005250458.4,HGNC:HGNC:22215	ankyrin repeat and IBR domain containing 1	GO:0000151,GO:0000209,GO:0005737,GO:0031624,GO:0032436,GO:0042787,GO:0046872,GO:0061630	ubiquitin ligase complex|protein polyubiquitination|cytoplasm|ubiquitin conjugating enzyme binding|positive regulation of proteasomal ubiquitin-dependent protein catabolic process|protein ubiquitination involved in ubiquitin-dependent protein catabolic process|metal ion binding|ubiquitin protein ligase activity
ANKK1	0.0128449	0.0127091	0	0	GeneID:255239,Genbank:XM_011542736.2,HGNC:HGNC:21027,MIM:608774	ankyrin repeat and kinase domain containing 1	GO:0004674,GO:0005524	protein serine/threonine kinase activity|ATP binding
ANKLE1	0.789768	0.813063	0.469706	0.545785	GeneID:126549,Genbank:NM_152363.5,HGNC:HGNC:26812	ankyrin repeat and LEM domain containing 1	GO:0004519,GO:0005639,GO:0005737,GO:0006281,GO:0006611,GO:0006998,GO:0031490,GO:0070197,GO:0090305,GO:2001022	endonuclease activity|integral component of nuclear inner membrane|cytoplasm|DNA repair|protein export from nucleus|nuclear envelope organization|chromatin DNA binding|meiotic attachment of telomere to nuclear envelope|nucleic acid phosphodiester bond hydrolysis|positive regulation of response to DNA damage stimulus
ANKLE2	16.4928	14.2047	13.948	13.2096	GeneID:23141,Genbank:NM_015114.2,HGNC:HGNC:29101,MIM:616062	ankyrin repeat and LEM domain containing 2	GO:0005789,GO:0007084,GO:0007417,GO:0016020,GO:0019888,GO:0030176,GO:0035307,GO:0042326,GO:0043066,GO:0050790,GO:0051301,GO:0051721	endoplasmic reticulum membrane|mitotic nuclear envelope reassembly|central nervous system development|membrane|protein phosphatase regulator activity|integral component of endoplasmic reticulum membrane|positive regulation of protein dephosphorylation|negative regulation of phosphorylation|negative regulation of apoptotic process|regulation of catalytic activity|cell division|protein phosphatase …
ANKMY1	0.95595	0.857773	0.902935	0.800532	GeneID:51281,Genbank:XM_024452954.1,HGNC:HGNC:20987	ankyrin repeat and MYND domain containing 1	GO:0046872	metal ion binding
ANKMY2	6.22041	6.86011	7.21129	7.26243	GeneID:57037,Genbank:NM_020319.2,HGNC:HGNC:25370	ankyrin repeat and MYND domain containing 2	GO:0005929,GO:0008589,GO:0019899,GO:0046872	cilium|regulation of smoothened signaling pathway|enzyme binding|metal ion binding
ANKRA2	5.28302	6.71988	6.31975	6.95668	GeneID:57763,Genbank:NM_023039.4,HGNC:HGNC:13208,MIM:605787	ankyrin repeat family A member 2	GO:0003712,GO:0005634,GO:0005829,GO:0005856,GO:0006357,GO:0016020,GO:0019901,GO:0031625,GO:0042826,GO:0043234,GO:0043254,GO:0050750	transcription cofactor activity|nucleus|cytosol|cytoskeleton|regulation of transcription from RNA polymerase II promoter|membrane|protein kinase binding|ubiquitin protein ligase binding|histone deacetylase binding|protein complex|regulation of protein complex assembly|low-density lipoprotein particle receptor binding
ANKRD1	12.9538	0.357809	0.753991	0.773173	GeneID:27063,Genbank:NM_014391.2,HGNC:HGNC:15819,MIM:609599	ankyrin repeat domain 1	GO:0000122,GO:0001085,GO:0001105,GO:0001650,GO:0002039,GO:0003677,GO:0003714,GO:0005634,GO:0005654,GO:0005667,GO:0005737,GO:0005829,GO:0010976,GO:0019216,GO:0031432,GO:0031674,GO:0035690,GO:0035914,GO:0035994,GO:0042826,GO:0043065,GO:0043517,GO:0045214,GO:0045445,GO:0050714,GO:0055008,GO:0061629,GO:0070412,GO:0071222,GO:0071260,GO:0071347,GO:0071356,GO:0071407,GO:0071456,GO:0071560,GO:2000279	negative regulation of transcription from RNA polymerase II promoter|RNA polymerase II transcription factor binding|RNA polymerase II transcription coactivator activity|fibrillar center|p53 binding|DNA binding|transcription corepressor activity|nucleus|nucleoplasm|transcription factor complex|cytoplasm|cytosol|positive regulation of neuron projection development|regulation of lipid metabolic proc…
ANKRD10	11.6502	14.138	15.9118	12.7073	GeneID:55608,Genbank:NM_017664.3,HGNC:HGNC:20265	ankyrin repeat domain 10	GO:0060828	regulation of canonical Wnt signaling pathway
ANKRD11	12.0641	10.5221	10.8437	9.71231	GeneID:29123,Genbank:XM_017023182.2,HGNC:HGNC:21316,MIM:611192	ankyrin repeat domain 11	GO:0001701,GO:0001894,GO:0005634,GO:0005654,GO:0005829,GO:0005886,GO:0035264,GO:0042475,GO:0048705,GO:0060325,GO:0060348	in utero embryonic development|tissue homeostasis|nucleus|nucleoplasm|cytosol|plasma membrane|multicellular organism growth|odontogenesis of dentin-containing tooth|skeletal system morphogenesis|face morphogenesis|bone development
ANKRD12	1.59432	1.81154	1.95567	1.866	GeneID:23253,Genbank:NM_015208.4,HGNC:HGNC:29135,MIM:610616	ankyrin repeat domain 12	GO:0005654,GO:0005829	nucleoplasm|cytosol
ANKRD13A	10.7445	8.86935	8.52199	9.11039	GeneID:88455,Genbank:XM_005253984.1,HGNC:HGNC:21268,MIM:615123	ankyrin repeat domain 13A	GO:0005737,GO:0005770,GO:0005886	cytoplasm|late endosome|plasma membrane
ANKRD13B	6.28814	3.78295	4.21774	4.11481	GeneID:124930,Genbank:XM_017024174.2,HGNC:HGNC:26363,MIM:615124	ankyrin repeat domain 13B	GO:0005737,GO:0005769,GO:0005770,GO:0005886,GO:0043231	cytoplasm|early endosome|late endosome|plasma membrane|intracellular membrane-bounded organelle
ANKRD13C	8.50517	8.38529	8.8532	8.49915	GeneID:81573,Genbank:NM_030816.4,HGNC:HGNC:25374,MIM:615125	ankyrin repeat domain 13C	GO:0005102,GO:0005783,GO:0005789,GO:0006621,GO:0010869,GO:0048471,GO:2000209	receptor binding|endoplasmic reticulum|endoplasmic reticulum membrane|protein retention in ER lumen|regulation of receptor biosynthetic process|perinuclear region of cytoplasm|regulation of anoikis
ANKRD13D	4.6609	4.41869	5.63074	4.9214	GeneID:338692,Genbank:NM_001347901.1,HGNC:HGNC:27880,MIM:615126	ankyrin repeat domain 13D	GO:0005737,GO:0005770,GO:0005886	cytoplasm|late endosome|plasma membrane
ANKRD16	1.68941	1.37131	1.28708	1.40974	GeneID:54522,Genbank:NM_019046.2,HGNC:HGNC:23471	ankyrin repeat domain 16
ANKRD17	11.903	12.5057	12.9282	12.7552	GeneID:26057,Genbank:NM_198889.2,HGNC:HGNC:23575,MIM:615929	ankyrin repeat domain 17	GO:0000785,GO:0001955,GO:0003682,GO:0003723,GO:0005634,GO:0005737,GO:0006275,GO:0016020,GO:0016032,GO:0031965,GO:0042742,GO:0043123,GO:0045087,GO:0045787,GO:0051151,GO:1900087,GO:1900245,GO:1900246	chromatin|blood vessel maturation|chromatin binding|RNA binding|nucleus|cytoplasm|regulation of DNA replication|membrane|viral process|nuclear membrane|defense response to bacterium|positive regulation of I-kappaB kinase/NF-kappaB signaling|innate immune response|positive regulation of cell cycle|negative regulation of smooth muscle cell differentiation|positive regulation of G1/S transition of m…
ANKRD18A	1.67915	1.88609	1.09038	1.18446	GeneID:253650,Genbank:XM_024447483.1,HGNC:HGNC:23643	ankyrin repeat domain 18A
ANKRD18B	1.82877	1.82962	1.62276	1.28116	GeneID:441459,Genbank:NM_001353432.1,HGNC:HGNC:23644	ankyrin repeat domain 18B
ANKRD2	0	0.032588	0	0	GeneID:26287,Genbank:NM_001346793.1,HGNC:HGNC:495,MIM:610734	ankyrin repeat domain 2	GO:0000122,GO:0000791,GO:0001817,GO:0003682,GO:0003712,GO:0005634,GO:0005829,GO:0006936,GO:0007517,GO:0008307,GO:0010832,GO:0016605,GO:0031432,GO:0031674,GO:0035914,GO:0043231,GO:0043422,GO:0043619,GO:0045662,GO:0061629,GO:1902253,GO:2000291	negative regulation of transcription from RNA polymerase II promoter|euchromatin|regulation of cytokine production|chromatin binding|transcription cofactor activity|nucleus|cytosol|muscle contraction|muscle organ development|structural constituent of muscle|negative regulation of myotube differentiation|PML body|titin binding|I band|skeletal muscle cell differentiation|intracellular membrane-boun…
ANKRD20A1	0.00938909	0.00896982	0	0.0173654	GeneID:84210,Genbank:NM_032250.3,HGNC:HGNC:23665	ankyrin repeat domain 20 family member A1	GO:0005886	plasma membrane
ANKRD20A2	0.00782825	0.0075407	0	0	GeneID:441430,Genbank:XM_011517877.3,HGNC:HGNC:31979	ankyrin repeat domain 20 family member A2
ANKRD20A3	0.0268522	0.0193998	0.0205114	0.0124472	GeneID:441425,Genbank:XM_011543860.3,HGNC:HGNC:31981	ankyrin repeat domain 20 family member A3
ANKRD20A4	0.151109	0.162201	0.0700428	0.0871703	GeneID:728747,Genbank:NM_001098805.1,HGNC:HGNC:31982	ankyrin repeat domain 20 family member A4
ANKRD22	0	0.0111738	0	0.021934	GeneID:118932,Genbank:NM_144590.2,HGNC:HGNC:28321	ankyrin repeat domain 22
ANKRD23	1.21973	1.16395	1.80673	1.12377	GeneID:200539,Genbank:NM_144994.7,HGNC:HGNC:24470,MIM:610736	ankyrin repeat domain 23	GO:0005654,GO:0005829,GO:0009612,GO:0014704,GO:0015629,GO:0030016,GO:0031432	nucleoplasm|cytosol|response to mechanical stimulus|intercalated disc|actin cytoskeleton|myofibril|titin binding
ANKRD24	0.0413982	0.0408462	0.0753849	0.0529197	GeneID:170961,Genbank:XM_011527756.2,HGNC:HGNC:29424	ankyrin repeat domain 24
ANKRD26	1.2248	0.842584	0.809662	0.788408	GeneID:22852,Genbank:XM_017015929.1,HGNC:HGNC:29186,MIM:610855	ankyrin repeat domain 26	GO:0005813,GO:0045599	centrosome|negative regulation of fat cell differentiation
ANKRD27	8.58136	8.59533	8.07435	8.65152	GeneID:84079,Genbank:NM_032139.2,HGNC:HGNC:25310	ankyrin repeat domain 27	GO:0000149,GO:0005085,GO:0005096,GO:0005764,GO:0005769,GO:0005770,GO:0005829,GO:0005886,GO:0015031,GO:0016020,GO:0017112,GO:0017137,GO:0030133,GO:0030659,GO:0035544,GO:0035646,GO:0042470,GO:0043005,GO:0045022,GO:0048812,GO:0050775,GO:0097422,GO:1990126	SNARE binding|guanyl-nucleotide exchange factor activity|GTPase activator activity|lysosome|early endosome|late endosome|cytosol|plasma membrane|protein transport|membrane|Rab guanyl-nucleotide exchange factor activity|Rab GTPase binding|transport vesicle|cytoplasmic vesicle membrane|negative regulation of SNARE complex assembly|endosome to melanosome transport|melanosome|neuron projection|early …
ANKRD28	4.46402	4.17851	4.37426	4.40291	GeneID:23243,Genbank:XM_024453418.1,HGNC:HGNC:29024,MIM:611122	ankyrin repeat domain 28	GO:0000139,GO:0005654,GO:0005829,GO:0048208	Golgi membrane|nucleoplasm|cytosol|COPII vesicle coating
ANKRD29	0.196456	0.306446	0.369887	0.306877	GeneID:147463,Genbank:XM_017025561.1,HGNC:HGNC:27110	ankyrin repeat domain 29
ANKRD30A	0.0101208	0	0	0	GeneID:91074,Genbank:XM_011519757.3,HGNC:HGNC:17234,MIM:610856	ankyrin repeat domain 30A	GO:0003677,GO:0003700,GO:0005634,GO:0006355	DNA binding|DNA binding transcription factor activity|nucleus|regulation of transcription, DNA-templated
ANKRD30B	0	0.0102143	0.00575366	0.00491483	GeneID:374860,Genbank:NM_001145029.1,HGNC:HGNC:24165,MIM:616565	ankyrin repeat domain 30B
ANKRD30BL	0	0	0	0	GeneID:554226,Genbank:NM_001358416.1,HGNC:HGNC:35167	ankyrin repeat domain 30B like
ANKRD31	0.204565	0.254119	0.301048	0.274626	GeneID:256006,Genbank:XM_011543301.3,HGNC:HGNC:26853	ankyrin repeat domain 31
ANKRD33	0	0	0	0	GeneID:341405,Genbank:NM_182608.3,HGNC:HGNC:13788	ankyrin repeat domain 33	GO:0000122,GO:0005634,GO:0005829,GO:0035914,GO:2000678	negative regulation of transcription from RNA polymerase II promoter|nucleus|cytosol|skeletal muscle cell differentiation|negative regulation of transcription regulatory region DNA binding
ANKRD33B	22.6973	17.9414	15.8269	15.8899	GeneID:651746,Genbank:NM_001164440.1,HGNC:HGNC:35240	ankyrin repeat domain 33B
ANKRD34A	0.571193	0.930871	0.913793	1.22583	GeneID:284615,Genbank:NM_001039888.3,HGNC:HGNC:27639	ankyrin repeat domain 34A
ANKRD34B	0.708924	0.859932	0.673354	0.899008	GeneID:340120,Genbank:NM_001004441.2,HGNC:HGNC:33736	ankyrin repeat domain 34B	GO:0005634,GO:0005737	nucleus|cytoplasm
ANKRD34C	0.0158103	0.00765306	0	0.0149707	GeneID:390616,Genbank:NM_001146341.1,HGNC:HGNC:33888	ankyrin repeat domain 34C
ANKRD35	0.02449	0	0.0114117	0.0115901	GeneID:148741,Genbank:NM_001280799.1,HGNC:HGNC:26323	ankyrin repeat domain 35
ANKRD36	0.835598	1.14606	1.03297	0.891672	GeneID:375248,Genbank:NM_001354587.1,HGNC:HGNC:24079	ankyrin repeat domain 36
ANKRD36B	0.690101	0.785092	0.879372	0.668267	GeneID:57730,Genbank:XM_006712661.2,HGNC:HGNC:29333	ankyrin repeat domain 36B
ANKRD36C	0.472744	0.82029	0.641851	0.52388	GeneID:400986,Genbank:NM_001310154.1,HGNC:HGNC:32946	ankyrin repeat domain 36C	GO:0008200	ion channel inhibitor activity
ANKRD37	0.258235	0.837311	0.459778	0.597829	GeneID:353322,Genbank:NM_181726.3,HGNC:HGNC:29593	ankyrin repeat domain 37	GO:0005634,GO:0005739,GO:0005829	nucleus|mitochondrion|cytosol
ANKRD39	8.28633	6.14703	7.39573	8.37018	GeneID:51239,Genbank:NM_016466.5,HGNC:HGNC:28640	ankyrin repeat domain 39
ANKRD40	22.5518	17.3119	18.4008	19.5515	GeneID:91369,Genbank:NM_052855.3,HGNC:HGNC:28233	ankyrin repeat domain 40
ANKRD42	3.28435	2.19292	2.13522	2.47541	GeneID:338699,Genbank:NM_001300972.1,HGNC:HGNC:26752	ankyrin repeat domain 42	GO:0005634,GO:0051059,GO:0051091,GO:0051092,GO:1900017	nucleus|NF-kappaB binding|positive regulation of DNA binding transcription factor activity|positive regulation of NF-kappaB transcription factor activity|positive regulation of cytokine production involved in inflammatory response
ANKRD44	0.810249	0.991192	1.19707	1.02748	GeneID:91526,Genbank:XM_005246948.2,HGNC:HGNC:25259	ankyrin repeat domain 44
ANKRD45	0.0065853	0.0193528	0.0466801	0.0446839	GeneID:339416,Genbank:NM_198493.2,HGNC:HGNC:24786	ankyrin repeat domain 45
ANKRD46	6.26841	6.13167	5.73984	6.45039	GeneID:157567,Genbank:NM_001270379.1,HGNC:HGNC:27229	ankyrin repeat domain 46	GO:0016021	integral component of membrane
ANKRD49	14.1978	14.6742	12.8454	13.6706	GeneID:54851,Genbank:NM_017704.2,HGNC:HGNC:25970	ankyrin repeat domain 49	GO:0005634,GO:0007283,GO:0030154,GO:0045893	nucleus|spermatogenesis|cell differentiation|positive regulation of transcription, DNA-templated
ANKRD50	5.59683	6.25991	6.89699	6.53678	GeneID:57182,Genbank:NM_020337.2,HGNC:HGNC:29223	ankyrin repeat domain 50	GO:0005768,GO:0015031,GO:1990126	endosome|protein transport|retrograde transport, endosome to plasma membrane
ANKRD52	23.4064	19.019	19.1	20.0662	GeneID:283373,Genbank:NM_173595.3,HGNC:HGNC:26614	ankyrin repeat domain 52
ANKRD53	0.0300241	0.0291631	0.0846509	0.110624	GeneID:79998,Genbank:XM_005264569.5,HGNC:HGNC:25691,MIM:617009	ankyrin repeat domain 53	GO:0000922,GO:0005737,GO:0005819,GO:0007080,GO:0031116,GO:0051301,GO:0060236,GO:1902412	spindle pole|cytoplasm|spindle|mitotic metaphase plate congression|positive regulation of microtubule polymerization|cell division|regulation of mitotic spindle organization|regulation of mitotic cytokinesis
ANKRD54	6.36187	6.47864	6.00072	6.58628	GeneID:129138,Genbank:XM_011529877.2,HGNC:HGNC:25185,MIM:613383	ankyrin repeat domain 54	GO:0005634,GO:0005737,GO:0006913,GO:0019887,GO:0030496,GO:0032403,GO:0045648,GO:1902531	nucleus|cytoplasm|nucleocytoplasmic transport|protein kinase regulator activity|midbody|protein complex binding|positive regulation of erythrocyte differentiation|regulation of intracellular signal transduction
ANKRD55	0.0089795	0	0	0	GeneID:79722,Genbank:NM_024669.2,HGNC:HGNC:25681,MIM:615189	ankyrin repeat domain 55
ANKRD6	1.87922	2.17457	2.19343	2.12883	GeneID:22881,Genbank:NM_001242809.1,HGNC:HGNC:17280,MIM:610583	ankyrin repeat domain 6	GO:0005634,GO:0005737,GO:0043231,GO:0046330,GO:0090090,GO:2000096	nucleus|cytoplasm|intracellular membrane-bounded organelle|positive regulation of JNK cascade|negative regulation of canonical Wnt signaling pathway|positive regulation of Wnt signaling pathway, planar cell polarity pathway
ANKRD60	0	0	0	0	GeneID:140731,Genbank:NM_001304369.1,HGNC:HGNC:16217	ankyrin repeat domain 60
ANKRD61	0.11234	0.161479	0.0537566	0.0254753	GeneID:100310846,Genbank:NM_001271700.1,HGNC:HGNC:22467	ankyrin repeat domain 61
ANKRD62	0.0144788	0.0139971	0	0.0133498	GeneID:342850,Genbank:NM_001277333.1,HGNC:HGNC:35241	ankyrin repeat domain 62
ANKRD63	1.36219	1.8372	1.10318	1.30899	GeneID:100131244,Genbank:NM_001190479.2,HGNC:HGNC:40027	ankyrin repeat domain 63
ANKRD65	0.161952	0.587364	0.849384	0.729387	GeneID:441869,Genbank:XM_017001324.2,HGNC:HGNC:42950	ankyrin repeat domain 65
ANKRD66	0	0	0	0	GeneID:100287718,Genbank:NM_001162435.2,HGNC:HGNC:44669	ankyrin repeat domain 66	GO:0005622	intracellular
ANKRD7	0.519156	0.49276	0.303865	0.383612	GeneID:56311,Genbank:NM_019644.3,HGNC:HGNC:18588,MIM:610731	ankyrin repeat domain 7	GO:0008584	male gonad development
ANKRD9	2.96322	3.36234	3.27241	2.99357	GeneID:122416,Genbank:NM_001348652.1,HGNC:HGNC:20096	ankyrin repeat domain 9	GO:0005829,GO:0043687	cytosol|post-translational protein modification
ANKS1A	3.60123	3.84392	4.00806	3.70944	GeneID:23294,Genbank:NM_015245.2,HGNC:HGNC:20961,MIM:608994	ankyrin repeat and sterile alpha motif domain containing 1A	GO:0005654,GO:0005829,GO:0006929,GO:0016322,GO:0043005,GO:0046875,GO:0048013,GO:1901187	nucleoplasm|cytosol|substrate-dependent cell migration|neuron remodeling|neuron projection|ephrin receptor binding|ephrin receptor signaling pathway|regulation of ephrin receptor signaling pathway
ANKS1B	0.0484749	0.0420425	0.0466255	0.0412278	GeneID:56899,Genbank:XM_006719507.4,HGNC:HGNC:24600,MIM:607815	ankyrin repeat and sterile alpha motif domain containing 1B	GO:0005634,GO:0005829,GO:0005886,GO:0014069,GO:0030054,GO:0043197,GO:0043231,GO:0045211,GO:0046875,GO:0097120,GO:1900383	nucleus|cytosol|plasma membrane|postsynaptic density|cell junction|dendritic spine|intracellular membrane-bounded organelle|postsynaptic membrane|ephrin receptor binding|receptor localization to synapse|regulation of synaptic plasticity by receptor localization to synapse
ANKS3	4.44466	4.08504	4.58128	4.10403	GeneID:124401,Genbank:NM_001324129.1,HGNC:HGNC:29422,MIM:617310	ankyrin repeat and sterile alpha motif domain containing 3
ANKS4B	0	0	0	0	GeneID:257629,Genbank:NM_145865.2,HGNC:HGNC:26795,MIM:609901	ankyrin repeat and sterile alpha motif domain containing 4B	GO:0005789,GO:0005886,GO:0005902,GO:0005903,GO:0030154,GO:0034976,GO:0043623,GO:1904106,GO:1904970	endoplasmic reticulum membrane|plasma membrane|microvillus|brush border|cell differentiation|response to endoplasmic reticulum stress|cellular protein complex assembly|protein localization to microvillus|brush border assembly
ANKS6	4.56658	4.47734	3.25071	3.36814	GeneID:203286,Genbank:NM_173551.4,HGNC:HGNC:26724,MIM:615370	ankyrin repeat and sterile alpha motif domain containing 6	GO:0005737,GO:0005929	cytoplasm|cilium
ANKUB1	0	0	0	0	GeneID:389161,Genbank:XM_011512798.1,HGNC:HGNC:29642	ankyrin repeat and ubiquitin domain containing 1
ANKZF1	3.86174	4.12343	4.81925	4.13549	GeneID:55139,Genbank:NM_018089.2,HGNC:HGNC:25527,MIM:617541	ankyrin repeat and zinc finger domain containing 1	GO:0003676,GO:0005737,GO:0016020,GO:0030433,GO:0036266,GO:0046872,GO:0070301,GO:0071630,GO:0072671	nucleic acid binding|cytoplasm|membrane|ubiquitin-dependent ERAD pathway|Cdc48p-Npl4p-Vms1p AAA ATPase complex|metal ion binding|cellular response to hydrogen peroxide|nuclear protein quality control by the ubiquitin-proteasome system|mitochondria-associated ubiquitin-dependent protein catabolic process
ANLN	30.8091	28.0285	28.9784	31.0456	GeneID:54443,Genbank:NM_018685.4,HGNC:HGNC:14082,MIM:616027	anillin actin binding protein
ANO1	0.0869088	0.131896	0.134336	0.164455	GeneID:55107,Genbank:NM_018043.5,HGNC:HGNC:21625,MIM:610108	anoctamin 1	GO:0005227,GO:0005229,GO:0005247,GO:0005254,GO:0005737,GO:0005886,GO:0006812,GO:0006821,GO:0007200,GO:0007275,GO:0015111,GO:0015705,GO:0016324,GO:0034220,GO:0034605,GO:0034707,GO:0035774,GO:0046983,GO:0050965,GO:0070062,GO:1902476	calcium activated cation channel activity|intracellular calcium activated chloride channel activity|voltage-gated chloride channel activity|chloride channel activity|cytoplasm|plasma membrane|cation transport|chloride transport|phospholipase C-activating G-protein coupled receptor signaling pathway|multicellular organism development|iodide transmembrane transporter activity|iodide transport|apica…
ANO10	2.48463	3.05507	3.56342	3.25565	GeneID:55129,Genbank:NM_001346469.1,HGNC:HGNC:25519,MIM:613726	anoctamin 10	GO:0005227,GO:0005229,GO:0005622,GO:0005886,GO:0006812,GO:0006821,GO:0016020,GO:0016021,GO:0034220	calcium activated cation channel activity|intracellular calcium activated chloride channel activity|intracellular|plasma membrane|cation transport|chloride transport|membrane|integral component of membrane|ion transmembrane transport
ANO2	0.0482377	0.111705	0.101813	0.10776	GeneID:57101,Genbank:XM_011520975.2,HGNC:HGNC:1183,MIM:610109	anoctamin 2	GO:0005229,GO:0005654,GO:0005886,GO:0034220,GO:0034707,GO:0042803,GO:0046982,GO:0097730	intracellular calcium activated chloride channel activity|nucleoplasm|plasma membrane|ion transmembrane transport|chloride channel complex|protein homodimerization activity|protein heterodimerization activity|non-motile cilium	hsa04740	Olfactory transduction
ANO3	0	0.0114575	0.00832568	0	GeneID:63982,Genbank:NM_001313726.1,HGNC:HGNC:14004,MIM:610110	anoctamin 3	GO:0005229,GO:0005886,GO:0016021,GO:0016048,GO:0017128,GO:0034220,GO:0046983,GO:0050982,GO:0061590,GO:0061591	intracellular calcium activated chloride channel activity|plasma membrane|integral component of membrane|detection of temperature stimulus|phospholipid scramblase activity|ion transmembrane transport|protein dimerization activity|detection of mechanical stimulus|calcium activated phosphatidylcholine scrambling|calcium activated galactosylceramide scrambling
ANO4	0.278516	0.132213	0.0978228	0.109757	GeneID:121601,Genbank:XM_011537912.2,HGNC:HGNC:23837,MIM:610111	anoctamin 4	GO:0005229,GO:0005622,GO:0005886,GO:0006821,GO:0016021,GO:0017128,GO:0034220,GO:0046983,GO:0061589,GO:0061590,GO:0061591	intracellular calcium activated chloride channel activity|intracellular|plasma membrane|chloride transport|integral component of membrane|phospholipid scramblase activity|ion transmembrane transport|protein dimerization activity|calcium activated phosphatidylserine scrambling|calcium activated phosphatidylcholine scrambling|calcium activated galactosylceramide scrambling
ANO5	5.44282	4.24114	4.82932	4.32623	GeneID:203859,Genbank:XM_005252822.4,HGNC:HGNC:27337,MIM:608662	anoctamin 5	GO:0005229,GO:0005622,GO:0005789,GO:0005886,GO:0006821,GO:0016021,GO:0031982,GO:0034220,GO:0046983	intracellular calcium activated chloride channel activity|intracellular|endoplasmic reticulum membrane|plasma membrane|chloride transport|integral component of membrane|vesicle|ion transmembrane transport|protein dimerization activity
ANO6	15.2311	13.707	13.0086	12.8038	GeneID:196527,Genbank:NM_001142679.1,HGNC:HGNC:25240,MIM:608663	anoctamin 6	GO:0002407,GO:0002543,GO:0005227,GO:0005229,GO:0005244,GO:0005247,GO:0005622,GO:0005829,GO:0005886,GO:0006812,GO:0006821,GO:0007596,GO:0009986,GO:0016020,GO:0017121,GO:0017128,GO:0030501,GO:0032060,GO:0034220,GO:0034707,GO:0034767,GO:0035579,GO:0035590,GO:0035630,GO:0035725,GO:0042803,GO:0043065,GO:0043312,GO:0045794,GO:0046931,GO:0060100,GO:0061589,GO:0061590,GO:0061591,GO:0070062,GO:0070588,GO:…	dendritic cell chemotaxis|activation of blood coagulation via clotting cascade|calcium activated cation channel activity|intracellular calcium activated chloride channel activity|voltage-gated ion channel activity|voltage-gated chloride channel activity|intracellular|cytosol|plasma membrane|cation transport|chloride transport|blood coagulation|cell surface|membrane|phospholipid scrambling|phospho…
ANO7	0.484928	0.45206	0.601851	0.427877	GeneID:50636,Genbank:NM_001001891.3,HGNC:HGNC:31677,MIM:605096	anoctamin 7	GO:0005229,GO:0005622,GO:0005634,GO:0005783,GO:0005829,GO:0005886,GO:0006821,GO:0016021,GO:0017128,GO:0030054,GO:0034220,GO:0046983,GO:0061589,GO:0061590,GO:0061591	intracellular calcium activated chloride channel activity|intracellular|nucleus|endoplasmic reticulum|cytosol|plasma membrane|chloride transport|integral component of membrane|phospholipid scramblase activity|cell junction|ion transmembrane transport|protein dimerization activity|calcium activated phosphatidylserine scrambling|calcium activated phosphatidylcholine scrambling|calcium activated gal…
ANO8	4.04094	8.35259	8.59862	7.57704	GeneID:57719,Genbank:XM_017027048.1,HGNC:HGNC:29329,MIM:610216	anoctamin 8	GO:0005229,GO:0005788,GO:0005886,GO:0006821,GO:0016021,GO:0034220,GO:0043687,GO:0044267	intracellular calcium activated chloride channel activity|endoplasmic reticulum lumen|plasma membrane|chloride transport|integral component of membrane|ion transmembrane transport|post-translational protein modification|cellular protein metabolic process
ANO9	0.0356558	0.0717083	0.0755987	0.0804148	GeneID:338440,Genbank:NM_001012302.2,HGNC:HGNC:20679	anoctamin 9	GO:0005229,GO:0005622,GO:0005886,GO:0006821,GO:0016021,GO:0017128,GO:0034220,GO:0061589,GO:0061590,GO:0061591,GO:1902939	intracellular calcium activated chloride channel activity|intracellular|plasma membrane|chloride transport|integral component of membrane|phospholipid scramblase activity|ion transmembrane transport|calcium activated phosphatidylserine scrambling|calcium activated phosphatidylcholine scrambling|calcium activated galactosylceramide scrambling|negative regulation of intracellular calcium activated …
ANOS1	4.4288	4.67506	4.1034	3.87477	GeneID:3730,Genbank:NM_000216.3,HGNC:HGNC:6211,MIM:300836	anosmin 1	GO:0004867,GO:0005201,GO:0005576,GO:0005578,GO:0005615,GO:0005886,GO:0006928,GO:0006935,GO:0007155,GO:0007411,GO:0008201,GO:0008543	serine-type endopeptidase inhibitor activity|extracellular matrix structural constituent|extracellular region|proteinaceous extracellular matrix|extracellular space|plasma membrane|movement of cell or subcellular component|chemotaxis|cell adhesion|axon guidance|heparin binding|fibroblast growth factor receptor signaling pathway
ANP32A	81.2219	90.4933	89.1296	87.6922	GeneID:8125,Genbank:NM_006305.3,HGNC:HGNC:13233,MIM:600832	acidic nuclear phosphoprotein 32 family member A	GO:0003723,GO:0005634,GO:0005654,GO:0005737,GO:0005783,GO:0006351,GO:0006355,GO:0006913,GO:0035556,GO:0042393,GO:0042981,GO:0043488,GO:0048471	RNA binding|nucleus|nucleoplasm|cytoplasm|endoplasmic reticulum|transcription, DNA-templated|regulation of transcription, DNA-templated|nucleocytoplasmic transport|intracellular signal transduction|histone binding|regulation of apoptotic process|regulation of mRNA stability|perinuclear region of cytoplasm
ANP32B	86.1928	81.8794	67.7849	62.9471	GeneID:10541,Genbank:NM_006401.2,HGNC:HGNC:16677	acidic nuclear phosphoprotein 32 family member B	GO:0001944,GO:0005634,GO:0005737,GO:0006334,GO:0006919,GO:0021591,GO:0042393,GO:0043486,GO:0045596,GO:0046827,GO:0048839,GO:0060021,GO:0070062,GO:0070063	vasculature development|nucleus|cytoplasm|nucleosome assembly|activation of cysteine-type endopeptidase activity involved in apoptotic process|ventricular system development|histone binding|histone exchange|negative regulation of cell differentiation|positive regulation of protein export from nucleus|inner ear development|palate development|extracellular exosome|RNA polymerase binding
ANP32C	0	0	0	0	GeneID:23520,Genbank:NM_012403.1,HGNC:HGNC:16675,MIM:606877	acidic nuclear phosphoprotein 32 family member C	GO:0005634,GO:0006913,GO:0042393,GO:0042981	nucleus|nucleocytoplasmic transport|histone binding|regulation of apoptotic process
ANP32D	0	0	0	0	GeneID:23519,Genbank:NM_012404.2,HGNC:HGNC:16676,MIM:606878	acidic nuclear phosphoprotein 32 family member D	GO:0005634,GO:0006913,GO:0042393,GO:0042981	nucleus|nucleocytoplasmic transport|histone binding|regulation of apoptotic process
ANP32E	51.5562	61.5034	59.7246	60.8598	GeneID:81611,Genbank:NM_001136478.3,HGNC:HGNC:16673,MIM:609611	acidic nuclear phosphoprotein 32 family member E	GO:0000812,GO:0005634,GO:0006334,GO:0006913,GO:0016569,GO:0019212,GO:0031410,GO:0042393,GO:0042981,GO:0043486	Swr1 complex|nucleus|nucleosome assembly|nucleocytoplasmic transport|covalent chromatin modification|phosphatase inhibitor activity|cytoplasmic vesicle|histone binding|regulation of apoptotic process|histone exchange
ANPEP	0.0330847	0.0647775	0.0499138	0.0415491	GeneID:290,Genbank:XM_011521473.1,HGNC:HGNC:500,MIM:151530	alanyl aminopeptidase, membrane	GO:0001525,GO:0001618,GO:0004177,GO:0004872,GO:0005615,GO:0005765,GO:0005793,GO:0005886,GO:0007165,GO:0007267,GO:0008217,GO:0008237,GO:0008270,GO:0009897,GO:0016021,GO:0030154,GO:0030667,GO:0042277,GO:0043171,GO:0043312,GO:0070006,GO:0070062	angiogenesis|virus receptor activity|aminopeptidase activity|receptor activity|extracellular space|lysosomal membrane|endoplasmic reticulum-Golgi intermediate compartment|plasma membrane|signal transduction|cell-cell signaling|regulation of blood pressure|metallopeptidase activity|zinc ion binding|external side of plasma membrane|integral component of membrane|cell differentiation|secretory granu…	hsa00480,hsa04614,hsa04640	Glutathione metabolism|Renin-angiotensin system|Hematopoietic cell lineage
ANTXR1	2.06323	2.93224	2.97005	2.92675	GeneID:84168,Genbank:NM_032208.2,HGNC:HGNC:21014,MIM:606410	anthrax toxin receptor 1	GO:0001568,GO:0004888,GO:0005518,GO:0005886,GO:0009897,GO:0009986,GO:0010008,GO:0016021,GO:0022414,GO:0031258,GO:0031527,GO:0031532,GO:0034446,GO:0046872,GO:0051015,GO:0070062,GO:1901202,GO:1905050	blood vessel development|transmembrane signaling receptor activity|collagen binding|plasma membrane|external side of plasma membrane|cell surface|endosome membrane|integral component of membrane|reproductive process|lamellipodium membrane|filopodium membrane|actin cytoskeleton reorganization|substrate adhesion-dependent cell spreading|metal ion binding|actin filament binding|extracellular exosome…	hsa04621	NOD-like receptor signaling pathway
ANTXR2	0.58497	0.627954	1.06212	1.04916	GeneID:118429,Genbank:NM_001286780.1,HGNC:HGNC:21732,MIM:608041	anthrax toxin receptor 2	GO:0004872,GO:0005576,GO:0005789,GO:0005886,GO:0009897,GO:0010008,GO:0016021,GO:0022414,GO:0046872,GO:1901998	receptor activity|extracellular region|endoplasmic reticulum membrane|plasma membrane|external side of plasma membrane|endosome membrane|integral component of membrane|reproductive process|metal ion binding|toxin transport	hsa04621	NOD-like receptor signaling pathway
ANTXRL	0.00810681	0	0	0	GeneID:195977,Genbank:XM_011539430.2,HGNC:HGNC:27277	anthrax toxin receptor like	GO:0004872,GO:0016021,GO:0046872	receptor activity|integral component of membrane|metal ion binding
ANXA1	105.62	64.3355	43.9617	41.6754	GeneID:301,Genbank:NM_000700.2,HGNC:HGNC:533,MIM:151690	annexin A1
ANXA10	0	0	0	0	GeneID:11199,Genbank:XM_011531571.2,HGNC:HGNC:534,MIM:608008	annexin A10	GO:0005509,GO:0005544,GO:0005739	calcium ion binding|calcium-dependent phospholipid binding|mitochondrion
ANXA11	11.9187	8.70653	8.26178	8.7289	GeneID:311,Genbank:XM_011539736.3,HGNC:HGNC:535,MIM:602572	annexin A11	GO:0003723,GO:0005509,GO:0005544,GO:0005635,GO:0005654,GO:0005737,GO:0005819,GO:0005829,GO:0006909,GO:0008429,GO:0016020,GO:0023026,GO:0030496,GO:0032506,GO:0042470,GO:0042581,GO:0042582,GO:0044548,GO:0045335,GO:0048306,GO:0051592,GO:0070062	RNA binding|calcium ion binding|calcium-dependent phospholipid binding|nuclear envelope|nucleoplasm|cytoplasm|spindle|cytosol|phagocytosis|phosphatidylethanolamine binding|membrane|MHC class II protein complex binding|midbody|cytokinetic process|melanosome|specific granule|azurophil granule|S100 protein binding|phagocytic vesicle|calcium-dependent protein binding|response to calcium ion|extracell…
ANXA13	0	0	0	0	GeneID:312,Genbank:NM_004306.3,HGNC:HGNC:536,MIM:602573	annexin A13	GO:0001786,GO:0005509,GO:0005544,GO:0005615,GO:0005654,GO:0005886,GO:0016323,GO:0016324,GO:0030154,GO:0042997,GO:0042998,GO:0045121,GO:0070062,GO:0070382,GO:1901611	phosphatidylserine binding|calcium ion binding|calcium-dependent phospholipid binding|extracellular space|nucleoplasm|plasma membrane|basolateral plasma membrane|apical plasma membrane|cell differentiation|negative regulation of Golgi to plasma membrane protein transport|positive regulation of Golgi to plasma membrane protein transport|membrane raft|extracellular exosome|exocytic vesicle|phosphat…
ANXA2	47.7062	58.4204	48.4861	55.6261	GeneID:302,Genbank:NM_004039.2,HGNC:HGNC:537,MIM:151740	annexin A2
ANXA2R	1.4501	3.65277	3.45432	3.05788	GeneID:389289,Genbank:NM_001014279.2,HGNC:HGNC:33463,MIM:611296	annexin A2 receptor	GO:0004872	receptor activity
ANXA3	3.7392	3.06748	2.57081	2.93236	GeneID:306,Genbank:NM_005139.2,HGNC:HGNC:541,MIM:106490	annexin A3	GO:0005509,GO:0005544,GO:0005737,GO:0005829,GO:0005886,GO:0006909,GO:0010595,GO:0016020,GO:0019834,GO:0021766,GO:0030424,GO:0030425,GO:0030670,GO:0031100,GO:0042581,GO:0042742,GO:0043025,GO:0043312,GO:0045766,GO:0048306,GO:0051054,GO:0051091,GO:0051384,GO:0070062,GO:0070848	calcium ion binding|calcium-dependent phospholipid binding|cytoplasm|cytosol|plasma membrane|phagocytosis|positive regulation of endothelial cell migration|membrane|phospholipase A2 inhibitor activity|hippocampus development|axon|dendrite|phagocytic vesicle membrane|animal organ regeneration|specific granule|defense response to bacterium|neuronal cell body|neutrophil degranulation|positive regula…
ANXA4	1.43742	2.50589	2.14238	2.15791	GeneID:307,Genbank:NM_001320698.1,HGNC:HGNC:542,MIM:106491	annexin A4	GO:0004859,GO:0005509,GO:0005544,GO:0005634,GO:0005737,GO:0005886,GO:0006357,GO:0007165,GO:0007219,GO:0009986,GO:0012506,GO:0030855,GO:0031965,GO:0032088,GO:0042802,GO:0043066,GO:0048306,GO:0048471,GO:0051059,GO:0070062,GO:2000483	phospholipase inhibitor activity|calcium ion binding|calcium-dependent phospholipid binding|nucleus|cytoplasm|plasma membrane|regulation of transcription from RNA polymerase II promoter|signal transduction|Notch signaling pathway|cell surface|vesicle membrane|epithelial cell differentiation|nuclear membrane|negative regulation of NF-kappaB transcription factor activity|identical protein binding|n…
ANXA5	35.4637	44.8823	44.0826	44.1463	GeneID:308,Genbank:NM_001154.3,HGNC:HGNC:543,MIM:131230	annexin A5	GO:0002576,GO:0004859,GO:0005509,GO:0005543,GO:0005544,GO:0005576,GO:0005622,GO:0005737,GO:0005829,GO:0005925,GO:0007165,GO:0007596,GO:0009897,GO:0010033,GO:0016020,GO:0043066,GO:0050819,GO:0070062,GO:0072563	platelet degranulation|phospholipase inhibitor activity|calcium ion binding|phospholipid binding|calcium-dependent phospholipid binding|extracellular region|intracellular|cytoplasm|cytosol|focal adhesion|signal transduction|blood coagulation|external side of plasma membrane|response to organic substance|membrane|negative regulation of apoptotic process|negative regulation of coagulation|extracell…
ANXA6	16.472	24.5357	24.4769	26.1456	GeneID:309,Genbank:NM_001155.4,HGNC:HGNC:544,MIM:114070	annexin A6	GO:0005509,GO:0005525,GO:0005544,GO:0005739,GO:0005765,GO:0005925,GO:0006816,GO:0006937,GO:0008289,GO:0015276,GO:0015485,GO:0016020,GO:0031902,GO:0034220,GO:0042470,GO:0042803,GO:0048306,GO:0048471,GO:0051260,GO:0051560,GO:0070062,GO:0097190	calcium ion binding|GTP binding|calcium-dependent phospholipid binding|mitochondrion|lysosomal membrane|focal adhesion|calcium ion transport|regulation of muscle contraction|lipid binding|ligand-gated ion channel activity|cholesterol binding|membrane|late endosome membrane|ion transmembrane transport|melanosome|protein homodimerization activity|calcium-dependent protein binding|perinuclear region…
ANXA7	16.7843	12.1062	12.5886	11.9085	GeneID:310,Genbank:NM_001320879.1,HGNC:HGNC:545,MIM:186360	annexin A7	GO:0003723,GO:0005178,GO:0005509,GO:0005544,GO:0005634,GO:0005635,GO:0005789,GO:0005829,GO:0005886,GO:0006874,GO:0006914,GO:0007599,GO:0008283,GO:0008360,GO:0009651,GO:0009992,GO:0010629,GO:0014070,GO:0016020,GO:0030855,GO:0035176,GO:0048306,GO:0051592,GO:0061025,GO:0070062	RNA binding|integrin binding|calcium ion binding|calcium-dependent phospholipid binding|nucleus|nuclear envelope|endoplasmic reticulum membrane|cytosol|plasma membrane|cellular calcium ion homeostasis|autophagy|hemostasis|cell proliferation|regulation of cell shape|response to salt stress|cellular water homeostasis|negative regulation of gene expression|response to organic cyclic compound|membran…
ANXA8	0.0204041	0.0401043	0.0190109	0.0381823	GeneID:653145,Genbank:XM_006717951.3,HGNC:HGNC:546,MIM:602396	annexin A8	GO:0005509,GO:0005544,GO:0005546,GO:0005547,GO:0005829,GO:0005886,GO:0007032,GO:0007596,GO:0016197,GO:0031902,GO:0043325,GO:0051015,GO:1900004,GO:1900138	calcium ion binding|calcium-dependent phospholipid binding|phosphatidylinositol-4,5-bisphosphate binding|phosphatidylinositol-3,4,5-trisphosphate binding|cytosol|plasma membrane|endosome organization|blood coagulation|endosomal transport|late endosome membrane|phosphatidylinositol-3,4-bisphosphate binding|actin filament binding|negative regulation of serine-type endopeptidase activity|negative re…
ANXA8L1	0	0.0702315	0.0337093	0.0165395	GeneID:728113,Genbank:NM_001278924.1,HGNC:HGNC:23334	annexin A8 like 1	GO:0005509,GO:0005544,GO:0070062	calcium ion binding|calcium-dependent phospholipid binding|extracellular exosome
ANXA9	0.196047	0.309958	0.472582	0.538469	GeneID:8416,Genbank:NM_003568.2,HGNC:HGNC:547,MIM:603319	annexin A9	GO:0001786,GO:0005509,GO:0005543,GO:0005544,GO:0005829,GO:0009986,GO:0015464,GO:0042803,GO:0070062,GO:0098609	phosphatidylserine binding|calcium ion binding|phospholipid binding|calcium-dependent phospholipid binding|cytosol|cell surface|acetylcholine receptor activity|protein homodimerization activity|extracellular exosome|cell-cell adhesion
AOAH	0	0.00307536	0	0	GeneID:313,Genbank:XM_017012102.2,HGNC:HGNC:548,MIM:102593	acyloxyacyl hydrolase	GO:0003824,GO:0004465,GO:0005576,GO:0006629,GO:0006954,GO:0031410,GO:0050528	catalytic activity|lipoprotein lipase activity|extracellular region|lipid metabolic process|inflammatory response|cytoplasmic vesicle|acyloxyacyl hydrolase activity
AOC1	0	0	0.0153782	0.0625241	GeneID:26,Genbank:XM_017011945.1,HGNC:HGNC:80,MIM:104610	amine oxidase, copper containing 1			hsa00330,hsa00340,hsa00380	Arginine and proline metabolism|Histidine metabolism|Tryptophan metabolism
AOC2	1.67888	0.800416	1.20584	0.996232	GeneID:314,Genbank:NM_009590.3,HGNC:HGNC:549,MIM:602268	amine oxidase, copper containing 2			hsa00260,hsa00350,hsa00360,hsa00410	Glycine, serine and threonine metabolism|Tyrosine metabolism|Phenylalanine metabolism|beta-Alanine metabolism
AOC3	0.734195	0.45733	0.644867	0.666456	GeneID:8639,Genbank:XM_011525419.2,HGNC:HGNC:550,MIM:603735	amine oxidase, copper containing 3			hsa00260,hsa00350,hsa00360,hsa00410	Glycine, serine and threonine metabolism|Tyrosine metabolism|Phenylalanine metabolism|beta-Alanine metabolism
AOX1	0.0153083	0	0.0843869	0.0515478	GeneID:316,Genbank:XM_011511062.1,HGNC:HGNC:553,MIM:602841	aldehyde oxidase 1	GO:0004031,GO:0005506,GO:0005829,GO:0009055,GO:0009115,GO:0016614,GO:0016903,GO:0017144,GO:0042802,GO:0042803,GO:0042816,GO:0043546,GO:0050660,GO:0051287,GO:0051537,GO:0055114,GO:0070062,GO:0102797,GO:0102798	aldehyde oxidase activity|iron ion binding|cytosol|electron transfer activity|xanthine catabolic process|oxidoreductase activity, acting on CH-OH group of donors|oxidoreductase activity, acting on the aldehyde or oxo group of donors|drug metabolic process|identical protein binding|protein homodimerization activity|vitamin B6 metabolic process|molybdopterin cofactor binding|flavin adenine dinucleo…	hsa00280,hsa00350,hsa00380,hsa00750,hsa00760,hsa00830,hsa00982,hsa04630	Valine, leucine and isoleucine degradation|Tyrosine metabolism|Tryptophan metabolism|Vitamin B6 metabolism|Nicotinate and nicotinamide metabolism|Retinol metabolism|Drug metabolism - cytochrome P450|Jak-STAT signaling pathway
AP1AR	5.32803	4.51065	4.17574	4.21427	GeneID:55435,Genbank:NM_018569.5,HGNC:HGNC:28808,MIM:610851	adaptor related protein complex 1 associated regulatory protein	GO:0001920,GO:0005768,GO:0005769,GO:0005770,GO:0005794,GO:0005829,GO:0015031,GO:0019894,GO:0030133,GO:0034315,GO:0034613,GO:0035650,GO:0048203,GO:1900025,GO:2000146	negative regulation of receptor recycling|endosome|early endosome|late endosome|Golgi apparatus|cytosol|protein transport|kinesin binding|transport vesicle|regulation of Arp2/3 complex-mediated actin nucleation|cellular protein localization|AP-1 adaptor complex binding|vesicle targeting, trans-Golgi to endosome|negative regulation of substrate adhesion-dependent cell spreading|negative regulation…
AP1B1	40.5921	46.7568	44.9083	47.4165	GeneID:162,Genbank:NM_001166019.1,HGNC:HGNC:554,MIM:600157	adaptor related protein complex 1 beta 1 subunit	GO:0000139,GO:0005215,GO:0005765,GO:0005794,GO:0005829,GO:0006886,GO:0007368,GO:0007507,GO:0016192,GO:0019886,GO:0019901,GO:0030131,GO:0030276,GO:0030659,GO:0030665,GO:0032588,GO:0043231,GO:0050690	Golgi membrane|transporter activity|lysosomal membrane|Golgi apparatus|cytosol|intracellular protein transport|determination of left/right symmetry|heart development|vesicle-mediated transport|antigen processing and presentation of exogenous peptide antigen via MHC class II|protein kinase binding|clathrin adaptor complex|clathrin binding|cytoplasmic vesicle membrane|clathrin-coated vesicle membra…	hsa04142,hsa05170	Lysosome|Human immunodeficiency virus 1 infection
AP1G1	15.288	16.4321	16.2443	15.0081	GeneID:164,Genbank:NM_001128.5,HGNC:HGNC:555,MIM:603533	adaptor related protein complex 1 gamma 1 subunit	GO:0000139,GO:0005215,GO:0005737,GO:0005765,GO:0005794,GO:0005829,GO:0006886,GO:0008565,GO:0016020,GO:0017137,GO:0019886,GO:0019894,GO:0030119,GO:0030131,GO:0030136,GO:0030659,GO:0030665,GO:0030742,GO:0032438,GO:0032588,GO:0035646,GO:0043231,GO:0043323,GO:0045954,GO:0050690,GO:0055037,GO:0090160	Golgi membrane|transporter activity|cytoplasm|lysosomal membrane|Golgi apparatus|cytosol|intracellular protein transport|protein transporter activity|membrane|Rab GTPase binding|antigen processing and presentation of exogenous peptide antigen via MHC class II|kinesin binding|AP-type membrane coat adaptor complex|clathrin adaptor complex|clathrin-coated vesicle|cytoplasmic vesicle membrane|clathri…	hsa04142,hsa05170	Lysosome|Human immunodeficiency virus 1 infection
AP1G2	1.84144	3.06684	4.18849	3.73061	GeneID:8906,Genbank:NM_001282474.1,HGNC:HGNC:556,MIM:603534	adaptor related protein complex 1 gamma 2 subunit	GO:0000139,GO:0005794,GO:0005798,GO:0006886,GO:0008565,GO:0010008,GO:0016020,GO:0016032,GO:0016192,GO:0030121,GO:0030133	Golgi membrane|Golgi apparatus|Golgi-associated vesicle|intracellular protein transport|protein transporter activity|endosome membrane|membrane|viral process|vesicle-mediated transport|AP-1 adaptor complex|transport vesicle	hsa04142,hsa05170	Lysosome|Human immunodeficiency virus 1 infection
AP1M1	43.2109	35.8617	40.5351	39.018	GeneID:8907,Genbank:NM_001130524.1,HGNC:HGNC:13667,MIM:603535	adaptor related protein complex 1 mu 1 subunit	GO:0000139,GO:0005765,GO:0005829,GO:0005886,GO:0006886,GO:0016020,GO:0019886,GO:0030131,GO:0030659,GO:0030665,GO:0032438,GO:0032588,GO:0035579,GO:0035646,GO:0043312,GO:0050690,GO:0070062	Golgi membrane|lysosomal membrane|cytosol|plasma membrane|intracellular protein transport|membrane|antigen processing and presentation of exogenous peptide antigen via MHC class II|clathrin adaptor complex|cytoplasmic vesicle membrane|clathrin-coated vesicle membrane|melanosome organization|trans-Golgi network membrane|specific granule membrane|endosome to melanosome transport|neutrophil degranul…	hsa04142,hsa05170	Lysosome|Human immunodeficiency virus 1 infection
AP1M2	1.85101	0.627451	0.336363	0.790881	GeneID:10053,Genbank:NM_005498.4,HGNC:HGNC:558,MIM:607309	adaptor related protein complex 1 mu 2 subunit	GO:0000139,GO:0005765,GO:0005829,GO:0006605,GO:0006903,GO:0019886,GO:0030131,GO:0030659,GO:0030665,GO:0032588,GO:0043231,GO:0050690	Golgi membrane|lysosomal membrane|cytosol|protein targeting|vesicle targeting|antigen processing and presentation of exogenous peptide antigen via MHC class II|clathrin adaptor complex|cytoplasmic vesicle membrane|clathrin-coated vesicle membrane|trans-Golgi network membrane|intracellular membrane-bounded organelle|regulation of defense response to virus by virus	hsa04142,hsa05170	Lysosome|Human immunodeficiency virus 1 infection
AP1S1	27.5317	28.286	22.3099	26.3168	GeneID:1174,Genbank:NM_001283.4,HGNC:HGNC:559,MIM:603531	adaptor related protein complex 1 sigma 1 subunit	GO:0000139,GO:0005765,GO:0005794,GO:0005829,GO:0005905,GO:0006886,GO:0006898,GO:0008565,GO:0009615,GO:0016020,GO:0019886,GO:0030121,GO:0030659,GO:0032588,GO:0042147,GO:0043195,GO:0043231,GO:0050690,GO:0070062	Golgi membrane|lysosomal membrane|Golgi apparatus|cytosol|clathrin-coated pit|intracellular protein transport|receptor-mediated endocytosis|protein transporter activity|response to virus|membrane|antigen processing and presentation of exogenous peptide antigen via MHC class II|AP-1 adaptor complex|cytoplasmic vesicle membrane|trans-Golgi network membrane|retrograde transport, endosome to Golgi|te…	hsa04142,hsa05170	Lysosome|Human immunodeficiency virus 1 infection
AP1S2	21.0195	20.6806	17.5524	18.3332	GeneID:8905,Genbank:NM_003916.4,HGNC:HGNC:560,MIM:300629	adaptor related protein complex 1 sigma 2 subunit	GO:0005794,GO:0005905,GO:0006886,GO:0008542,GO:0008565,GO:0016192,GO:0030117,GO:0030659,GO:0036465,GO:0043231,GO:0045444,GO:0050885,GO:0060612,GO:0098793	Golgi apparatus|clathrin-coated pit|intracellular protein transport|visual learning|protein transporter activity|vesicle-mediated transport|membrane coat|cytoplasmic vesicle membrane|synaptic vesicle recycling|intracellular membrane-bounded organelle|fat cell differentiation|neuromuscular process controlling balance|adipose tissue development|presynapse	hsa04142,hsa05170	Lysosome|Human immunodeficiency virus 1 infection
AP1S3	6.63573	5.70358	5.5062	5.7596	GeneID:130340,Genbank:NM_001039569.1,HGNC:HGNC:18971,MIM:615781	adaptor related protein complex 1 sigma 3 subunit	GO:0005794,GO:0005905,GO:0006605,GO:0008565,GO:0016192,GO:0030117,GO:0030659,GO:0043231	Golgi apparatus|clathrin-coated pit|protein targeting|protein transporter activity|vesicle-mediated transport|membrane coat|cytoplasmic vesicle membrane|intracellular membrane-bounded organelle	hsa04142,hsa05170	Lysosome|Human immunodeficiency virus 1 infection
AP2A1	18.9711	20.1831	19.3509	18.876	GeneID:160,Genbank:NM_014203.2,HGNC:HGNC:561,MIM:601026	adaptor related protein complex 2 alpha 1 subunit	GO:0005829,GO:0005886,GO:0006886,GO:0006895,GO:0006897,GO:0007018,GO:0008022,GO:0008565,GO:0010976,GO:0016020,GO:0016323,GO:0016324,GO:0019886,GO:0019901,GO:0030122,GO:0030130,GO:0030666,GO:0030669,GO:0032403,GO:0032433,GO:0032802,GO:0034383,GO:0036020,GO:0045334,GO:0048013,GO:0048260,GO:0050690,GO:0050750,GO:0060071,GO:0061024,GO:0072583,GO:1900126	cytosol|plasma membrane|intracellular protein transport|Golgi to endosome transport|endocytosis|microtubule-based movement|protein C-terminus binding|protein transporter activity|positive regulation of neuron projection development|membrane|basolateral plasma membrane|apical plasma membrane|antigen processing and presentation of exogenous peptide antigen via MHC class II|protein kinase binding|AP…	hsa04144,hsa04721,hsa04961,hsa05016	Endocytosis|Synaptic vesicle cycle|Endocrine and other factor-regulated calcium reabsorption|Huntington disease
AP2A2	15.8446	16.6395	15.1835	15.4001	GeneID:161,Genbank:NM_001242837.1,HGNC:HGNC:562,MIM:607242	adaptor related protein complex 2 alpha 2 subunit	GO:0005829,GO:0005886,GO:0006886,GO:0007018,GO:0008289,GO:0008565,GO:0019886,GO:0019901,GO:0030122,GO:0030666,GO:0030667,GO:0030669,GO:0031410,GO:0032802,GO:0034383,GO:0036020,GO:0043312,GO:0045334,GO:0048013,GO:0050690,GO:0060071,GO:0061024,GO:0072583,GO:0097718,GO:0101003	cytosol|plasma membrane|intracellular protein transport|microtubule-based movement|lipid binding|protein transporter activity|antigen processing and presentation of exogenous peptide antigen via MHC class II|protein kinase binding|AP-2 adaptor complex|endocytic vesicle membrane|secretory granule membrane|clathrin-coated endocytic vesicle membrane|cytoplasmic vesicle|low-density lipoprotein partic…	hsa04144,hsa04721,hsa04961,hsa05016	Endocytosis|Synaptic vesicle cycle|Endocrine and other factor-regulated calcium reabsorption|Huntington disease
AP2B1	35.4763	29.8171	31.016	31.2819	GeneID:163,Genbank:NM_001030006.1,HGNC:HGNC:563,MIM:601025	adaptor related protein complex 2 beta 1 subunit	GO:0005794,GO:0006886,GO:0016192,GO:0030131,GO:0030276,GO:0030665	Golgi apparatus|intracellular protein transport|vesicle-mediated transport|clathrin adaptor complex|clathrin binding|clathrin-coated vesicle membrane	hsa04144,hsa04721,hsa04961,hsa05016	Endocytosis|Synaptic vesicle cycle|Endocrine and other factor-regulated calcium reabsorption|Huntington disease
AP2M1	98.8193	106.46	103.845	116.335	GeneID:1173,Genbank:NM_001311198.1,HGNC:HGNC:564,MIM:601024	adaptor related protein complex 2 mu 1 subunit	GO:0005886,GO:0005905,GO:0006886,GO:0006897,GO:0008289,GO:0030131	plasma membrane|clathrin-coated pit|intracellular protein transport|endocytosis|lipid binding|clathrin adaptor complex	hsa04144,hsa04721,hsa04961,hsa05016	Endocytosis|Synaptic vesicle cycle|Endocrine and other factor-regulated calcium reabsorption|Huntington disease
AP2S1	36.0298	29.831	30.2502	28.3978	GeneID:1175,Genbank:NM_021575.3,HGNC:HGNC:565,MIM:602242	adaptor related protein complex 2 sigma 1 subunit	GO:0005886,GO:0006886,GO:0006897,GO:0008565,GO:0030122	plasma membrane|intracellular protein transport|endocytosis|protein transporter activity|AP-2 adaptor complex	hsa04144,hsa04721,hsa04961,hsa05016	Endocytosis|Synaptic vesicle cycle|Endocrine and other factor-regulated calcium reabsorption|Huntington disease
AP3B1	12.2533	12.5064	12.5214	12.5483	GeneID:8546,Genbank:NM_003664.4,HGNC:HGNC:566,MIM:603401	adaptor related protein complex 3 beta 1 subunit			hsa04142	Lysosome
AP3B2	0.151263	0.232655	0.258882	0.19106	GeneID:8120,Genbank:NM_001278511.1,HGNC:HGNC:567,MIM:602166	adaptor related protein complex 3 beta 2 subunit	GO:0005215,GO:0005794,GO:0006886,GO:0006892,GO:0008089,GO:0030123,GO:0030131,GO:0030137,GO:0030665,GO:0048490,GO:1904115	transporter activity|Golgi apparatus|intracellular protein transport|post-Golgi vesicle-mediated transport|anterograde axonal transport|AP-3 adaptor complex|clathrin adaptor complex|COPI-coated vesicle|clathrin-coated vesicle membrane|anterograde synaptic vesicle transport|axon cytoplasm	hsa04142	Lysosome
AP3D1	36.497	40.9262	43.1165	42.9598	GeneID:8943,Genbank:NM_003938.7,HGNC:HGNC:568,MIM:607246	adaptor related protein complex 3 delta 1 subunit	GO:0000139,GO:0005215,GO:0005765,GO:0005794,GO:0005886,GO:0006726,GO:0006886,GO:0008089,GO:0010008,GO:0016020,GO:0016182,GO:0030123,GO:0032438,GO:0035646,GO:0043195,GO:0048007,GO:0048490,GO:0048499,GO:0051138,GO:0061088,GO:0072657,GO:0098830,GO:0098943,GO:1904115	Golgi membrane|transporter activity|lysosomal membrane|Golgi apparatus|plasma membrane|eye pigment biosynthetic process|intracellular protein transport|anterograde axonal transport|endosome membrane|membrane|synaptic vesicle budding from endosome|AP-3 adaptor complex|melanosome organization|endosome to melanosome transport|terminal bouton|antigen processing and presentation, exogenous lipid antig…	hsa04142	Lysosome
AP3M1	23.3501	18.251	17.1779	19.1087	GeneID:26985,Genbank:XM_024447939.1,HGNC:HGNC:569,MIM:610366	adaptor related protein complex 3 mu 1 subunit	GO:0005764,GO:0005765,GO:0005794,GO:0006622,GO:0008089,GO:0017137,GO:0030131,GO:0030659,GO:0048490,GO:1904115	lysosome|lysosomal membrane|Golgi apparatus|protein targeting to lysosome|anterograde axonal transport|Rab GTPase binding|clathrin adaptor complex|cytoplasmic vesicle membrane|anterograde synaptic vesicle transport|axon cytoplasm	hsa04142	Lysosome
AP3M2	10.8354	7.49155	7.5314	7.2175	GeneID:10947,Genbank:NM_001134296.1,HGNC:HGNC:570,MIM:610469	adaptor related protein complex 3 mu 2 subunit	GO:0005794,GO:0006886,GO:0008089,GO:0030119,GO:0030131,GO:0030659,GO:0048490,GO:1904115	Golgi apparatus|intracellular protein transport|anterograde axonal transport|AP-type membrane coat adaptor complex|clathrin adaptor complex|cytoplasmic vesicle membrane|anterograde synaptic vesicle transport|axon cytoplasm	hsa04142	Lysosome
AP3S1	7.61436	7.71562	8.20178	8.63442	GeneID:1176,Genbank:NM_001002924.2,HGNC:HGNC:2013,MIM:601507	adaptor related protein complex 3 sigma 1 subunit	GO:0005215,GO:0005794,GO:0006886,GO:0008089,GO:0008286,GO:0008565,GO:0030119,GO:0030123,GO:0030133,GO:0030659,GO:0043231,GO:0048490,GO:1904115	transporter activity|Golgi apparatus|intracellular protein transport|anterograde axonal transport|insulin receptor signaling pathway|protein transporter activity|AP-type membrane coat adaptor complex|AP-3 adaptor complex|transport vesicle|cytoplasmic vesicle membrane|intracellular membrane-bounded organelle|anterograde synaptic vesicle transport|axon cytoplasm	hsa04142	Lysosome
AP3S2	5.69644	5.20447	4.789	4.83775	GeneID:10239,Genbank:NM_005829.4,HGNC:HGNC:571,MIM:602416	adaptor related protein complex 3 sigma 2 subunit	GO:0005794,GO:0006886,GO:0008089,GO:0008565,GO:0030123,GO:0030659,GO:0043231,GO:0048490,GO:1904115	Golgi apparatus|intracellular protein transport|anterograde axonal transport|protein transporter activity|AP-3 adaptor complex|cytoplasmic vesicle membrane|intracellular membrane-bounded organelle|anterograde synaptic vesicle transport|axon cytoplasm	hsa04142	Lysosome
AP4B1	3.899	4.01904	4.08636	3.5663	GeneID:10717,Genbank:NM_001253853.2,HGNC:HGNC:572,MIM:607245	adaptor related protein complex 4 beta 1 subunit	GO:0005802,GO:0005829,GO:0006605,GO:0008104,GO:0016192,GO:0019898,GO:0030124,GO:0030131,GO:0030276,GO:0031904,GO:0032588	trans-Golgi network|cytosol|protein targeting|protein localization|vesicle-mediated transport|extrinsic component of membrane|AP-4 adaptor complex|clathrin adaptor complex|clathrin binding|endosome lumen|trans-Golgi network membrane	hsa04142	Lysosome
AP4E1	3.96577	3.23022	3.16112	3.08081	GeneID:23431,Genbank:XM_005254264.4,HGNC:HGNC:573,MIM:607244	adaptor related protein complex 4 epsilon 1 subunit	GO:0006605,GO:0008104,GO:0016192,GO:0030124,GO:0031904,GO:0032588	protein targeting|protein localization|vesicle-mediated transport|AP-4 adaptor complex|endosome lumen|trans-Golgi network membrane	hsa04142	Lysosome
AP4M1	4.70489	5.12785	5.16537	5.47049	GeneID:9179,Genbank:XM_005250689.4,HGNC:HGNC:574,MIM:602296	adaptor related protein complex 4 mu 1 subunit	GO:0005769,GO:0005802,GO:0005829,GO:0006605,GO:0006622,GO:0006886,GO:0006895,GO:0008104,GO:0019904,GO:0030124,GO:0030131,GO:0031904,GO:0032588,GO:0070062,GO:0090160,GO:1903361	early endosome|trans-Golgi network|cytosol|protein targeting|protein targeting to lysosome|intracellular protein transport|Golgi to endosome transport|protein localization|protein domain specific binding|AP-4 adaptor complex|clathrin adaptor complex|endosome lumen|trans-Golgi network membrane|extracellular exosome|Golgi to lysosome transport|protein localization to basolateral plasma membrane	hsa04142	Lysosome
AP4S1	0.455004	0.674294	0.711326	0.722225	GeneID:11154,Genbank:NM_001254729.1,HGNC:HGNC:575,MIM:607243	adaptor related protein complex 4 sigma 1 subunit	GO:0006605,GO:0008104,GO:0008565,GO:0016192,GO:0030124,GO:0031904,GO:0032588,GO:0043231	protein targeting|protein localization|protein transporter activity|vesicle-mediated transport|AP-4 adaptor complex|endosome lumen|trans-Golgi network membrane|intracellular membrane-bounded organelle	hsa04142	Lysosome
AP5B1	11.2351	9.61375	8.60829	9.46842	GeneID:91056,Genbank:NM_138368.4,HGNC:HGNC:25104,MIM:614367	adaptor related protein complex 5 beta 1 subunit	GO:0005765,GO:0015031,GO:0016197,GO:0030119	lysosomal membrane|protein transport|endosomal transport|AP-type membrane coat adaptor complex
AP5M1	4.4238	4.24899	4.77239	4.24297	GeneID:55745,Genbank:NM_018229.3,HGNC:HGNC:20192,MIM:614368	adaptor related protein complex 5 mu 1 subunit	GO:0005764,GO:0005765,GO:0005770,GO:0005829,GO:0015031,GO:0016020,GO:0016197,GO:0030119,GO:0031902	lysosome|lysosomal membrane|late endosome|cytosol|protein transport|membrane|endosomal transport|AP-type membrane coat adaptor complex|late endosome membrane
[truncated: 19,206 more rows]
